# Supplementary material for: Modelling the developmental spliceosomal craniofacial disorder Burn-McKeown syndrome using induced pluripotent stem cells
Source: PLoS One. 2020 Jul 31;15(7):e0233582. doi: 10.1371/journal.pone.0233582 (PMC7394406; doi:10.1371/journal.pone.0233582)
Supplement: S1 Data — (XLSX) [file pone.0233582.s001.xlsx]

## Sheet: Info
Figure number	Information
1A	Data in relevant tab below
1B	Data in relevant tab below
1C	Data in relevant tab below
2A	PCA plot drawn using RNA-Seq data uploaded to the Gene Expression Omnibus (GEO) under accession number GSE149369.
2B	Data in relevant tab below
2C	Data in relevant tab below
2D	Data in relevant tab below
3A	Raw data used to generate pie chart found in the RNA-Seq data uploaded to the Gene Expression Omnibus (GEO) under accession number GSE149369.
3B	Raw data used to generate Venn diagram found in the RNA-Seq data uploaded to the Gene Expression Omnibus (GEO) under accession number GSE149369.
4A	Data in relevant tab below
4B	PCA plot drawn using RNA-Seq data uploaded to the Gene Expression Omnibus (GEO) under accession number GSE149369.
4C	Data in relevant tab below
5A	Data in relevant tab below
5B	Data in relevant tab below
5C	Data in relevant tab below
6A	Raw data used to generate pie chart found in the RNA-Seq data uploaded to the Gene Expression Omnibus (GEO) under accession number GSE149369.
6B	Raw data used to generate Venn diagram found in the RNA-Seq data uploaded to the Gene Expression Omnibus (GEO) under accession number GSE149369.
7A	Raw data used to generate Sashimi plot found in the RNA-Seq data uploaded to the Gene Expression Omnibus (GEO) under accession number GSE149369.
7B	Data in relevant tab below
7C	Data in relevant tab below
7D	Raw data used to calculate EMT scores found in the RNA-Seq data uploaded to the Gene Expression Omnibus (GEO) under accession number GSE149369.
7E	Raw data used to generate Sashimi plot found in the RNA-Seq data uploaded to the Gene Expression Omnibus (GEO) under accession number GSE149369.
7F	Data in relevant tab below
S1A	Data in relevant tab below
S1B	Images presented in relevant figure
S1C	Images presented in relevant figure
S1D	images presented in relevant figure
S1E	images presented in relevant figure
S2A	Heat map drawn using Ingenuity Pathway Analysis (IPA) of RNA-Seq data uploaded to the Gene Expression Omnibus (GEO) under accession number GSE149369.
S2B	Heat map drawn using Ingenuity Pathway Analysis (IPA) of RNA-Seq data uploaded to the Gene Expression Omnibus (GEO) under accession number GSE149369.
S2C	Heat map drawn using Ingenuity Pathway Analysis (IPA) of RNA-Seq data uploaded to the Gene Expression Omnibus (GEO) under accession number GSE149369.
S2D	Heat map drawn using Ingenuity Pathway Analysis (IPA) of RNA-Seq data uploaded to the Gene Expression Omnibus (GEO) under accession number GSE149369.
S2E	Heat map drawn using Ingenuity Pathway Analysis (IPA) of RNA-Seq data uploaded to the Gene Expression Omnibus (GEO) under accession number GSE149369.
S3A	Images presented in relevant figure
S3B	Images presented in relevant figure
S4A	Heat map drawn using Ingenuity Pathway Analysis (IPA) of RNA-Seq data uploaded to the Gene Expression Omnibus (GEO) under accession number GSE149369.
S4B	Heat map drawn using Ingenuity Pathway Analysis (IPA) of RNA-Seq data uploaded to the Gene Expression Omnibus (GEO) under accession number GSE149369.
S4C	Heat map drawn using Ingenuity Pathway Analysis (IPA) of RNA-Seq data uploaded to the Gene Expression Omnibus (GEO) under accession number GSE149369.
S4D	Heat map drawn using Ingenuity Pathway Analysis (IPA) of RNA-Seq data uploaded to the Gene Expression Omnibus (GEO) under accession number GSE149369.
S4E	Heat map drawn using Ingenuity Pathway Analysis (IPA) of RNA-Seq data uploaded to the Gene Expression Omnibus (GEO) under accession number GSE149369.
S5A	Images presented in relevant figure
S5B	Data in relevant tab below
S5C i	Data in relevant tab below
S5C ii	Data in relevant tab below
S5C iii	Data in relevant tab below
S5D	Data in relevant tab and images presented in relevant figure
S6	Data in relevant tab below
S7A	Images presented in relevant figure
S7B	Images presented in relevant figure
S7C	Images presented in relevant figure
S8A	Heat map drawn using Ingenuity Pathway Analysis (IPA) of RNA-Seq data uploaded to the Gene Expression Omnibus (GEO) under accession number GSE149369.
S8B	Heat map drawn using Ingenuity Pathway Analysis (IPA) of RNA-Seq data uploaded to the Gene Expression Omnibus (GEO) under accession number GSE149369.
S8C	Heat map drawn using Ingenuity Pathway Analysis (IPA) of RNA-Seq data uploaded to the Gene Expression Omnibus (GEO) under accession number GSE149369.
S8D	Heat map drawn using Ingenuity Pathway Analysis (IPA) of RNA-Seq data uploaded to the Gene Expression Omnibus (GEO) under accession number GSE149369.
S8E	Heat map drawn using Ingenuity Pathway Analysis (IPA) of RNA-Seq data uploaded to the Gene Expression Omnibus (GEO) under accession number GSE149369.
S9A	Data in relevant tab below
S9B	Data in relevant tab below
S10A - N	Raw data used to make graphs generated by rMATS analysis of the RNA-Seq data uploaded to the Gene Expression Omnibus (GEO) under accession number GSE149369, and using the construct sequences generated as detailed in the methods section and provided in the tabs 'External control exons', 'Internal control exons' and 'rMATS identified skipped exons' below
Table number	Information
1	All information provided in relevant table
2	Raw data used to make table generated by rMATS analysis of the RNA-Seq data uploaded to the Gene Expression Omnibus (GEO) under accession number GSE149369, and using the construct sequences generated as detailed in the methods section and provided in the tabs 'External control exons', 'Internal control exons' and 'rMATS identified skipped exons' below
S1	All information provided in relevant table
S2	All information provided in relevant table
S3	Raw data used to generate table found in the RNA-Seq data uploaded to the Gene Expression Omnibus (GEO) under accession number GSE149369.
S4	Raw data used to generate table generated by rMATS analysis of the RNA-Seq data uploaded to the Gene Expression Omnibus (GEO) under accession number GSE149369.
S5	Raw data used to generate table generated by rMATS analysis of the RNA-Seq data uploaded to the Gene Expression Omnibus (GEO) under accession number GSE149369.
S6	Raw data used to generate table generated by rMATS analysis of the RNA-Seq data uploaded to the Gene Expression Omnibus (GEO) under accession number GSE149369.
S7	Raw data used to generate table generated by rMATS analysis of the RNA-Seq data uploaded to the Gene Expression Omnibus (GEO) under accession number GSE149369.
Additional information
Associated GEO accession number GSE149369 for all raw RNA-Seq data
Output from DESeq2 and rMATS analysis of RNA-Seq data provided as supplementary information with manuscript

## Sheet: Fig 1A
Raw output data from StepOne Plus software. Input settings: ACTB as endogenous control gene, unrelated control iPSC lines as reference sample. Software automatically applies delta-delta-CT analysis to data as part of qPCR run programme.
	iPSC lines
	Patient	Maternal	Unrelated
Relative TXNL4A mRNA expression (% unrelated)	56.8684	140.968	100
	69.927	87.7593	100
	52.8967	40.0572	100
	29.1659	107.307	100
	37.467	90.1915	100
	41.6408	46.859	100
	43.7088	72.7968	100
		67.6041	100
		40.6764	100

## Sheet: Fig 1B
Data from MTT assay for cell proliferation (see methods).
		iPSC lines
		Patient		Mother		Unrelated
Raw OD595nm values	R1	0.0663333	0.057	0.0893333	0.100333	0.0923333	0.204333
	R2	0.00533333	0.016	0.0173333	0.00033333	0.0233333	0.0496667
	R3	0	0.0095	0.034	0.0256667	0.046	0.015
	R4	0.0055	0.0205	0.028	0.033	0.033	0.0165
	iPSC Lines
Relative proliferation (OD595nm, % mother)	Patient	Mother	Unrelated
	74.2537	100	103.358
	30.7692	100	134.615
	0	100	135.294
	19.6429	100	117.857
	63.806	112.313	228.731
	92.3077	88.2353	286.539
	27.9412	75.4902	44.1176
	73.2143	117.857	58.9286

## Sheet: Fig 1C
Raw data output from software associated with BD LSRFortessa flow cytometer used to analyse annexin V stained cells.
		% cells
		Alive				Apoptotic				Necrotic
iPSC Lines	Patient	38.2	65.2	69.2	66.3	9.1	8.1	8.2	6.5	17.6	15.9	14.6	19.1
	Mother	68.5	68.6	67.8	63	6.9	5.2	8.2	7.7	17.5	18.6	16.6	22.4
	Unrelated	66.7	64.5	66.6	59.2	5.4	3.6	7.9	7.1	17.1	21.6	18.5	26.2

## Sheet: Fig 2B
Data generated from DESeq2 analysis of the RNA-Seq data available in Gene Expression Omnibus (GEO) under accession number GSE149369.
Gene name	log2FoldChange	-log10(p-value)
TXLNGY	-27.9554	10.5225
PEG3	-26.7948	9.72485
UTY	-26.6984	9.66001
EIF1AY	-26.1298	9.28236
AC011297.1	-25.0628	8.59451
TBL1Y	-24.6268	8.3212
TTTY14	-24.1149	8.00621
ZNF729	-23.6303	7.71353
ZNF257	-23.6003	7.69596
ZNF99	-23.5003	7.636
ZNF492	-22.5231	7.06573
ZNF98	-22.4632	7.03147
HERC2P4	-20.5902	6.00182
DDX3Y	-12.8751	2.96296
ZNF208	-12.6284	6.10767
RPS4Y1	-12.4248	3.69459
ANOS2P	-12.1678	3.78407
AC079062.1	-11.8874	5.23122
KDM5D	-11.2768	2.28288
USP9Y	-11.016	2.25156
ZFY	-10.7474	1.97435
NLGN4Y	-10.2931	2.14157
PRKY	-10.2118	2.29798
ZNF728	-10.0463	2.5891
LINC01238	-9.44869	9.42581
TMSB4Y	-9.43151	1.60286
SLITRK2	-8.92358	8.45896
SRY	-8.85076	1.4512
AP000350.6	-8.77823	2.41742
RGPD2	-8.52836	2.75207
AC093525.6	-8.24459	7.04541
MTCO3P12	-8.10229	2.65644
ICOSLG	-7.9788	3.88956
GYG2P1	-7.69338	2.1351
LINC00470	-7.56468	1.74852
BMS1P2	-7.47523	5.68629
LINC00939	-7.44727	4.33979
AC007368.1	-7.4461	4.96039
MMP7	-7.29675	1.4346
CTAGE15	-7.234	5.60021
AC093525.7	-7.09461	5.23421
SRGAP2D	-6.99763	9.85443
CXCL11	-6.95152	2.28972
AL354994.1	-6.84761	3.25219
MIR1270	-6.68317	4.39172
ZNF826P	-6.6415	93.372
GSTM1	-6.41484	4.18938
GSTA1	-6.3954	4.17415
KLF2P1	-6.38382	3.89034
AC012174.1	-6.0591	3.23531
AC005186.1	-5.93261	2.43296
AC112178.1	-5.89166	2.56299
DAPP1	-5.76453	2.30634
AP005119.2	-5.76415	1.87372
HIST2H2BA	-5.72272	1.63423
AC109439.2	-5.70605	3.04942
SNORD3B-2	-5.6815	2.22314
PMS2P2	-5.64932	2.44279
ANKRD30B	-5.62442	1.84825
BNIP3P15	-5.59192	2.46062
ITGB2-AS1	-5.57812	1.80294
CES1	-5.54765	7.32351
LINC01551	-5.27561	2.53594
RPS28P7	-5.23637	45.1476
PCDHA6	-5.15756	5.33862
SMG1P4	-5.10577	2.12167
AL359955.1	-5.08568	1.64316
TBX5	-5.08332	2.00492
AC138969.2	-5.0614	17.7457
AC245041.1	-5.03728	1.62203
AC147651.4	-4.96521	1.59077
AC067930.4	-4.9439	2.01888
AC104135.1	-4.93362	1.98686
MIR646HG	-4.88649	2.59135
LGALS7	-4.84817	1.54558
LINC02561	-4.79067	1.67597
AC245297.2	-4.77522	1.73238
HAUS6P3	-4.76991	1.64809
AC138356.1	-4.74819	1.87013
RBM17P4	-4.74668	1.90825
NKX2-6	-4.73555	1.93725
ZBED2	-4.72338	1.30364
SERPINC1	-4.67482	1.8694
AC087203.3	-4.67157	1.83845
DCN	-4.60544	2.01998
AC146944.4	-4.60056	1.64469
LRRC14B	-4.59786	1.78862
AL162578.1	-4.57924	1.55285
ZNF385D-AS1	-4.5704	3.71484
RGPD1	-4.52444	1.6341
PRADC1P1	-4.52121	1.33844
RPS4XP22	-4.50837	1.60147
AL360014.1	-4.48937	1.38183
NPIPB15	-4.48784	24.2439
FAM198B-AS1	-4.48637	1.39097
LINC02601	-4.43499	1.61474
GPX1P1	-4.40589	1.36787
AC073072.1	-4.38574	1.42499
C4orf45	-4.35021	1.55482
AC004076.1	-4.3048	1.38532
RASA4DP	-4.30461	3.52441
LINC01320	-4.2863	1.4425
AGAP7P	-4.28431	3.00999
AC027290.1	-4.2681	1.47752
AC009135.1	-4.25099	1.37581
AC016292.1	-4.23881	1.34585
AC064802.1	-4.19741	3.09621
AC007362.1	-4.17354	1.34182
MIR4422HG	-4.16744	1.362
AC239585.2	-4.16564	1.43432
MTRNR2L8	-4.13869	1.75939
AC239800.2	-4.08917	3.56094
SERPINB7	-4.07667	2.18206
LINC01090	-4.06619	1.52566
NUDT9P1	-4.06412	1.34604
MIR4300HG	-4.05542	1.34299
RPS6P12	-4.02753	1.5543
AC104667.2	-4.01307	5.11495
AC093909.1	-4.01136	1.66769
ANKRD20A5P	-3.95978	1.62844
LIM2	-3.94033	1.44068
SFRP4	-3.87356	1.90424
RNU6-616P	-3.85624	1.52282
FAM72C	-3.82432	20.107
RBMS3-AS3	-3.80321	1.30518
AC123912.4	-3.79662	2.66027
RPL21P54	-3.73011	1.51427
MMRN1	-3.67252	1.43245
RAB17	-3.59833	14.8517
ERVMER61-1	-3.58633	3.10756
AC123912.3	-3.58242	2.66086
AC139491.2	-3.56257	1.36917
ANGPTL7	-3.51841	2.37169
OR7D2	-3.47782	1.35143
ZIC1	-3.45142	1.36162
AC022148.1	-3.4332	3.03168
SLITRK4	-3.40761	2.11756
AGMO	-3.36992	2.05452
LINC01198	-3.36431	1.87059
RPSAP19	-3.36234	1.47231
GBP3	-3.29595	1.57106
MIR181A2HG	-3.27193	1.46659
AC117505.1	-3.24378	1.73994
FOXG1	-3.21236	1.48689
AC022905.1	-3.1388	1.7818
RN7SL4P	-3.13166	1.33025
AP003969.2	-3.12981	1.31272
ANK3-DT	-3.1237	1.67068
XKR9	-3.12183	1.68901
AL590004.3	-3.12081	1.83714
AC018688.1	-3.11605	1.79977
LINC02193	-3.11601	1.31192
KLF2P4	-3.09955	1.33361
CA15P1	-2.99788	1.62201
KIF25-AS1	-2.97082	7.62492
SERPINB5	-2.95415	2.41883
AL365256.1	-2.92138	1.82438
LLPH-DT	-2.90393	1.54866
PCDH11Y	-2.8575	4.39807
PKD1P5	-2.84046	2.58869
AC025539.1	-2.82235	1.44062
AL353807.3	-2.7735	1.6039
RFPL3	-2.76357	1.37683
TSPEAR-AS1	-2.75994	4.38774
ACTA1	-2.75246	1.98417
AC002480.1	-2.73413	2.4647
AIRE	-2.71966	1.34938
AC090983.1	-2.71718	2.06535
LINC01597	-2.67709	1.60816
AC100810.3	-2.65756	3.66707
ZNF559-ZNF177	-2.65077	2.14549
GABRG3	-2.6505	1.79986
AL451074.1	-2.64498	1.37465
AC093904.2	-2.64254	1.6292
COL6A3	-2.63661	6.72312
HLA-DRB5	-2.59499	2.25401
WNT7A	-2.59053	1.41825
AL021707.7	-2.58439	1.58014
ZIC4	-2.57301	1.72074
CHL1	-2.57287	4.12617
HGC6.3	-2.56654	2.92574
LINC02575	-2.55929	2.20399
KIF25	-2.55766	3.95049
FGF17	-2.54116	2.04394
CRYGEP	-2.53348	12.8505
FO681492.1	-2.5321	1.41332
AP000759.1	-2.4732	1.43436
PCDHA11	-2.45853	1.42441
AL450998.1	-2.43297	1.7286
AP001065.2	-2.42889	1.32323
AC011447.4	-2.39131	3.86576
S100Z	-2.37926	1.71269
LINC02671	-2.36034	1.51418
NLRP10	-2.32889	1.36186
SLCO1B1	-2.30231	1.75196
AC245595.1	-2.28317	1.6065
GPR17	-2.27898	1.72162
FAM90A2P	-2.26779	1.77806
AC005524.1	-2.26107	4.42885
AP002472.1	-2.25436	1.36548
AC245297.3	-2.24162	7.43538
PGR	-2.21283	1.47199
PCDHA9	-2.20334	1.92466
GBP2	-2.19429	1.58942
ZNF90	-2.1875	2.10142
AL365181.2	-2.17308	1.827
HSPE1P5	-2.15384	1.64422
PCDHA13	-2.14103	3.08429
PLCE1	-2.13671	2.25159
AGAP9	-2.13217	12.1723
HTRA4	-2.10707	4.84171
DUSP8P3	-2.07609	1.52288
PLEKHA2	-2.06488	15.6226
PWRN4	-2.06115	1.6315
AL121832.1	-2.05216	1.5122
AGAP1-IT1	-2.04671	1.57945
ZMYND12	-2.03752	3.08664
LINC02367	-2.0362	1.95976
MUC20	-2.03542	1.91258
CDH20	-2.03257	1.6974
GATA5	-2.02651	1.39239
Z99129.3	-1.99972	1.8844
AC097717.1	-1.99567	3.19143
FAR2P4	-1.98825	1.73974
ZNF486	-1.98436	1.48475
MUC4	-1.97807	1.80954
MEF2C	-1.96767	1.88115
GPR50-AS1	-1.95487	2.16955
IGFBP5	-1.95451	1.7619
CPO	-1.93319	1.65924
AF287957.1	-1.9331	1.61661
KRT18P17	-1.92843	1.8597
LINC02617	-1.92493	1.8925
LRFN5	-1.92101	2.52042
OR2A20P	-1.90067	2.27979
AP006621.1	-1.89259	1.78685
AC008554.1	-1.87394	25.5834
RNF39	-1.86426	4.07969
AC005394.2	-1.86145	4.3528
AC138150.1	-1.85711	1.72949
PON1	-1.85388	1.60087
PSORS1C2	-1.84581	3.38338
AC079466.2	-1.84417	1.85011
AC006116.11	-1.83905	2.74088
AC092969.1	-1.83	2.04787
TRIM60P14	-1.81574	1.57251
POLR2J3	-1.81436	3.25158
RASA4	-1.80899	3.3891
NAPRT	-1.79283	4.91036
AL365181.3	-1.78687	2.02739
SNORD116-12	-1.77249	1.39662
INPP4B	-1.77082	2.23273
AP005264.5	-1.76841	2.32039
SIK1B	-1.75927	3.47636
PITX2	-1.75347	1.31771
AC004889.1	-1.75157	6.18551
LINC01239	-1.74191	1.77864
ISLR2	-1.73897	1.65944
AC009244.1	-1.73567	1.75251
PNMA8B	-1.7289	2.34271
AC018865.3	-1.72333	2.88518
C1orf167	-1.71748	5.69608
AC012354.1	-1.7109	1.30964
ZNF559	-1.70563	11.1272
DNAH10OS	-1.70307	2.34004
WNT7B	-1.70037	1.59147
OCA2	-1.67312	3.91286
OR13A1	-1.64816	1.40237
AC012313.8	-1.64754	2.13146
SPAG6	-1.63424	1.71432
PRDM6	-1.63053	2.23425
AL512283.1	-1.62701	1.76253
OR2A7	-1.61809	2.25019
AC005307.1	-1.61724	4.68966
AC011447.6	-1.61096	5.56537
AP005328.2	-1.61025	1.43866
TTLL9	-1.60224	1.60914
CNTN4	-1.59646	2.52185
PLA2G10	-1.5927	1.31254
PCDH19	-1.58389	2.5363
GOLGA8T	-1.57867	1.39377
AL713852.1	-1.57715	2.97548
PCDHB18P	-1.57	1.53239
KLHL7-DT	-1.56964	3.31757
MAB21L4	-1.56	1.75968
AC137695.1	-1.55411	1.48142
ALOX5	-1.55099	6.30204
FRMPD4	-1.54465	2.88934
LINC00622	-1.53528	1.54828
CCDC68	-1.5309	2.01858
PLVAP	-1.51593	1.55005
AC020904.2	-1.51458	1.95293
PAPPA2	-1.50231	1.86617
AC011447.3	-1.49639	5.29845
FGF9	-1.49527	1.35111
AC074194.1	-1.48243	1.32187
ZNF571-AS1	-1.47875	2.45498
MYOM1	-1.47477	4.21008
LINC02315	-1.45595	1.67238
ADRA1D	-1.44895	1.60901
AC245452.1	-1.44197	3.86537
MROH5	-1.4412	1.41226
RSL24D1P8	-1.43653	1.42716
RXFP1	-1.43206	1.59514
AC147651.1	-1.43181	1.68859
AC127502.2	-1.4268	1.69148
AL121821.1	-1.42608	1.54507
TSPEAR-AS2	-1.42198	3.5724
LINC01050	-1.41748	1.36841
EYA4	-1.41688	1.30415
NOC2LP1	-1.41433	1.35418
AC093218.1	-1.40818	2.40192
FAM66D	-1.40736	2.44694
MIR100HG	-1.40218	2.07788
GRIN2A	-1.39306	3.61608
LINC00920	-1.39167	1.72386
AC005609.5	-1.39048	4.23432
PKHD1L1	-1.38528	1.47569
ALDH1A3	-1.38372	1.70173
AC025809.2	-1.37238	1.59284
PCDHB8	-1.35942	1.80172
KDR	-1.35584	7.62441
KANK4	-1.35292	1.45998
AC011447.7	-1.35283	4.17806
IFI27	-1.3497	1.80484
FBN2	-1.34752	2.74289
AC092111.1	-1.34215	1.32867
TEX13B	-1.33962	1.38832
ERBB4	-1.32456	1.64116
NAAA	-1.32108	5.99373
AL136531.1	-1.31747	2.19194
AL354993.2	-1.31628	1.58306
AC144831.1	-1.30749	1.37096
PSORS1C1	-1.30705	2.02416
AL513318.2	-1.30607	1.79473
CTAGE4	-1.30516	2.47839
AC091820.2	-1.30502	1.30713
NPAS3	-1.30312	1.39066
LINC00472	-1.30096	2.03443
KLK8	-1.29749	1.65771
U2AF1	-1.29602	1.33698
ARMH1	-1.29265	1.92289
NFIX	-1.29129	1.3529
HYDIN2	-1.29114	2.00523
OR2A1-AS1	-1.29096	2.80516
ZNF682	-1.28913	13.382
SLC35E2A	-1.28755	3.61486
LRRN4	-1.28626	1.35851
TPM3P9	-1.27835	5.15809
ZFPM2	-1.26979	1.31639
LRRIQ3	-1.26778	1.932
LINC00304	-1.26685	1.95635
COL22A1	-1.26353	6.68195
AC120049.1	-1.25566	1.72938
SPON1	-1.25219	3.61376
PCDHA5	-1.22956	1.97725
MARCH1	-1.22687	1.52555
FYB2	-1.22594	2.46895
KIAA0319	-1.22165	3.13874
MUCL3	-1.21792	1.54366
AC021683.2	-1.21728	1.92957
ALS2CR12	-1.21474	1.67162
FLI1	-1.2091	1.44455
MYEOV	-1.20364	1.84769
VWDE	-1.19138	4.10564
MOGAT3	-1.19119	1.44161
LINC00638	-1.18641	1.37617
AC020907.5	-1.18049	1.73166
SNORD116-7	-1.1744	1.72327
PWRN1	-1.17405	1.73479
INSL3	-1.17157	1.30556
AP003068.2	-1.16875	6.36133
PCDHA7	-1.16853	1.41607
CDH10	-1.16831	1.68242
LOXL4	-1.16667	1.54047
RFLNB	-1.16562	2.25717
PDZD4	-1.16393	2.11377
PTCHD1	-1.16123	4.6509
CDH8	-1.15278	2.84105
AL109918.1	-1.1522	3.92815
AL137003.2	-1.14763	2.53484
PKIB	-1.14609	1.92931
KLF7-IT1	-1.1379	1.37612
LINC02473	-1.13659	3.15959
NFIA	-1.13063	3.57232
AC074044.1	-1.1271	1.51324
ELFN1	-1.12525	3.5825
PDIA2	-1.12357	1.34265
TNFSF4	-1.1216	1.72494
PKP3	-1.1178	2.37131
CXXC4	-1.11306	1.70409
AC116609.1	-1.11294	1.59647
KIAA0895	-1.11125	1.62266
SLC9B2	-1.11099	1.6605
AC092164.1	-1.10879	1.86115
AL157400.3	-1.10872	2.09419
THAP7-AS1	-1.10186	4.3292
NABP1	-1.09988	1.87179
MSC-AS1	-1.09672	1.67966
AC104041.1	-1.09518	2.42023
AC099494.2	-1.09488	2.28368
PPP1R1C	-1.09428	2.33215
AC016582.1	-1.08397	2.72761
EPHA7	-1.07748	1.61778
EEF1A2	-1.07701	1.68952
ULK4P3	-1.07466	1.75617
AC242843.1	-1.07378	1.58103
ROR2	-1.07318	1.57417
AC009078.3	-1.07309	2.56642
RTL9	-1.07289	1.34884
TAS2R64P	-1.07116	1.43102
DMD	-1.06822	1.54019
NOXRED1	-1.06305	1.62944
AL139289.2	-1.06109	1.76277
AL022326.2	-1.05777	1.47598
EIF4E1B	-1.05231	1.62594
POLR2J3	-1.05221	1.72813
FSIP2	-1.05139	2.4329
LINC00963	-1.0509	1.92944
AC110285.2	-1.04493	1.60875
CDH11	-1.04382	1.45775
AC087591.1	-1.04079	1.38367
LGI4	-1.03986	2.0163
L1CAM	-1.03751	7.33032
AL591742.2	-1.03392	1.91273
TRPC6	-1.0323	1.76375
FGFRL1	-1.02993	2.31265
VLDLR-AS1	-1.02364	1.65547
HES4	-1.01871	1.71271
CD8A	-1.01871	1.32633
SHISA6	-1.01822	4.42061
CHRNA4	-1.01529	4.52402
AP005328.1	-1.01492	2.50562
TXLNB	-1.01391	1.4116
IRF5	-1.0131	2.21131
AL354707.3	-1.01293	1.36882
ARHGEF34P	-1.01288	3.60455
AC123768.3	-0.995568	1.56063
AP003108.3	-0.983686	1.64611
ZNF667	-0.976325	2.25593
BCL6	-0.96471	3.33306
TRIM61	-0.963113	1.77145
ABCC8	-0.96209	1.55385
PCDHA4	-0.961699	3.09388
ARHGEF6	-0.958978	1.66009
AC131532.1	-0.954931	1.95236
STMN2	-0.947492	1.82585
AC245297.1	-0.945127	1.38296
PRRT4	-0.938095	1.84431
SLIT3	-0.936602	1.66702
AC010198.2	-0.933969	3.31667
THNSL2	-0.932904	2.56591
PLXND1	-0.931153	1.87296
AC234775.3	-0.929035	1.77121
AC110597.1	-0.924187	1.59606
CLIC6	-0.922662	1.53381
ATXN1	-0.92089	2.15174
RAP2C-AS1	-0.919063	2.26246
RIPOR1	-0.912149	1.31178
AC009487.2	-0.911891	1.8922
AC009005.1	-0.911344	2.48415
SULF1	-0.909068	1.94618
PDE10A	-0.908229	1.50833
WDR63	-0.907692	1.62973
DISP2	-0.905238	1.74113
AMOT	-0.903958	1.97794
KIAA1324L	-0.899663	5.29426
ZDHHC11B	-0.897162	1.85649
LINC00649	-0.896279	3.01698
RDM1	-0.895725	3.71894
MANEA-DT	-0.89314	1.59385
ZNF471	-0.891739	1.90321
TSPAN7	-0.890114	2.58986
TEKT3	-0.889101	1.45663
TMEM187	-0.889077	2.65657
OPRL1	-0.888915	1.91353
COL4A4	-0.886909	1.51519
LMX1B	-0.876772	2.12875
ALG1L	-0.875483	1.30921
ARHGAP29	-0.874051	1.56164
CYP4V2	-0.872097	1.60616
SAMD4A	-0.870335	1.45306
LYST	-0.869288	1.77508
XKR5	-0.869243	1.64877
KCNQ5	-0.869212	2.6767
CYP2T1P	-0.869107	2.28231
TMEM176B	-0.868812	1.52486
AC100810.1	-0.865972	3.57961
MAPK11	-0.86539	2.45573
CYTOR	-0.862501	1.52667
DNAH6	-0.861563	1.49903
RBM44	-0.860886	1.60664
ADAMTS14	-0.860634	2.70873
AC104596.1	-0.857171	1.48022
A2ML1	-0.8563	2.7751
CPNE7	-0.854685	5.58146
AP006621.3	-0.853323	2.00732
GABRA2	-0.851543	1.73334
LINC00663	-0.848487	1.61071
DHDH	-0.847187	1.38129
PLCB1	-0.846965	2.58146
PTPRN	-0.845888	2.22434
AKAP3	-0.840869	1.79322
DNAH5	-0.840181	2.03817
HCLS1	-0.838089	2.91213
OR7E14P	-0.833509	3.32848
AC016708.1	-0.832254	1.42213
TACC1	-0.832169	2.51258
CFAP43	-0.828477	1.53919
ENO4	-0.826286	1.49859
AC114284.1	-0.825285	1.62369
AP006621.5	-0.824743	4.46994
RARRES2	-0.824552	2.59327
AL357562.1	-0.824434	1.6842
C5	-0.823979	1.91905
LINC01694	-0.823482	1.49721
FAM218A	-0.821249	2.15034
SRR	-0.819836	2.129
HERC3	-0.817495	2.44333
RFTN2	-0.816918	1.50413
POU6F2	-0.81519	1.38396
ADAM20P1	-0.813994	1.4747
C1QL3	-0.810566	2.81528
LRRC23	-0.810312	2.28194
HLA-K	-0.804421	3.33705
ADAP2	-0.803439	1.81861
AL080317.3	-0.798934	1.32686
CBLN3	-0.796462	1.30474
ADCY7	-0.794261	2.09917
AL157817.1	-0.793896	1.49104
AP002956.1	-0.781679	1.31449
PRKG2	-0.778525	2.61934
TOB1-AS1	-0.777101	1.46368
OSGIN1	-0.775565	1.92719
WDR31	-0.770477	1.81952
PPARGC1A	-0.76849	1.42823
LINC01630	-0.764265	1.69225
LMO7	-0.758961	1.89947
MATN3	-0.75821	2.04949
METRNL	-0.758171	4.74719
AC105760.2	-0.757861	1.61206
MAFB	-0.757448	1.53987
HCN1	-0.757434	2.42461
LRRIQ1	-0.754647	2.34396
SLITRK6	-0.752771	1.93369
DLL1	-0.745793	1.54177
CNKSR3	-0.742931	1.92299
AC005520.5	-0.742485	1.7797
CCSAP	-0.740243	2.25306
LINC01980	-0.737433	1.32835
GAS7	-0.737196	3.01657
ARL17B	-0.730017	1.34237
COLEC12	-0.728788	1.38018
CD7	-0.728132	1.47551
NPIPB5	-0.728019	1.31782
SLC1A2	-0.727739	1.80374
FRMD1	-0.727708	1.30572
MROH6	-0.727348	2.56613
TTC3	-0.726757	3.55915
AC073174.1	-0.726696	1.6986
DPY19L2	-0.725995	3.43574
ARHGEF37	-0.725441	1.56005
TENM3-AS1	-0.725428	2.9396
UVRAG	-0.723465	2.52209
IL9RP3	-0.722441	1.49644
ZNF667-AS1	-0.721998	1.50146
ZNF138	-0.721733	4.74516
MYH11	-0.719655	1.40784
KCTD16	-0.717813	1.37592
AC097103.2	-0.71749	1.79613
RNF128	-0.715527	1.45025
BCORL1	-0.714527	1.3104
TSHZ3	-0.711793	1.46385
KLK5	-0.709551	2.25781
PEX5L	-0.707352	1.75382
ARMC12	-0.707258	1.51604
CRLF1	-0.706804	1.39667
NEB	-0.705	2.58319
MOV10	-0.704868	1.63404
AC027307.3	-0.702121	2.39751
CA10	-0.701745	1.35915
AC239809.3	-0.700968	2.28208
CALCRL	-0.698916	2.54515
PRKCH	-0.698804	1.4421
DNAH1	-0.697745	1.4263
SHROOM4	-0.694525	1.45878
KCNH5	-0.692044	1.40326
IL1RAP	-0.691695	1.38846
AL132780.2	-0.691554	1.36293
TTC32	-0.690012	1.59391
AHI1	-0.69001	3.39808
MXRA5	-0.689955	1.7446
RIT2	-0.689497	1.52183
ADAMTSL3	-0.685743	1.44768
MDGA1	-0.68427	1.39256
DUBR	-0.683677	1.31506
LNP1	-0.683352	2.37649
ZNF100	-0.682482	3.49273
TMEM200B	-0.678043	2.07963
WDR86	-0.674542	2.4498
DENND6B	-0.668377	1.61725
RIPOR3	-0.667809	1.6917
AC010487.1	-0.665577	1.89783
HRASLS5	-0.665519	2.23243
FAM71F1	-0.664423	1.54299
S1PR5	-0.66439	2.13911
ZNF506	-0.662083	6.18928
ANK1	-0.660402	1.60535
CBLN1	-0.659955	1.50688
SIRT3	-0.65969	2.61347
ABHD15	-0.658941	1.9677
ZNF396	-0.656014	1.57707
SYT4	-0.655266	1.71942
TXNL4A	-0.654665	2.10246
ZADH2	-0.650865	3.00302
FLVCR1-DT	-0.650202	1.70993
AL513550.1	-0.648043	1.33212
SDCBP2-AS1	-0.64788	1.67843
EHHADH	-0.647069	2.292
EGFL6	-0.645678	2.46024
CD151	-0.645384	1.46424
WDR86-AS1	-0.645258	1.75903
AC016705.2	-0.645026	1.47533
FRMPD3	-0.644387	2.1823
GAP43	-0.642969	1.34871
PLD5	-0.6424	2.14854
AP005329.3	-0.642097	2.01901
SYT16	-0.641817	1.6513
DACT3	-0.64068	1.33139
EPSTI1	-0.639672	1.32033
MLLT3	-0.637995	1.88709
CCDC173	-0.634078	1.30463
FAM133A	-0.633908	1.59237
SLC35A1	-0.633468	1.9997
IGSF11	-0.62608	1.42251
ELK3	-0.625873	1.36369
ARHGEF5	-0.624815	4.76714
FAM84A	-0.624668	2.17599
AL390879.1	-0.620642	2.13544
PYGL	-0.620548	1.80384
AC005833.1	-0.61987	1.69954
BGN	-0.619782	3.05875
MANEA	-0.618642	2.78473
LINC01515	-0.617666	1.9375
CCDC191	-0.616054	1.34264
NMNAT1	-0.615161	3.43518
GABRP	-0.614903	1.63086
NID1	-0.61436	2.06782
ZC3H6	-0.612378	1.44833
PRKCZ-AS1	-0.610859	1.57936
CRYGN	-0.607929	1.48594
TMBIM4	-0.607731	3.57863
LINC02600	-0.604468	2.09228
AL592435.1	-0.603614	1.3527
ONECUT2	-0.597752	2.30703
GPR39	-0.597504	1.62029
SPON2	-0.597332	1.38527
ADGRG5	-0.594369	3.76241
ACOT13	-0.592783	5.19073
CORO2A	-0.592349	1.57676
AK5	-0.59197	1.3666
CLCN3P1	-0.591676	2.71563
ZNF730	-0.591582	2.38932
SFXN2	-0.589662	4.57779
AP003486.1	-0.587177	1.65247
HEPH	-0.585181	3.8826
SSR4P1	-0.584605	1.31264
MAPT	-0.581944	1.35122
AL133367.1	-0.576822	1.98742
WFDC2	-0.576822	1.65764
AC021016.2	-0.575462	1.58691
ZNF710-AS1	-0.574143	1.50402
LINC00632	-0.573621	1.34859
RPS6KA3	-0.572041	2.34336
TFCP2L1	-0.571488	1.51323
RAI2	-0.570847	1.73507
BBOF1	-0.566509	1.54175
TMCC3	-0.564766	1.39953
SESN1	-0.560988	3.79513
ANP32B	-0.559825	1.74237
TMPRSS2	-0.559526	2.70417
ZNF284	-0.559384	1.31601
RAB9B	-0.558925	1.39443
EXPH5	-0.558066	2.70637
AC074135.1	-0.556126	2.57825
HEY2	-0.555513	2.06845
RNF212	-0.549531	1.50196
CRIP2	-0.548835	1.77098
CEP290	-0.546189	1.87004
AFAP1L2	-0.544557	2.71944
AC022150.4	-0.543851	1.38705
PABPC5	-0.539964	1.37175
AC239868.1	-0.537427	1.94528
CCDC113	-0.536384	1.81684
PLEKHG5	-0.535242	2.75319
CUTALP	-0.53523	1.55136
PLD1	-0.532483	1.80141
MAP3K13	-0.526039	1.30255
ADAMTS2	-0.525626	1.36528
CDKN1C	-0.52445	1.4688
MOCOS	-0.524286	1.35028
ZNF429	-0.522506	1.45112
LINC00491	-0.522156	1.51948
ZNF518B	-0.514181	1.60556
DDX60	-0.511016	1.54013
PLEKHA7	-0.510539	2.22007
SPOCK2	-0.50446	1.34857
RASEF	-0.504189	1.49912
AC012313.1	-0.501551	1.80707
DPP4	-0.501498	1.35233
CCDC69	-0.498845	2.2066
GAB2	-0.498351	1.30309
AC138393.1	-0.497015	2.06537
ACOT9	-0.49655	1.62948
PLOD2	-0.496355	1.93055
NHS	-0.496065	1.36644
RGS10	-0.493475	1.65212
HSPA2	-0.492136	1.87186
NBR2	-0.487471	1.33121
IFITM1	-0.484502	1.47126
RNF165	-0.483431	1.94962
FBXL16	-0.47995	3.41089
KCTD21-AS1	-0.47917	1.39208
LAMTOR5-AS1	-0.478652	1.43142
SGK1	-0.474266	2.13328
HMCN1	-0.473774	2.08287
CPT1A	-0.470615	1.76719
FKBP7	-0.468314	1.48777
AC006058.1	-0.465265	1.52985
KCNJ12	-0.464855	1.68441
AL132655.2	-0.464446	1.36567
GSTM3	-0.460357	1.49557
ADAMTSL4	-0.458998	2.26678
AC102953.2	-0.458378	1.66609
VENTX	-0.457393	1.58438
NEK11	-0.457255	1.34647
ST8SIA6	-0.454119	1.31754
DDHD2	-0.453611	2.18905
TPTE2P1	-0.451639	1.492
MRVI1	-0.451398	1.3569
STC1	-0.451312	1.76789
EMILIN1	-0.450077	1.31375
WIPI1	-0.449574	2.2898
CEP112	-0.445069	1.64768
LIG4	-0.443235	3.1988
DDX11-AS1	-0.442759	1.32043
ALCAM	-0.442216	2.27237
LINC00667	-0.442069	1.48163
ZNF213-AS1	-0.439444	2.35294
SBF2-AS1	-0.438472	1.3213
FIBCD1	-0.438224	1.62826
CACNA1C	-0.437051	1.49082
SCRN3	-0.434856	1.37546
THSD7B	-0.434778	1.30523
UGDH-AS1	-0.434377	1.86226
NDRG4	-0.434311	1.35385
FAAP24	-0.43286	2.2234
CPT1C	-0.431623	2.46407
PLEKHG4B	-0.431545	1.65715
GPR156	-0.43095	1.5971
RCAN2	-0.429331	1.50026
TIGAR	-0.426411	1.41233
CAPG	-0.424664	2.19389
NIPA1	-0.424449	1.55311
CCDC78	-0.423959	1.54432
ZNF185	-0.42237	1.87698
STYXL1	-0.420345	1.96122
UACA	-0.418659	1.55726
NELL2	-0.414393	2.51733
CASP7	-0.41174	1.69857
GOLGA4	-0.410322	1.48788
EMP3	-0.409826	2.16482
THEM4	-0.409538	2.13071
XPNPEP3	-0.408115	1.36321
SDCCAG8	-0.407138	1.54344
GOLGB1	-0.401284	1.70123
PKM	-0.401139	1.48511
MAPK12	-0.401013	1.62944
ADARB2	-0.400349	1.41781
KDM4C	-0.397115	2.50326
TCFL5	-0.394483	2.90981
KCNC4	-0.393778	1.53222
NGFR	-0.392088	2.47421
MXI1	-0.391601	1.81926
TIAM2	-0.391552	2.15806
SLCO1A2	-0.390122	2.26813
CAPRIN2	-0.389641	1.71221
BPHL	-0.387347	2.09608
PTPN6	-0.385691	2.16898
ZNF493	-0.384925	1.47026
LAMA1	-0.381643	1.89961
ASAP2	-0.380029	1.7629
FAM214A	-0.379016	1.30669
LOXL1-AS1	-0.378862	1.77798
CHMP3	-0.377701	1.70258
IRAK4	-0.377289	1.68054
ETFRF1	-0.376236	1.4696
HHLA3	-0.375349	1.87035
RPL23AP7	-0.374664	1.47199
NEFL	-0.374113	2.10218
LDOC1	-0.373913	1.66066
CNRIP1	-0.37346	1.48733
CHCHD2	-0.372906	1.406
FGD5	-0.370124	1.64578
KIF3A	-0.366721	1.9901
BBX	-0.365917	1.41639
IFT88	-0.365668	2.3495
EIF5B	-0.365013	1.4399
RCAN3	-0.364197	1.36384
TNS3	-0.362713	1.30944
RGS14	-0.355906	1.68248
PER3	-0.348034	1.47129
SIAE	-0.346415	1.33244
GALNT18	-0.345177	1.40624
ZDHHC15	-0.342827	1.59268
USP45	-0.33899	1.54872
FAM86C2P	-0.331421	1.36265
AC004943.2	-0.330834	1.79587
NPTXR	-0.329724	1.40376
COBL	-0.327201	1.47347
AMIGO1	-0.319252	1.58946
PIBF1	-0.311229	1.57359
SMIM20	-0.309884	1.42867
PPP2R2C	-0.308746	1.73035
ANAPC5	-0.308232	1.68736
CENPU	-0.304777	1.65214
PLCB2	-0.295614	1.49243
UGGT2	-0.291793	1.38461
RASAL1	-0.29053	1.35665
EFHC1	-0.282911	1.67045
PHF3	-0.276064	1.52969
OSBPL9	-0.272096	1.44052
NUBPL	-0.260157	1.34356
MECR	-0.239847	1.35132
PPM1F	-0.223385	1.30281
HMGA2	0.245016	1.5234
NABP2	0.249009	1.31618
WWP2	0.249368	1.44431
RAB39B	0.251256	1.45982
QTRT1	0.25249	1.65587
TROAP	0.260573	1.35459
PXN-AS1	0.263589	1.32923
CCDC32	0.265921	1.35517
RHBDD3	0.267238	1.4821
PKIA	0.270755	1.56416
DDX28	0.278576	1.31884
VANGL1	0.279139	1.32724
WARS2	0.279461	1.42644
NAA40	0.279481	1.47716
KIF26A	0.284219	1.38788
PRPF3	0.285203	1.74942
SURF1	0.29092	1.5142
PLPP2	0.292046	1.66222
RRAGD	0.292355	1.33618
TACC2	0.295165	1.63964
PRELID3A	0.296996	1.33992
TMEM135	0.29805	1.35131
AC138932.1	0.300136	1.33682
TRAF4	0.304227	1.43847
ELOVL4	0.30908	1.35801
ECD	0.311161	1.43896
SMIM4	0.312219	1.57605
ABCB9	0.313537	1.33814
HDHD5	0.313825	2.05269
ARL4A	0.315366	1.45171
UNKL	0.31603	1.56449
MED16	0.316035	1.53362
ARHGAP33	0.319261	1.97758
WDR90	0.322448	1.59531
SH2B2	0.326627	1.42174
RRN3P1	0.326718	1.41371
METTL1	0.327855	1.42579
PDE2A	0.328505	1.55041
SERTAD1	0.33038	1.37204
GAL3ST3	0.331774	1.33753
HENMT1	0.333416	1.31524
TXNRD2	0.33528	1.56294
TLCD1	0.338121	1.34457
RPS28	0.338969	1.82836
SETMAR	0.339762	1.64933
PCDH1	0.341731	1.50808
LRPAP1	0.343162	1.57778
NR2C2AP	0.343206	1.83323
CNPY3	0.344825	1.93483
RDH13	0.346143	1.37932
NRXN3	0.347235	1.52469
NFKBIB	0.348389	1.58604
LPCAT3	0.349494	2.08608
SEMA4B	0.350723	2.34941
ZNF784	0.354324	1.34712
RTN4R	0.354773	1.69272
LSR	0.355509	1.54832
TMEM132A	0.356446	1.48347
SMPDL3A	0.357105	1.54013
RNF19B	0.358356	1.43104
SLC26A11	0.358655	1.78504
RALGAPA2	0.358838	1.68255
MYCN	0.363409	1.85775
CCKBR	0.363867	1.31591
ADI1	0.368426	1.42819
CD83	0.370879	1.75436
SYNGR3	0.370899	2.18445
CRTC1	0.371009	2.07054
RPL17	0.371161	1.66725
DHRS13	0.374131	2.09113
P3H3	0.376117	1.87268
UNC5B	0.37803	1.62023
CYB561D2	0.379613	1.7449
ST7L	0.38122	1.4329
ARV1	0.381351	1.35911
B3GALT1	0.387726	1.48097
RPP40	0.387749	1.45938
NEU1	0.390814	1.61401
PTOV1-AS2	0.391173	1.44821
PEPD	0.394019	1.59203
DOK1	0.394173	1.63858
LINC02570	0.394773	1.30269
CLCN6	0.396159	1.92399
DOCK8	0.397564	1.60784
IRAK1	0.398275	1.69694
PCGF1	0.40154	2.23025
MPPED2	0.403434	1.86824
LRRC8A	0.403488	1.68079
CRADD	0.405473	1.30592
GTPBP6	0.4056	1.47712
FAM19A5	0.406071	2.48967
RYR1	0.408259	1.7858
FOS	0.409397	1.33983
CLCN7	0.409635	2.22356
PAXX	0.412726	1.50047
TRAPPC4	0.413281	1.41157
POLR3G	0.414524	1.58561
MFSD2A	0.416308	1.398
SREBF1	0.418394	2.93138
LAPTM4B	0.422658	1.30207
IL4R	0.425156	1.46269
LDLRAD2	0.426378	1.34474
THOC3	0.426938	1.90276
DDX51	0.432034	2.66723
C8orf82	0.432334	1.44846
STARD5	0.433553	1.5134
ZSCAN10	0.434916	2.58117
ATXN7L1	0.436675	1.72058
SYN1	0.440524	2.10389
ZNHIT2	0.442006	1.36293
CNTNAP3	0.442978	1.39234
ADCK1	0.445227	1.97405
SCAND1	0.446788	1.48737
AVEN	0.448685	1.33823
FREM1	0.450692	1.46517
AL662797.1	0.451437	1.3235
WDR18	0.451785	1.52383
AL513534.2	0.453932	1.40735
ZIC2	0.455639	1.86299
SYT11	0.457312	1.70358
RNF112	0.4591	1.40262
TMEM17	0.461292	1.5948
GLB1L3	0.462025	1.83017
PDPR	0.465528	2.98485
AC007996.1	0.465569	1.78829
TSPAN4	0.465706	1.80078
REX1BD	0.466627	1.31317
APOE	0.466684	2.00764
FOXD3-AS1	0.467892	1.42203
APOC1	0.469993	1.62402
LIPG	0.471657	1.68553
TMEM126A	0.474485	1.73874
BCHE	0.474486	1.58248
SLC2A8	0.477173	1.92883
SYNE4	0.477609	1.44402
HLA-DOA	0.478614	1.39255
SNHG7	0.479136	1.58286
AC110079.1	0.481569	1.82862
AC011603.2	0.483549	1.31973
AL928654.4	0.492126	1.35508
EXOC3L1	0.492284	1.33977
RAD51C	0.494476	1.81152
LINC01719	0.497541	2.2676
INSIG1	0.498714	1.37876
TNFRSF11A	0.500155	1.36898
DLEU7	0.500224	1.5641
CERS1	0.501462	2.03187
AC112484.1	0.505657	1.30602
PNPLA3	0.50815	1.53534
SLC1A6	0.512288	1.66919
VIL1	0.513042	1.42691
RBM15-AS1	0.516788	1.43397
PNMA6A	0.51915	1.37998
SLC49A3	0.52076	1.85205
VWA1	0.521778	2.58896
SLC7A8	0.523898	2.45272
AC009053.1	0.528132	2.97795
DHPS	0.534469	1.40812
ID3	0.534835	1.8967
CDHR1	0.535179	1.6254
OLFM1	0.535464	1.72365
COMMD10	0.537328	1.96752
ARC	0.537337	1.61076
LRAT	0.538414	1.84818
AP002387.2	0.541375	3.11741
MAPK3	0.541672	2.22483
GPR162	0.54203	1.34868
FAAH	0.543285	3.69184
TMEM126B	0.544189	2.37366
C16orf89	0.544878	1.55614
NPY1R	0.547077	1.54466
NMB	0.5482	1.5271
TPRA1	0.549062	2.86698
HAS3	0.549453	1.54163
SCN9A	0.550384	1.66743
NDUFAF8	0.556817	1.73824
LOXL3	0.557354	3.70838
PLA2G3	0.558365	1.6162
MGAT4C	0.570405	3.57146
HIST3H2A	0.570407	1.59642
NOMO3	0.571684	1.54073
TPGS1	0.58077	1.4003
PRSS35	0.585093	1.60772
USH1G	0.587117	1.33019
DUS3L	0.588136	2.70013
FGF19	0.588265	2.23948
CHADL	0.58945	1.30324
AC092490.1	0.590215	2.10113
GDPD3	0.591062	1.49839
PNMT	0.601878	1.7661
MMP17	0.605529	1.40693
AF064860.2	0.606047	1.50414
SLC27A2	0.607215	2.50209
Z97989.1	0.610363	1.88258
PDE3A	0.61335	1.57882
AMBP	0.613381	2.6256
GNB3	0.613994	2.24578
UFSP1	0.614278	2.32861
HESX1	0.614329	2.38117
ERBB2	0.619456	3.30407
KLKB1	0.620039	3.49947
CIRBP-AS1	0.62007	1.48351
CDH15	0.622933	1.43528
ETV3L	0.623666	1.66952
TMTC1	0.634729	5.5407
BOLA2B	0.643126	1.50868
TMEM266	0.646396	1.49756
ARHGAP8	0.649629	1.73419
AC005306.1	0.658839	1.86269
HS3ST3B1	0.667068	2.37303
HSH2D	0.668041	1.51034
HIST1H4H	0.669045	2.8695
AC007950.1	0.676664	1.38245
AC073842.2	0.683352	1.30251
HSD3B7	0.683479	1.85942
PTCH1	0.686411	2.23445
TSBP1-AS1	0.688378	1.56111
SNX18P7	0.694052	1.68197
BTBD17	0.705346	2.46291
AC018738.1	0.709079	2.84396
REEP4	0.712539	3.0909
POLRMTP1	0.724463	1.31683
AC073050.1	0.726753	2.57903
AC011453.1	0.732773	1.41279
F11	0.734726	1.68888
KCNH3	0.735438	1.36494
NBPF3	0.746994	1.50608
DPPA3	0.747988	1.92287
TNFSF9	0.753225	1.76746
ACOT1	0.755128	2.04768
BX005266.2	0.761038	2.0587
ADAT3	0.764737	2.61962
HIST1H2BD	0.767118	1.92628
SPIN2A	0.767275	2.98986
AC007405.1	0.773528	1.31514
CHODL	0.774294	2.57161
NPIPA1	0.779345	2.38246
CYP4F26P	0.780658	2.10144
ROCK1P1	0.789736	2.56427
ABCG1	0.799842	2.37196
AC005224.4	0.816643	6.55912
PDE4B	0.824352	2.99152
HLA-DPA1	0.826019	6.64643
SLC24A3	0.826523	6.34986
SIX6	0.82951	1.41219
KCNAB1	0.832062	2.3066
FGFBP3	0.834156	3.84218
CNTN1	0.840008	5.60401
AC078785.1	0.844727	2.1913
CD70	0.85064	1.73132
AC116347.1	0.850951	1.77408
C5orf49	0.861703	1.51644
HIST1H2AC	0.865431	1.31806
SNORD69	0.87882	1.429
LINC02562	0.886052	1.74268
TTBK1	0.892708	3.99136
IZUMO1	0.895233	1.89707
AC007364.1	0.903733	1.60329
SLC5A11	0.906793	1.45255
SDHAP1	0.911488	11.2601
HIST1H2AE	0.912166	1.72839
CNTNAP3C	0.927667	1.70666
SNHG17	0.935322	1.69436
TUBAP2	0.938465	1.61525
HLA-DPB1	0.945869	2.13903
AL109807.1	0.957194	1.34505
AL049874.3	0.978313	1.53292
ZNF280A	0.98152	1.77855
LINC01347	0.982917	2.08575
HIST1H2BO	1.00114	1.85446
HPDL	1.01178	2.53316
RBFADN	1.02107	2.44696
AC211433.1	1.02116	1.9307
ADGRF5	1.03387	1.33699
FAM86FP	1.05288	1.65538
OR2B6	1.06012	1.36412
HIST1H2BJ	1.07646	2.00612
PIPSL	1.1182	2.48871
SCG2	1.14459	1.58676
AC046168.1	1.14536	1.32239
UQCRFS1P1	1.15242	2.49194
FOXD3	1.15884	7.305
HIST1H1C	1.16015	3.51905
AC009060.1	1.17372	1.78124
AC003975.1	1.19093	2.11397
SNORD3B-1	1.2025	2.47346
SLC36A2	1.22866	1.72321
DPEP3	1.24141	2.06756
CFTR	1.2591	2.36146
SOCS2-AS1	1.27223	11.9459
AL031777.3	1.27364	1.42391
SOCS2	1.28151	18.4017
FGF20	1.30679	1.84272
VMO1	1.31839	1.88784
DAP3P2	1.35894	1.30771
AP003774.3	1.36693	1.65834
AC007218.2	1.38932	1.40897
TRIM4	1.39188	5.43782
HIST1H2BK	1.40393	4.79703
AGAP12P	1.43789	1.71919
AP000808.1	1.44449	3.3276
AC010967.1	1.48204	1.60259
AL031727.1	1.48247	2.08423
ADAMTS7P1	1.48317	2.2018
FTH1P2	1.52089	2.23352
LYZ	1.59777	1.97488
ANKS4B	1.62607	1.38513
SLC7A4	1.67534	5.74207
AC026273.1	1.80763	1.53876
AL441992.1	1.82204	15.4755
KIAA1210	1.90294	1.36617
GOLGA6L3	1.92889	1.48167
LINC00654	1.93774	3.13305
AL606534.4	2.03072	2.02988
AC084882.1	2.0907	1.46257
SNORD116-5	2.10623	1.48648
GAB4	2.12434	1.31241
AL050343.1	2.12896	3.82805
LRRC74B	2.24696	1.6485
HLA-DQB1	2.32007	2.01435
AL445183.3	2.32547	12.1353
ADH4	2.33094	2.97176
RPL21P116	2.39987	1.33904
SUCLA2P1	2.53834	2.28684
HSD17B7P2	2.68216	1.35967
HLA-DQA1	2.71085	2.64746
CR381670.1	2.90516	1.831
CR381653.1	3.00603	1.53667
FTH1P5	3.05546	1.4855
CEACAM7	3.42312	1.61233
HIST1H4F	3.42492	1.90753
LBHD2	3.73039	2.67377
HYPM	3.82906	1.95318
AC087343.1	3.99746	34.8386
CEACAMP9	3.99871	1.68434
LRRC37A7P	4.11431	3.91581
KRT16P1	4.15595	1.62868
OR10AH1P	4.16009	1.63458
AC092821.1	4.16174	7.99762
SPDYE21P	4.21961	5.60641
WASIR1	5.26518	2.80889
AC093390.2	5.43279	1.99154
TEKT4P2	5.71523	3.32813
AL353705.4	5.76248	13.7493
FOLH1	5.91687	2.81567
AC025884.2	5.93771	1.51422

## Sheet: Fig 2C
Raw output from gene ontology enrichment analysis (see methods) performed on differentially expressed genes identifed by DESeq2 analysis of RNA-Seq data available in GEO under accession number GSE149369.
Analysis Type:	PANTHER Overrepresentation Test (Released 20190711)
Annotation Version and Release Date:	GO Ontology database Released 2019-07-03
Analyzed List:	upload_1 (Homo sapiens)
Reference List:	Homo sapiens (all genes in database)
Test Type:	FISHER
Correction:	FDR
GO biological process complete	Homo sapiens - REFLIST (20996)	upload_1 (1069)	upload_1 (expected)	upload_1 (over/under)	upload_1 (fold Enrichment)	upload_1 (raw P-value)	upload_1 (FDR)
homophilic cell adhesion via plasma membrane adhesion molecules (GO:0007156)	167	30	8.5	+	3.53	2.54e-08	0.000135
cell-cell adhesion via plasma-membrane adhesion molecules (GO:0098742)	256	40	13.03	+	3.07	4.51e-09	7.17e-05
cell-cell adhesion (GO:0098609)	500	52	25.46	+	2.04	4.68e-06	0.00931
cell adhesion (GO:0007155)	927	80	47.2	+	1.69	1.59e-05	0.0168
biological adhesion (GO:0022610)	933	80	47.5	+	1.68	1.7e-05	0.0169
nervous system development (GO:0007399)	2351	186	119.7	+	1.55	5.45e-09	4.34e-05
generation of neurons (GO:0048699)	1541	119	78.46	+	1.52	1.34e-05	0.0164
neurogenesis (GO:0022008)	1640	126	83.5	+	1.51	1.03e-05	0.0149
system development (GO:0048731)	4413	284	224.69	+	1.26	2.45e-05	0.0229
anatomical structure development (GO:0048856)	5399	343	274.89	+	1.25	5.53e-06	0.00977
detection of stimulus (GO:0051606)	691	11	35.18	-	0.31	4.13e-06	0.00939
detection of stimulus involved in sensory perception (GO:0050906)	538	7	27.39	-	0.26	1.04e-05	0.0138
sensory perception of chemical stimulus (GO:0007606)	532	6	27.09	-	0.22	3.29e-06	0.00872
sensory perception of smell (GO:0007608)	460	5	23.42	-	0.21	1.47e-05	0.0167
detection of chemical stimulus (GO:0009593)	517	5	26.32	-	0.19	1.33e-06	0.00424
detection of chemical stimulus involved in sensory perception of smell (GO:0050911)	430	4	21.89	-	0.18	7.77e-06	0.0124
detection of chemical stimulus involved in sensory perception (GO:0050907)	480	4	24.44	-	0.16	9.51e-07	0.00378

## Sheet: Fig 2D
Raw output from gene ontology enrichment analysis (see methods) performed on differentially expressed genes identifed by DESeq2 analysis of RNA-Seq data available in GEO under accession number GSE149369.
Analysis Type:	PANTHER Overrepresentation Test (Released 20190711)
Annotation Version and Release Date:	PANTHER version 14.1 Released 2019-03-12
Analyzed List:	upload_1 (Homo sapiens)
Reference List:	Homo sapiens (all genes in database)
Test Type:	FISHER
Correction:	FDR
PANTHER Pathways	Homo sapiens - REFLIST (20996)	upload_1 (1069)	upload_1 (expected)	upload_1 (over/under)	upload_1 (fold Enrichment)	upload_1 (raw P-value)	upload_1 (FDR)
Cadherin signaling pathway (P00012)	158	31	8.04	+	3.85	2.42e-09	3.97e-07
Wnt signaling pathway (P00057)	312	38	15.89	+	2.39	3.55e-06	0.000291

## Sheet: Fig 4A
Raw data output from software associated with BD LSRFortessa flow cytometer used to analyse annexin V stained cells.
		% of cells
		Alive				Necrotic				Apoptotic
iNCC lines	Patient	84.7	84.5	80.7	80.9	4.8	4.2	2.7	2.6	10.5	11.2	16.6	16.5
	Mother	76.6	79.9	81.8	81.4	3.2	2.4	3.6	3.3	20.3	17.8	14.5	15.4
	Unrelated	74.5	75.7	83.2	88	2.8	3	3.3	1	22.7	21.4	13.5	11

## Sheet: Fig 4C
Data generated from DESeq2 analysis of the RNA-Seq data available in Gene Expression Omnibus (GEO) under accession number GSE149369.
Gene name	Pooled controls	Patient	p-value
AXIN2	6242.42	4149.8	0.0037631
FOXD3	3265.48	659.147	1.36804e-05
SOX10	4248.55	445.642	1.139e-07
SNAI2	4021.13	3700.11	0.83691
NR2F1	5163.74	1408.17	0.0117306
PAX3	7967.85	1684.61	5.86882e-06
PAX7	2651.83	878.287	0.00332999
TFAP2A	14033.9	13780.1	0.948275
ZIC1	375.106	212.325	0.503151
MSX1	1612.46	2121.3	0.295188
MSX2	3139.46	7095.35	7.87839e-07

## Sheet: Fig 5A
Data generated from DESeq2 analysis of the RNA-Seq data available in Gene Expression Omnibus (GEO) under accession number GSE149369.
Gene Name	log2FoldChange	-log10(p-value)
RPS4Y1	-28.7351	11.0766
DDX3Y	-27.8407	10.4422
USP9Y	-27.3844	10.1261
TXLNGY	-27.0908	9.92524
KDM5D	-26.4913	9.52161
NLGN4Y	-26.4891	9.52011
EIF1AY	-25.9817	9.18525
PEG3	-25.5711	8.91883
UTY	-25.1312	8.63789
AC011297.1	-23.9081	7.88081
TBL1Y	-23.8284	7.83254
ANOS2P	-23.8178	7.82613
TTTY14	-23.1525	7.43065
ZNF208	-21.0786	6.26329
POTEC	-20.3081	5.85405
HERC2P4	-20.1076	5.74969
PRKY	-10.5078	2.4898
CXCL11	-10.2465	2.77209
ZFY	-9.8029	1.70433
MEG8	-9.75842	3.02308
AC079062.1	-9.58042	2.15196
SRGAP2D	-9.22306	7.95535
SLITRK2	-9.13732	3.10224
MEG3	-8.81986	4.57822
AP000350.6	-8.36413	2.24146
LINC01238	-8.34436	6.74871
LINC00939	-7.80867	5.81906
RASA4DP	-7.52872	6.07772
AC093525.7	-7.52755	5.74999
MEG9	-7.4582	1.81108
AC138969.2	-7.28778	5.46893
AC109439.2	-7.23592	1.60627
MTCO3P12	-7.22639	2.39213
AC093525.6	-7.10696	4.67452
GSTM1	-7.00117	4.52609
BMS1P2	-6.71644	4.31351
AC108865.1	-6.36296	2.51973
RGR	-6.34561	2.94543
ICOSLG	-6.18983	4.16419
RDH8	-6.17526	3.87446
SCGN	-6.14756	3.80026
PRSS33	-6.09044	3.7006
AL117190.1	-6.05126	1.95392
AC239800.2	-5.82583	3.75461
LINC02671	-5.79677	2.92465
NLRP2	-5.7222	1.51428
OR4D10	-5.60107	3.00821
HTR6	-5.59134	3.10163
AC090983.1	-5.54763	3.15324
SNORD113-3	-5.43682	1.36096
AC006040.1	-5.43073	1.33134
AC005186.1	-5.38386	2.0812
AC244213.1	-5.36222	1.33109
AL161757.4	-5.35825	2.85124
RGPD2	-5.31758	1.98436
MIR670HG	-5.31061	2.60677
CTAGE15	-5.25725	2.47184
CHRNG	-5.21369	1.48739
AC146944.4	-5.19536	1.3301
AL445989.1	-5.14459	1.83671
LINC01597	-5.11879	1.50344
ZNF826P	-5.07537	40.7488
ENPP7P4	-5.03457	2.03533
OR4D6	-5.02192	2.29831
AL031963.2	-5.00671	2.34284
AC110716.1	-4.97787	1.70777
AC007423.1	-4.96771	1.68207
L29074.1	-4.96571	2.41756
AL512625.3	-4.96378	2.88515
AC105052.4	-4.96021	2.37069
CNN2P6	-4.94737	2.26878
SNORD114-10	-4.90557	1.43091
AC016597.1	-4.88977	1.61104
HS3ST6	-4.87827	2.13476
AC007991.2	-4.87746	1.44791
FAM72C	-4.8655	15.6775
AL022334.2	-4.86423	2.06625
AC018541.1	-4.86012	1.81901
SMPD4P1	-4.83208	2.10943
AC147651.4	-4.71777	1.3042
GPR142	-4.71292	1.98938
LYZL2	-4.69507	1.51013
AC131571.1	-4.68216	1.78964
PMS2P2	-4.65897	1.31855
AC079466.2	-4.65233	2.47138
AC134043.2	-4.6424	1.49167
AL022324.3	-4.62767	1.97123
AC139887.1	-4.62444	2.00441
SDHCP4	-4.6201	1.86475
SLC22A6	-4.61807	1.85263
AC068205.1	-4.61687	1.82836
AC005524.1	-4.61612	5.60466
AC093799.1	-4.57121	1.79085
RANP6	-4.54873	1.81539
RPL23AP77	-4.52059	1.70317
AC110015.1	-4.4962	1.71879
HILS1	-4.4902	1.75353
RLBP1	-4.47703	3.42271
OR7D2	-4.46518	1.78699
SPATA31C2	-4.46436	3.77861
PCDHB17P	-4.46237	1.34271
HSPD1P10	-4.45121	1.6318
ETV3L	-4.43648	3.94458
AC103739.3	-4.43251	1.67214
AL590666.2	-4.41742	1.61096
MTRNR2L8	-4.39399	2.07448
AL592295.1	-4.38127	1.50756
KIRREL3-AS1	-4.37746	1.73146
GPX1P1	-4.36614	1.48526
LINC01739	-4.33187	1.79385
AC104564.4	-4.30553	1.65021
CYP1A2	-4.30053	1.43293
AC087386.1	-4.29273	1.6089
AL352955.1	-4.27751	1.60668
SQOR	-4.26248	1.96945
AL357140.2	-4.25785	1.59815
MKNK1-AS1	-4.25073	1.47851
AC110716.2	-4.23998	1.34464
CES1P1	-4.23141	1.59213
HGC6.3	-4.22042	3.96624
GPR50-AS1	-4.18964	1.55932
AC008505.1	-4.1572	1.30429
NPIPB6	-4.11896	1.49853
BMS1P9	-4.11568	1.38592
AC123912.4	-4.10692	1.73989
ZBTB8OSP2	-4.10555	1.42106
BX293535.1	-4.10404	1.40568
ODF3L2	-4.08352	3.3875
HNRNPA1P37	-4.07536	1.33183
KIF25-AS1	-4.07225	7.11981
AC007036.2	-4.0706	1.36026
PCK1	-4.05374	3.67364
PCDHA11	-4.0515	8.07846
TAAR9	-4.05076	1.41569
SLC24A5	-4.04914	1.88748
RPS4XP22	-4.02068	1.3441
AL161449.2	-4.01714	1.42375
AC093898.1	-4.01208	1.33692
AC119396.2	-3.98352	1.30845
RN7SKP240	-3.98032	1.30761
NPIPB15	-3.93873	9.38113
OR5A1	-3.93016	5.05197
AC093890.1	-3.92979	1.38527
TMEM235	-3.92857	1.36289
AL096828.1	-3.91273	2.59542
AC023300.3	-3.89783	2.22158
FCGR2A	-3.86069	1.67005
AC245052.3	-3.83938	1.4763
AL138690.1	-3.81305	1.54209
AC114803.1	-3.77955	2.6704
TSPAN8	-3.77309	1.5098
RPE65	-3.75968	3.34727
ENPP7P7	-3.75636	1.45186
FOXG1	-3.75623	3.33852
AL356309.2	-3.74912	1.5515
RPS28P7	-3.74724	24.9143
CILP	-3.71213	1.54603
AC110023.1	-3.71084	3.26593
AC017007.5	-3.70118	2.7607
AC093909.1	-3.68899	2.95498
PKD1P5	-3.67247	5.27274
WNT1	-3.66759	6.81132
LINC02202	-3.66674	1.33903
OR10AB1P	-3.62404	1.35991
AL132780.1	-3.61505	1.38546
AC004552.1	-3.56432	1.30451
AGAP1-IT1	-3.56341	3.08323
LINC02457	-3.55366	2.36077
RHAG	-3.53725	1.95066
KLHL41	-3.52816	3.41556
AC002486.1	-3.49096	1.34727
MARCO	-3.459	1.75844
MEIOB	-3.42154	4.04264
AC138932.2	-3.40892	1.31071
EN1	-3.38614	6.4696
AC005307.1	-3.37698	7.15063
RFPL4B	-3.36215	2.95419
TSPEAR-AS1	-3.32841	6.11968
SEZ6	-3.30237	7.51257
BCL6B	-3.29876	9.74523
AGT	-3.29636	1.74468
ART3	-3.28733	1.86761
AC093627.1	-3.28344	2.1453
HMX2	-3.26543	3.10314
SOX10	-3.25304	6.94347
MEF2C-AS1	-3.23645	3.2623
AC025588.1	-3.23357	1.5635
AC016717.2	-3.22374	1.91174
ADRA1A	-3.17262	3.96671
CACNG3	-3.1539	2.61184
MUC5B	-3.14776	2.90869
AC245297.3	-3.1273	6.56151
ADGRG3	-3.11432	4.21738
HSD17B2	-3.11073	2.02227
MYO3B	-3.09719	8.88022
KCNA7	-3.08577	1.85241
PKHD1	-3.07673	5.89864
AC005394.2	-3.07586	9.49845
RPSAP19	-3.05501	2.78152
AC148477.3	-3.04955	3.42864
LHX5-AS1	-3.04712	8.22023
PRELP	-3.04589	5.72162
PAX2	-3.04249	11.0412
DMBX1	-3.03755	8.07157
CRYGEP	-3.03464	2.49756
SPATA31A6	-3.01745	1.74737
ADAMTS4	-3.01483	10.1041
AC010327.3	-3.01059	2.89659
TSPEAR-AS2	-2.99974	6.63876
AC096637.2	-2.99408	1.75696
AC013565.1	-2.98958	2.20458
AP003969.2	-2.98457	1.38013
FAM66D	-2.98335	3.27617
AP001065.2	-2.98029	1.46905
BX322784.1	-2.96759	1.37663
AC093766.1	-2.96362	3.09914
RORC	-2.96152	1.59914
FNDC7	-2.9575	2.98013
NEUROD4	-2.95132	3.77414
FEZF2	-2.8782	2.8013
AC110813.1	-2.87735	1.69518
AC004156.1	-2.87367	1.35529
AC040174.1	-2.86494	1.43847
DIPK1C	-2.83526	1.49644
ADAMTS15	-2.83441	5.76937
FEZF1-AS1	-2.82625	4.01553
MOV10L1	-2.82576	1.75521
MEF2C	-2.82232	5.12927
C19orf38	-2.81764	1.84031
AP001783.1	-2.81461	1.50538
CHRNB4	-2.80351	6.01177
RF00019	-2.79598	1.36047
MAB21L2	-2.79012	5.69185
NYAP2	-2.78526	1.83616
COL5A3	-2.78226	5.4826
GSX2	-2.77696	1.86861
CLEC19A	-2.77012	4.38228
LINC01505	-2.76975	2.37305
CYP2F1	-2.76783	1.43467
RORB-AS1	-2.75834	2.08708
AC011503.2	-2.75704	2.37746
ISLR2	-2.7522	4.41796
KMO	-2.75026	1.54799
OPALIN	-2.74598	5.06924
PYY	-2.74583	2.68054
P2RY8	-2.74565	3.08624
AC104063.1	-2.74502	1.99014
FLRT1	-2.74256	3.75612
FEZF1	-2.73918	3.10933
CMTM5	-2.73366	5.6071
HAPLN2	-2.72253	1.48493
FGR	-2.72121	2.45072
AC011287.2	-2.71731	1.75025
AL133335.1	-2.71191	1.34306
AL035701.1	-2.7033	1.80487
AC074051.5	-2.69147	1.36649
AC011447.6	-2.68992	7.4414
CCDC177	-2.68576	6.47227
HCG22	-2.68055	1.65814
POU4F1	-2.67874	4.16492
GLRA1	-2.6772	1.78418
AL136981.1	-2.67488	2.30951
AKAP14	-2.67405	1.7415
SIX6	-2.67395	1.57712
RSPO2	-2.66165	3.60088
TRIM9	-2.66034	4.10285
MTRNR2L12	-2.64722	1.70605
AC007656.1	-2.63523	2.0136
VAV1	-2.63282	1.33575
AC020978.6	-2.62472	1.33179
DNAH9	-2.62203	7.29343
TUBB8P7	-2.62056	1.59777
ALDH1A1	-2.61918	3.5279
RASA4	-2.61871	4.31551
AL391987.2	-2.61713	1.93372
C10orf105	-2.61508	12.2691
SPATA31C1	-2.60554	3.56717
ABCC8	-2.60241	4.34682
GMNC	-2.60154	1.80923
ZPLD1	-2.59785	3.02064
NAV3	-2.5836	5.84567
CHRFAM7A	-2.58126	2.8778
EGFL6	-2.5807	8.26047
FBXW12	-2.57277	5.47995
AC012078.2	-2.56995	1.94787
CPED1	-2.56273	5.80257
SYNPO2L	-2.55715	1.69795
RPL34-AS1	-2.55661	2.61673
AL391650.1	-2.55441	1.68557
KLHL7-DT	-2.55379	4.36144
FAM131C	-2.53901	4.20598
GVINP2	-2.53802	2.33201
LINC02588	-2.53483	1.43268
PCDH12	-2.52696	1.5423
AL356309.3	-2.52123	1.97231
AC239600.1	-2.51695	1.34127
CNTN2	-2.51609	5.71572
SLC30A4	-2.50958	1.67357
C1orf127	-2.50663	1.66549
EEF1A1P29	-2.50525	1.68857
AC012499.1	-2.49766	3.48316
AL079343.1	-2.49678	1.40393
AP003774.3	-2.48528	2.55683
RD3	-2.48237	4.95825
EMX2	-2.48171	2.85254
GRIN2B	-2.47524	5.67154
AF287957.1	-2.47129	3.19664
DDN	-2.46349	3.90644
HEYL	-2.46201	6.83027
AC005225.3	-2.45131	1.58775
LHX5	-2.44974	6.96502
PCDHA9	-2.44709	1.68089
AL022332.1	-2.44227	1.99331
LINC00469	-2.44051	2.7814
TSPAN7	-2.43301	9.23497
PRRX1	-2.4312	3.40539
ATP1A2	-2.43008	8.4223
SLC38A4	-2.42437	8.77055
EBF1	-2.42207	3.07867
OCA2	-2.41135	4.45451
MPPED1	-2.40595	4.05161
CHRDL2	-2.40171	1.78276
OTX2-AS1	-2.3981	2.5844
RPSAP52	-2.39605	1.71276
IQSEC3	-2.38558	2.9442
AL592424.1	-2.38175	1.77863
SLC30A3	-2.37569	5.73381
EDNRA	-2.37532	3.48002
AC093503.3	-2.37435	3.18721
CADM2	-2.374	3.64672
DOC2B	-2.36753	5.00706
GDF7	-2.36603	2.14567
LINC01414	-2.36374	2.60189
NPTX1	-2.3575	3.84635
DNTT	-2.35168	2.50196
LINC01515	-2.35122	2.54347
SPON1	-2.35042	9.22983
ASIC2	-2.34917	10.2741
AC091078.1	-2.34887	5.06589
MATR3	-2.3462	1.81831
INHBE	-2.34591	4.15441
CHRNA4	-2.33495	3.80958
INSC	-2.329	3.74624
ARHGAP15	-2.32843	5.51678
AC008750.7	-2.32828	3.15366
CDH9	-2.3121	5.54774
GFRA1	-2.31121	3.76111
FOXD3	-2.30869	4.8639
AL109918.1	-2.30737	7.74289
POTEF	-2.30413	1.78685
AC010931.2	-2.3034	3.28135
LINC01630	-2.29998	1.98988
SYNDIG1L	-2.29226	2.16486
AL031118.1	-2.28866	1.79207
LINC02520	-2.2849	1.35102
AC073611.1	-2.28468	6.26507
PGA5	-2.28213	1.42636
LINC02575	-2.27885	4.89837
EIF2S3B	-2.27435	1.81556
AC016582.1	-2.27231	2.85117
C1orf167	-2.27189	2.13532
AL392083.1	-2.26888	2.54218
SCN4B	-2.26871	9.34209
AC008750.2	-2.26859	4.45306
PLP1	-2.26781	8.14645
VSTM2B	-2.25905	4.67571
SCRT2	-2.25517	1.73022
AC096570.1	-2.25266	1.76001
LINC01833	-2.25261	1.40962
EMX2OS	-2.2523	3.78697
SLC17A7	-2.25091	3.90551
AC016723.1	-2.2444	1.30998
TMEM121	-2.24392	3.10115
PAX3	-2.24179	5.23145
KCNJ4	-2.23248	6.95736
AC242988.1	-2.23123	1.66843
LAMA4	-2.22707	3.54779
CD79B	-2.2247	4.48681
CYP2B7P	-2.22159	1.30234
INKA1	-2.221	3.43557
AF165147.1	-2.22025	1.31762
SOX8	-2.21327	9.92272
AC122718.1	-2.2132	1.37733
AL445673.1	-2.21013	2.10482
NCAM1	-2.20868	5.08027
NCKAP1L	-2.20739	3.73207
TMEM119	-2.20666	4.79248
AC008537.3	-2.20272	1.76643
NCKAP5-AS2	-2.20129	2.86472
C8orf34-AS1	-2.1965	3.86815
ITGA4	-2.19649	3.25514
LRRTM1	-2.19543	2.8208
SPRN	-2.19337	1.80727
AC008750.1	-2.19307	2.72998
AC008743.1	-2.18763	1.97805
AC116609.1	-2.17814	2.08413
FAAHP1	-2.17427	3.9589
RNF165	-2.17359	3.77563
CXCL6	-2.172	4.76263
AP000802.1	-2.17135	2.90404
CXCL13	-2.17078	1.45567
PKNOX2	-2.16979	6.25822
ASB4	-2.16826	1.52557
ATP4A	-2.16449	2.0261
NPR3	-2.16163	2.14761
PHF24	-2.16056	8.32481
MAFA-AS1	-2.15978	2.3824
CHRNA3	-2.15825	4.2915
A2M	-2.15691	2.63846
ADCYAP1R1	-2.1564	17.9625
DLK1	-2.15133	4.35466
FOXC2	-2.15088	2.49217
EYA4	-2.1481	2.72313
NGFR	-2.14781	7.67038
HRC	-2.14169	3.2191
USP32P1	-2.13785	3.3438
FAM181B	-2.13722	5.0905
LINC02473	-2.13269	1.52693
PRKCB	-2.13266	6.33642
SNCAIP	-2.13173	6.86435
MPZ	-2.12872	4.26934
WNT8B	-2.12557	4.73186
DDN-AS1	-2.11571	4.46397
TRPM8	-2.11513	3.66935
FOXD3-AS1	-2.1137	5.21798
HMX3	-2.11356	1.97048
SIX3	-2.11258	1.50247
LINC01234	-2.10735	8.10897
HDC	-2.10623	3.25141
AC110285.1	-2.10362	1.61933
BMP3	-2.08705	1.66902
CNTFR	-2.08465	6.32498
ZFHX4	-2.08435	3.74748
RPL23AP28	-2.08295	1.54688
DCT	-2.08029	1.71462
RNF39	-2.06978	1.45306
AC015909.2	-2.06447	1.43335
CLEC18A	-2.06038	1.33098
AC009951.1	-2.05446	1.51112
FAM3D-AS1	-2.04893	1.65303
AC010975.1	-2.04801	1.53338
BRWD1-AS1	-2.044	1.34039
CD164L2	-2.03492	3.06972
C11orf87	-2.0332	2.93962
HIST1H1E	-2.0308	1.44387
AP003108.3	-2.02814	4.08507
PGAM2	-2.0265	5.7109
AL513318.2	-2.02509	2.72172
ZEB2-AS1	-2.02284	3.2301
GSG1L	-2.02233	1.41159
GNG8	-2.02128	1.89355
ZEB2	-2.02091	4.87128
LINC01460	-2.02064	1.48884
KIAA1755	-2.01979	2.80759
TBC1D10C	-2.01178	3.33939
ZMYND12	-2.00891	2.60759
GAS6-AS1	-2.00872	2.26619
SVOP	-2.00838	4.67243
AC108448.3	-2.00699	3.24849
SORCS1	-2.0038	3.7965
PDE1B	-2.00114	10.0011
AC107294.2	-1.99857	1.63536
SMIM24	-1.99345	3.40614
AC245884.9	-1.99021	2.62769
SNCB	-1.99013	3.04461
URB1-AS1	-1.98958	2.25237
AC092645.1	-1.98784	2.82362
SLIT1	-1.98687	4.42412
IL4I1	-1.98601	1.92888
KIRREL3	-1.98482	2.4785
PRDM12	-1.98381	1.89956
LINC01841	-1.98234	2.43477
NDST4	-1.97882	1.65845
MYCBPAP	-1.97481	2.0773
AGAP9	-1.97462	6.31161
TNN	-1.97349	11.6051
AC009041.2	-1.97308	4.13766
CCDC144B	-1.9702	1.39755
AL450998.1	-1.96724	1.36732
SLC26A9	-1.96482	2.61381
COLGALT2	-1.9599	3.58946
ACTN3	-1.95934	3.80376
CCDC144A	-1.95876	3.19348
TNFRSF9	-1.95604	1.30953
LINC01694	-1.95554	4.51756
KCNN3	-1.95423	4.95408
AMHR2	-1.95398	2.41085
AACSP1	-1.95166	1.77894
UPK1A-AS1	-1.95022	1.89198
EPHA7	-1.94958	3.92288
SHISA6	-1.94514	3.24738
AC093908.1	-1.94428	2.56148
AC073172.2	-1.94396	4.4249
PLVAP	-1.94001	1.56523
AL358473.1	-1.93622	8.23028
ITGA8	-1.93599	2.75637
OTX2	-1.93434	38.1302
HBQ1	-1.9273	2.46253
ETS1	-1.92702	3.89762
TIE1	-1.92417	1.93065
BST2	-1.92068	4.45162
ANO3	-1.91965	1.85614
ATCAY	-1.91729	13.2074
ELFN2	-1.91685	5.10369
OPTC	-1.91411	2.72636
GRM3	-1.91288	2.98978
ABCG4	-1.90584	6.66754
TTYH1	-1.90482	4.12621
AL162274.3	-1.90471	2.40556
PRR7-AS1	-1.90351	2.58568
UNC5A	-1.903	2.27149
LRRC4B	-1.90168	4.19797
GDF5	-1.90151	1.4892
LINC02495	-1.89982	3.9606
CTCFL	-1.89688	1.63873
NPY	-1.89363	1.75356
C19orf85	-1.89341	2.09866
FAR2P1	-1.89161	1.47326
C6orf118	-1.88871	2.37335
AP005328.1	-1.88811	2.54858
AC116609.2	-1.88804	1.8286
OTOF	-1.88701	3.3977
HGF	-1.88686	3.80099
NTRK3	-1.88327	2.01159
SDK2	-1.88238	5.93922
SCN2B	-1.88218	2.98946
LAPTM5	-1.88212	3.76917
MASP1	-1.88183	7.16514
SST	-1.88174	2.52623
LINC01431	-1.88052	1.51262
CNTNAP1	-1.87779	7.33219
LINC01956	-1.87676	1.58196
NR2F1	-1.87459	1.93068
AC098850.3	-1.87446	1.66429
RANP4	-1.87415	4.11495
SKOR2	-1.87149	1.4343
SCRG1	-1.86964	2.12086
PTGS1	-1.86892	3.72176
CPT1C	-1.86704	7.89318
SCN1A	-1.85934	3.25505
LRRC4C	-1.85789	4.04198
BTBD17	-1.85556	3.01882
CD4	-1.85496	7.58314
LINC02525	-1.84902	4.43383
PLXNA4	-1.84893	2.45936
C22orf15	-1.84825	1.57305
BARHL1	-1.84581	2.06825
AFF2	-1.8451	5.03867
AP003393.1	-1.84339	1.30601
TSHZ2	-1.84194	1.91508
ZNF32-AS2	-1.83793	1.41413
UNC45B	-1.83709	3.43331
2004-09-01	-1.83553	7.65998
ZFHX4-AS1	-1.8343	1.49017
ARHGEF6	-1.83234	6.52663
LINC00173	-1.83228	4.35699
AC090061.1	-1.83135	2.87896
LMX1A	-1.82838	3.49157
AC245297.1	-1.82782	3.37625
AP000894.2	-1.82713	1.94851
VWF	-1.82633	4.95491
RFTN2	-1.82508	2.40884
NHLH1	-1.82499	2.03957
FOXD2-AS1	-1.82483	2.17765
AC092902.4	-1.82238	2.54994
KCNA1	-1.81973	1.86197
CNRIP1	-1.81841	4.55317
PCDHGA11	-1.81505	1.59323
NAAA	-1.81345	4.32012
CRYBB3	-1.8132	1.81533
NEU4	-1.81252	1.68934
NTNG2	-1.81216	2.53767
APOL4	-1.81095	1.44239
OTOA	-1.80877	1.93626
CDH23	-1.80794	4.24062
ICAM5	-1.80708	1.85393
CCDC114	-1.80398	1.92235
RNU7-57P	-1.80394	1.34417
PAPLN	-1.80388	3.12199
FMR1-AS1	-1.80057	1.39022
HES3	-1.79591	2.31314
FAM163B	-1.79582	3.35148
AC135506.1	-1.79268	4.54714
JPH4	-1.79202	15.9868
MEGF11	-1.79165	6.64307
GLYCTK-AS1	-1.79097	1.98952
TTLL6	-1.79076	5.77585
OR4D1	-1.78779	1.3716
CPEB1	-1.78666	4.00363
LRRC15	-1.78625	3.23893
AC011447.3	-1.78622	14.4346
BX664615.1	-1.7851	1.46324
TPPP3	-1.78336	2.2108
DOCK10	-1.78272	1.57136
AC105383.1	-1.78209	1.63053
SYT2	-1.78095	6.74902
FGF23	-1.7792	5.83074
PVALB	-1.77896	2.2899
CLGN	-1.77635	9.24243
SOX9-AS1	-1.77576	2.8082
AC008013.1	-1.77555	1.56226
FGF14	-1.77425	2.4467
LGI1	-1.77095	4.40395
GRM7	-1.77028	2.10625
TNFRSF11B	-1.76968	8.39074
KCNH5	-1.76339	3.16543
BMP5	-1.7627	2.25106
FRMD3	-1.76256	3.14634
SLC37A2	-1.7624	5.25602
IL21R	-1.75446	3.41637
FOXS1	-1.7537	1.91178
PCDHGC4	-1.7531	5.38227
TXNIP	-1.75188	4.12994
AL513327.2	-1.75173	1.44278
C1orf94	-1.75138	2.51391
AC025171.3	-1.75044	1.88523
CSPG4	-1.74965	3.85875
AL157396.1	-1.74906	2.88847
FALEC	-1.74576	1.61108
UNC80	-1.74433	6.98462
DHDH	-1.74307	2.97925
PADI3	-1.74272	4.64095
AC117386.2	-1.73898	2.2362
CSMD2	-1.73374	8.01346
BISPR	-1.73317	3.9966
ANKRD45	-1.73316	2.85765
CNKSR3	-1.73166	6.54416
ACVRL1	-1.73142	1.50668
FOXB1	-1.72978	3.46171
FRMPD3	-1.72906	4.70012
AC007405.2	-1.72818	3.06254
KIF19	-1.72805	3.40987
ZP4	-1.72772	1.5262
KIF21B	-1.72668	10.593
AC148477.2	-1.72641	2.52781
FAM27C	-1.72535	1.62924
AC004834.1	-1.72414	1.46229
AC009654.1	-1.72217	2.83772
FHL1	-1.72075	6.70578
CHRDL1	-1.72027	14.4638
RTL1	-1.71937	1.48507
AP003049.2	-1.71871	1.59324
KIF25	-1.71833	1.57777
CFAP77	-1.71685	2.66073
S100B	-1.7159	3.39415
BHMT	-1.71391	1.88595
KCTD19	-1.71379	2.50366
LDHD	-1.71263	2.07686
ZNF229	-1.71256	1.56078
TRABD2B	-1.70994	5.61493
ZNF280A	-1.70741	2.06047
NMRAL2P	-1.70581	1.5892
ATP8B3	-1.70502	3.47688
AC011498.4	-1.70401	1.40241
AP002414.2	-1.70381	1.52246
SPN	-1.70051	3.08494
PAMR1	-1.70044	8.73194
FAIM2	-1.70029	4.16836
2001-03-01	-1.69671	1.5772
ATP2B3	-1.69546	2.15224
TF	-1.6938	2.54024
AK5	-1.6933	4.03482
KCNIP1	-1.69321	2.33361
CXCR2P1	-1.69274	1.51499
UPK1A	-1.6924	2.93523
PRDM16	-1.69201	1.65575
WNT10B	-1.69028	7.62728
WNT4	-1.68962	5.12588
FAM57B	-1.68877	9.95813
TLR5	-1.68715	2.37334
KCNK10	-1.68697	2.18701
PRRT2	-1.68558	3.70468
NR2F1-AS1	-1.68553	1.89744
FOXL1	-1.68316	1.63879
AC007098.1	-1.6815	1.54714
SOX5	-1.68017	2.89392
DPYD	-1.67998	1.39365
RFLNB	-1.67987	18.3097
OLFM3	-1.6768	2.997
LMO1	-1.67417	4.77516
MAPK15	-1.67371	5.86154
KCNIP4	-1.6719	1.83295
SLC35E2A	-1.67049	4.32591
PILRA	-1.66738	1.79425
DGKG	-1.66554	2.34664
SEC1P	-1.66442	1.32303
KCNA2	-1.6644	4.51235
AP004608.1	-1.66381	2.18127
PIPOX	-1.66327	4.80729
PRMT8	-1.6627	2.65047
SIK1B	-1.66197	1.93627
NPTX2	-1.66165	9.2365
AC002456.1	-1.66009	1.65458
AL450311.1	-1.65995	2.90918
ACSM3	-1.65903	6.66779
ASIC1	-1.65881	4.39943
RPH3AL	-1.65874	5.40251
LINC01139	-1.6573	1.38569
POLR2J3	-1.65414	2.52281
ALG1L	-1.65321	2.58288
NPHS1	-1.65237	1.89108
BTN3A3	-1.64957	3.16628
PER3	-1.64906	8.03151
AGAP2-AS1	-1.64892	1.31793
AC016705.2	-1.6487	5.15552
DACT3	-1.64812	3.2053
TEKT2	-1.64563	3.40723
ZEB1	-1.64473	2.47851
PCDHGC5	-1.64305	2.21329
SEC22B4P	-1.64168	1.6665
LIX1L	-1.64032	3.47907
LPAR3	-1.63879	9.99253
LPAR4	-1.6386	3.50549
KLHDC8A	-1.63779	4.26884
HMGCLL1	-1.6373	2.37435
FRRS1L	-1.63706	6.05593
PTPRZ1	-1.6368	7.21264
PIANP	-1.63573	9.3433
IL1RAP	-1.63546	2.25274
NOVA2	-1.63329	8.34626
SCUBE1	-1.63232	4.29877
ADGRB1	-1.62998	10.3696
RTN4RL1	-1.6289	4.26982
NRP2	-1.62862	3.82362
NEURL1B	-1.62824	5.4837
AC010624.2	-1.62573	1.52838
PPP1R3C	-1.62483	6.52454
ISLR	-1.6243	3.08577
JAKMIP2-AS1	-1.6239	4.20365
PPFIA4	-1.62357	6.21744
TBX2	-1.62149	1.94811
HYDIN	-1.61969	5.32894
PEX5L	-1.61865	2.13856
TTC29	-1.61814	4.02514
TLDC2	-1.61668	4.23622
VASH1	-1.61607	4.01035
SPAG8	-1.61464	1.76753
STAG3	-1.61218	2.42187
AC125603.2	-1.60913	1.62667
LINC02449	-1.60906	1.44246
LINC00511	-1.60824	3.85215
EMILIN1	-1.60789	3.00237
LEMD1	-1.60609	2.75892
RNF212	-1.60587	2.38349
MFNG	-1.60574	3.55002
PCDHGB4	-1.60567	1.69495
SMPD5	-1.60548	1.69402
CYP4V2	-1.60432	1.5794
FAM133A	-1.60401	2.76916
PCDHA13	-1.60381	1.69339
GABRA3	-1.60355	4.02094
OXGR1	-1.60339	1.79252
FBN1	-1.60162	2.20514
SCN4A	-1.60076	7.14145
CCDC160	-1.60055	11.3494
CU634019.6	-1.60053	1.45625
SLITRK5	-1.59685	3.40956
PDE2A	-1.5965	3.8878
PAX7	-1.59427	2.47756
AL662907.1	-1.59263	2.04027
MAP2	-1.59117	2.95438
FGFBP3	-1.58871	6.03779
C1QL1	-1.58856	3.06604
GPM6B	-1.58815	8.61299
SSPN	-1.58641	1.73157
CHP2	-1.58626	2.68588
ZDHHC19	-1.58445	2.6868
RPL7P20	-1.58331	2.89728
FMOD	-1.58143	2.20207
TMCC1-AS1	-1.58031	2.93901
ZNF710-AS1	-1.5796	2.55906
NCAN	-1.57301	6.40821
ADAMTS14	-1.5729	5.95418
MYOM3	-1.57059	1.85908
S1PR5	-1.5702	3.61564
SYN3	-1.57018	2.62449
SEC14L5	-1.56885	4.31627
GTF2H2B	-1.56793	1.3892
DAAM2	-1.56787	3.82105
AL137786.1	-1.5677	1.35185
SLC9A5	-1.5674	3.43632
ADAM12	-1.56582	1.30697
PCDH11Y	-1.56527	1.78012
AC010834.3	-1.56445	1.57896
MMEL1	-1.56398	1.42475
LINC00649	-1.56319	5.64156
ARMC4	-1.5627	4.23693
CCDC136	-1.56075	6.37033
EPHA10	-1.55956	2.30798
AIPL1	-1.55947	2.07045
CABP1	-1.5586	7.16386
DAZL	-1.558	1.42923
PTPRO	-1.55763	2.16206
CPNE7	-1.55648	8.33623
LSAMP	-1.55629	2.93037
PRRG3	-1.55544	5.46166
INPP5F	-1.55498	1.51197
ZNF559	-1.55313	3.16415
AMPH	-1.55253	5.62264
ATP1B2	-1.55042	5.42249
SH2D3C	-1.54829	4.20159
P2RX7	-1.5472	3.13508
RPL13P12	-1.54679	1.48895
NMUR1	-1.54602	2.0059
IRF5	-1.54578	1.39677
AC006116.11	-1.54371	1.68341
AL356489.2	-1.54281	4.56091
AC011447.4	-1.54176	1.36145
HOPX	-1.54104	1.39185
CTNNA2	-1.54052	3.05818
CA7	-1.54034	1.39212
FBLL1	-1.53724	2.2697
AC138866.1	-1.53688	2.01676
BCHE	-1.53458	1.75087
AC124254.1	-1.53366	2.22627
ACTL6B	-1.53351	1.56908
FMO2	-1.53253	1.77567
AC007386.1	-1.53066	1.65421
NLGN3	-1.53017	3.48078
XKR5	-1.52732	3.54646
KCNQ4	-1.52721	2.41591
CFAP58-DT	-1.52699	1.32569
ADAMTSL1	-1.52577	1.33749
AC026369.1	-1.52314	1.35035
AC016769.2	-1.52301	1.63268
GPR153	-1.52202	3.1048
LINC01786	-1.52193	1.38604
MAMLD1	-1.52018	1.57344
ZBTB16	-1.51964	1.83571
ZIC3	-1.51936	4.05195
CDK5R1	-1.51877	3.50789
HNRNPA1P27	-1.5179	1.36629
NOVA1	-1.51547	2.48001
ENC1	-1.514	3.01765
ULBP1	-1.51393	1.91356
LINC00672	-1.51273	4.63648
OXCT1-AS1	-1.51252	1.4272
BCDIN3D-AS1	-1.51236	2.28738
RDM1P5	-1.50966	1.4716
TMEM132C	-1.50646	1.80784
SARDH	-1.50428	5.82617
DRD2	-1.50372	1.70707
HMCN1	-1.50084	3.79517
AC008554.1	-1.49891	5.68844
PSD2	-1.49788	3.69805
ZNF571-AS1	-1.49735	1.47093
P2RX6	-1.49412	1.88019
SSTR3	-1.49367	1.73416
RAB26	-1.49255	3.43108
RASGRP4	-1.49241	3.28245
CDH6	-1.49044	1.97774
TEX45	-1.48888	1.7273
ADSSL1	-1.48824	5.40372
MIR124-2HG	-1.48823	2.51918
SOX6	-1.48772	1.55795
SOX9	-1.4856	3.0656
AC092042.3	-1.48557	1.97508
C8orf34	-1.48267	4.06594
AL136531.1	-1.48166	1.37289
NGEF	-1.47969	5.80967
IRX1	-1.47952	2.543
HECW1	-1.47839	3.94078
ATE1-AS1	-1.47815	1.31011
RASGEF1C	-1.4776	3.7148
VCAM1	-1.47726	1.67002
ACSBG1	-1.47642	3.70212
SYT3	-1.47566	7.57833
ILDR2	-1.47465	1.82026
PECAM1	-1.47432	1.55392
LINC00954	-1.47195	2.58729
FHAD1	-1.47106	3.96022
CCDC140	-1.47068	2.4019
SLC7A10	-1.46896	2.98226
FAXDC2	-1.46858	3.99927
MISP3	-1.46834	2.11502
MN1	-1.46793	3.68424
RTBDN	-1.46351	1.68631
AQP5	-1.46335	2.07689
AL161908.1	-1.46284	2.11659
PKNOX2-AS1	-1.4617	1.56775
AC112487.1	-1.46113	1.80521
CACNA1F	-1.45821	1.90902
ASMTL	-1.45783	6.58541
NKD1	-1.45633	3.14366
AL139220.2	-1.4516	2.55189
CDK14	-1.4515	4.95149
SPTBN4	-1.45057	3.92898
SOBP	-1.44923	5.10075
AC007906.2	-1.44781	7.39693
GPR61	-1.44764	3.36322
SLITRK1	-1.44479	2.02704
ENPP2	-1.44459	3.27159
SLC24A4	-1.44457	2.41303
MYT1	-1.44236	3.17899
MEIOC	-1.44203	2.53986
BGN	-1.44003	1.9591
F10	-1.43908	4.51131
LRRC20	-1.4383	7.06091
KCNAB2	-1.43696	4.48838
GPC2	-1.43656	4.7452
SEMA6B	-1.43638	5.8099
ABCA3	-1.43462	14.5102
ZNF730	-1.4341	5.11885
LINC02610	-1.43407	3.24576
AC092647.5	-1.43284	1.36212
KCNIP3	-1.43161	4.5336
CFAP57	-1.42997	2.89396
OAF	-1.42968	2.16234
TNS2	-1.42948	2.77086
GREM1	-1.42766	2.65509
EDN3	-1.42756	2.41438
ASTN1	-1.42731	2.90875
ASMT	-1.42655	1.44363
CAMK2N2	-1.42591	5.81793
CACNG7	-1.42546	8.77197
PRDM14	-1.42538	1.66056
TUBB4A	-1.42459	4.64919
CAMK1D	-1.42321	4.64182
PPP4R4	-1.42242	9.72525
IL1RAPL1	-1.42151	4.49446
FGF11	-1.42067	1.84376
CELF5	-1.41978	6.13148
ABCA2	-1.41964	5.57616
AC133134.1	-1.41731	1.41836
VAT1L	-1.41696	5.17578
ARNT2	-1.4159	3.52682
ZNF667	-1.41587	4.95612
LINC01270	-1.41463	3.63678
NPTXR	-1.41415	4.87017
AC008040.1	-1.41362	1.65874
SHISA2	-1.40992	3.36335
PNCK	-1.40824	3.2486
ARL9	-1.40795	2.94342
C19orf84	-1.40547	2.35665
TMEM132B	-1.40532	6.87514
GUCY1A2	-1.40523	1.31039
KCNT2	-1.40441	3.07983
AC099811.1	-1.40316	1.4651
EPHA8	-1.40271	1.79565
AC135178.5	-1.40157	4.10707
LINC00698	-1.40062	3.53567
RORB	-1.40035	3.49296
TMEM151A	-1.39993	1.51782
NKX6-1	-1.39922	3.29278
GAL3ST1	-1.39676	5.85297
MIR100HG	-1.39642	1.5682
TESC	-1.39562	4.84331
ZNF385C	-1.39543	8.98041
C14orf39	-1.39214	1.87563
PLEKHB1	-1.39088	8.54042
FZD7	-1.38995	4.78593
CDH8	-1.38965	1.97274
AC011529.1	-1.3895	9.84719
CACNA1A	-1.38852	5.28308
SLC5A3	-1.38819	3.79021
PCDH10	-1.38705	1.75872
LNP1	-1.38569	4.15229
FAM107A	-1.38349	3.09724
FAM166B	-1.38318	2.32056
CRB2	-1.38276	2.08695
DPY19L2P2	-1.38264	3.64145
SULT1C2	-1.38197	6.309
AC009271.1	-1.38182	1.9041
MPP2	-1.38151	8.82803
ADCYAP1	-1.38088	2.02878
GPR139	-1.38072	1.4494
PTENP1-AS	-1.38065	1.98631
GRIA3	-1.3803	4.39174
CLUL1	-1.38016	1.63006
MGARP	-1.3798	2.03068
NECAB2	-1.37853	4.01396
C16orf45	-1.37641	5.36706
NALT1	-1.37511	1.9482
EFCAB1	-1.37378	1.40776
PDYN	-1.37371	3.71886
RBFOX3	-1.3734	4.92676
ARMC12	-1.37321	2.14394
METTL11B	-1.37189	1.75989
VSTM4	-1.3716	3.73344
AL513523.2	-1.37103	1.68578
SESN1	-1.37093	21.4277
CD99L2	-1.37093	6.72281
FER1L4	-1.37079	2.84736
ARRDC4	-1.37034	3.16862
RDM1	-1.36894	4.52062
SH2D2A	-1.36888	4.20805
GRAP2	-1.36821	1.71098
CAPN11	-1.36747	1.50607
TMEM255A	-1.36659	4.18802
KIAA1614	-1.36636	2.43481
KCNB1	-1.36619	7.24792
CDH11	-1.36588	2.36351
CCDC173	-1.36564	3.93236
EPHB1	-1.3656	2.16818
HMGN2P15	-1.36553	1.43034
BMPER	-1.36526	1.93822
LRRN3	-1.3651	3.98117
MYOM1	-1.3644	3.19751
SGCD	-1.36157	1.32681
AC010615.2	-1.36108	4.64708
FBLN7	-1.36081	1.99417
VIM	-1.36	1.98323
GPR156	-1.35866	4.02006
PTPRS	-1.35815	11.6309
MRO	-1.35805	4.59309
IGDCC4	-1.35787	6.91525
AL157400.2	-1.35702	1.61394
RF00019	-1.35592	1.82705
DCST1-AS1	-1.35333	3.03934
CLCN2	-1.34857	4.65705
PREX1	-1.34705	5.70064
ZFHX2	-1.34416	4.86941
MCPH1-AS1	-1.34391	2.91103
NRXN2	-1.34284	4.32229
SLC38A3	-1.34197	5.22857
DGCR9	-1.34151	2.55465
PROKR1	-1.3414	2.18312
PPIL6	-1.33557	3.03194
IRAIN	-1.3344	2.11112
GASK1A	-1.33403	4.35484
IRX5	-1.33185	3.45695
SGK2	-1.33174	1.56695
SLC9B1	-1.32993	2.57817
HAGHL	-1.32925	5.05423
YPEL1	-1.32907	4.64778
NAPRT	-1.3278	4.81284
AC007541.1	-1.32772	1.36112
MAST1	-1.32592	9.54217
POU3F1	-1.32579	6.06103
ASPG	-1.32543	2.05803
AC092811.2	-1.3254	1.41635
GABRG3	-1.32478	1.90942
PIK3R5	-1.32351	4.74272
RAET1K	-1.32319	1.39165
AC242843.1	-1.32274	1.43094
INSYN1-AS1	-1.32088	3.61108
EXTL1	-1.31931	2.99813
THBS4	-1.31914	5.00178
SOX2	-1.31844	5.67177
AC124066.1	-1.31726	1.87436
WASF3	-1.31725	9.45615
APCDD1	-1.316	2.05478
FCGBP	-1.31435	1.95819
MYBPHL	-1.31417	1.72346
LGI4	-1.31373	3.94654
WIF1	-1.31366	2.54703
GPR176	-1.31316	5.23224
PURG	-1.31185	5.00282
CREB3L3	-1.31165	1.49123
PCBP4	-1.31072	2.78939
HLA-DMB	-1.30758	1.67631
CCDC63	-1.30746	1.91552
EFHB	-1.30619	1.55781
ESRRB	-1.3056	2.46387
CDC42EP5	-1.30088	2.00903
AC234775.3	-1.30013	2.07915
TMEM59L	-1.29915	2.57354
DYRK3	-1.29869	6.46096
PHYHIP	-1.2972	4.73482
CCDC33	-1.2949	2.85337
TSC22D3	-1.29474	3.30434
KCNAB3	-1.29457	2.90335
MYH11	-1.29288	1.53728
PADI2	-1.29223	2.48459
KCNIP2	-1.29179	2.90789
ADAM11	-1.29118	10.2384
AC025164.1	-1.29112	1.76923
FRZB	-1.28921	3.97426
COL9A1	-1.28916	4.39862
FBXL13	-1.28826	2.33069
TPBG	-1.28799	2.87634
LINC00987	-1.28788	1.37631
VSIG10L	-1.28765	6.52174
CACNA1H	-1.286	7.23199
SKIDA1	-1.28582	2.15257
ENO4	-1.28564	2.13214
AC008946.1	-1.28447	2.44564
AL139158.2	-1.28416	2.06521
BTN3A1	-1.28408	2.82412
TMSB15B	-1.28392	4.09457
RAMP2-AS1	-1.28313	2.59513
GEM	-1.28295	2.23058
AC019080.1	-1.2824	3.19685
GAD1	-1.28025	3.59836
STX1B	-1.27952	7.3469
TMEM169	-1.27814	2.25217
LHFPL1	-1.27554	1.49863
DHX58	-1.27313	1.94895
NNAT	-1.27304	1.95263
AC007608.3	-1.27091	1.8888
AL022069.2	-1.27074	1.51972
SERPINA5	-1.26999	4.91934
AC009086.3	-1.26957	1.31484
NRIP3	-1.26695	5.18709
AC010980.1	-1.26595	2.68947
RTN1	-1.26592	2.74563
LINC00634	-1.26485	1.45513
LOXL1-AS1	-1.26471	5.60867
AMIGO1	-1.26442	5.84141
CCDC78	-1.26221	2.94212
THPO	-1.26184	1.64854
SLC6A12	-1.26184	1.95735
KLHL13	-1.26167	4.73831
PSTPIP1	-1.26078	1.40727
PLPP7	-1.26032	5.31324
CEND1	-1.25927	3.24528
AC011447.7	-1.259	4.00729
AC093673.2	-1.25888	3.08092
VWA5B1	-1.25876	1.94824
C14orf132	-1.2585	10.8084
NAP1L3	-1.25844	2.73243
TSSC2	-1.25827	2.79488
AC010980.2	-1.25762	2.27805
LFNG	-1.25703	6.16501
SOX21	-1.25601	4.36639
PLCD4	-1.25501	2.80154
SNX32	-1.25486	3.92429
PAK3	-1.25294	5.33718
POU6F2	-1.25266	3.14862
PRRX2	-1.25233	4.18693
ADAMTS7	-1.25085	8.63622
ROBO2	-1.24877	2.05817
KIRREL1	-1.2485	2.58002
MED14OS	-1.24632	1.43712
CD163L1	-1.24363	1.31912
STARD9	-1.24099	8.5511
CD82	-1.24084	3.92868
CRABP1	-1.24069	2.03078
MUCL3	-1.24033	1.52532
LRIG1	-1.24014	6.69766
GCK	-1.23976	1.91952
IFITM2	-1.23879	2.23703
AC091133.2	-1.23867	1.92096
ICAM4	-1.2385	1.31789
PCDHA6	-1.23783	1.3942
PLPPR1	-1.23702	1.75912
LRP4	-1.23579	4.32523
BLACAT1	-1.23579	3.8522
CLIP3	-1.23564	4.26065
RAB3C	-1.23275	3.23915
ADAMTS10	-1.23213	2.38644
KIF5A	-1.23104	7.39678
DANT2	-1.22994	1.46059
GPR20	-1.22985	2.58747
GIHCG	-1.2276	3.9485
ZIC2	-1.22723	5.57856
LAG3	-1.22664	2.24659
SEMA3G	-1.22597	5.65972
DCHS1	-1.22575	2.32973
ITPR1	-1.225	3.39463
AL157400.3	-1.22497	1.37311
KCNQ2	-1.2249	10.0438
ANGPT2	-1.22389	1.90156
LGALS1	-1.22106	3.88249
AC002407.1	-1.22062	4.32708
RMST	-1.21925	2.75826
KIF17	-1.21765	4.78449
GAP43	-1.21574	1.959
SEMA6C	-1.21526	5.18223
ST8SIA3	-1.21501	4.884
TRPC3	-1.21416	2.29113
TBXAS1	-1.21391	2.60687
ARHGEF25	-1.2136	2.61857
SEMA5B	-1.21253	3.34589
SLCO4A1	-1.212	1.36223
NT5M	-1.21176	5.1887
NR1D1	-1.21074	5.0174
PPP2R2B	-1.21052	3.89032
STC1	-1.20901	1.78123
FKBP5	-1.20737	10.6819
DHRS2	-1.20706	1.76178
AIF1	-1.20676	1.71254
CDH2	-1.20572	2.28328
PDGFRB	-1.20445	1.7639
AMIGO2	-1.20429	2.63442
ATP2A1-AS1	-1.20396	6.26468
PLXNC1	-1.20391	2.14027
AL008721.2	-1.20374	1.67494
TCAF1	-1.20334	1.92002
FKBP7	-1.20273	2.19407
PITX3	-1.20229	1.47364
AC005865.2	-1.202	1.39891
DPY19L2P1	-1.20178	1.70197
GPHA2	-1.20079	1.46179
CYBRD1	-1.2004	1.99604
ARHGEF9	-1.19912	4.24439
CFL1P1	-1.1987	2.22045
IRS4	-1.19857	1.65871
HIST1H2BE	-1.19698	1.96676
ATP2B2	-1.19691	1.60227
C16orf96	-1.19614	3.27832
CLYBL	-1.19607	9.85968
A2M-AS1	-1.19497	1.45382
AC093218.1	-1.1937	1.46504
COL13A1	-1.19266	2.46923
APC2	-1.19223	2.12123
CD302	-1.19207	1.34645
GAL3ST3	-1.19128	6.09516
SLC1A2	-1.19088	1.85277
KIRREL2	-1.19042	2.81591
LINC01301	-1.1882	1.86394
GRASP	-1.18661	5.4566
ELAVL3	-1.18652	1.61359
IGSF21	-1.18625	3.43214
FAHD2CP	-1.18507	4.79013
DLG4	-1.18347	3.4903
AC009005.1	-1.18327	2.40095
FAM43B	-1.18201	2.39345
CRNDE	-1.18155	3.2381
C2orf27A	-1.18051	2.86673
INKA2-AS1	-1.18041	2.38055
TNXB	-1.18041	2.38181
FAR2P2	-1.18008	4.85204
LINC00900	-1.17953	1.56728
DPY19L1P1	-1.1789	2.21152
MAP3K12	-1.17877	3.74731
GVQW3	-1.17855	4.03237
AC020904.2	-1.17786	1.35575
DENND6B	-1.17742	2.09694
FAM178B	-1.17717	2.43043
AC079781.5	-1.17571	2.14426
CHD5	-1.17409	2.71831
PTPRH	-1.17373	2.14471
SULT1C4	-1.17367	2.32835
ATP1A3	-1.17253	1.88839
RTCA-AS1	-1.17146	1.38422
IL10RB	-1.17081	1.48096
CLU	-1.17044	4.42795
ROR1	-1.17021	6.30489
PNMA8A	-1.16917	4.50928
CORO1A	-1.16911	5.84237
CA14	-1.16845	5.59338
MMP25	-1.16659	2.01741
AL035409.1	-1.16498	1.33032
NPIPB5	-1.16373	1.56196
MAP1LC3B2	-1.16224	2.03782
TMSB15A	-1.16166	3.31304
MCF2L2	-1.15966	5.64417
AC027031.2	-1.15804	2.77477
SHANK1	-1.15776	2.29909
FAM86B1	-1.15773	1.69089
CRIP3	-1.15698	3.45166
GDAP1L1	-1.15648	1.92615
SLC8A2	-1.15575	3.62124
AOX1	-1.15338	9.27673
SLC6A16	-1.15231	2.49438
AC017104.4	-1.15223	1.35983
FAM71F1	-1.15185	2.29644
TLL2	-1.15173	3.31517
TNFSF4	-1.15159	1.62511
EPHA3	-1.15145	1.44871
CCDC74A	-1.151	4.81083
ARMH4	-1.14948	6.7174
DRAIC	-1.14862	1.34723
ZIC5	-1.14838	4.44139
AC079922.2	-1.14816	1.82705
PCDH18	-1.14731	8.62909
TFAP2B	-1.14681	1.35419
OLFM2	-1.14628	6.56921
FAM234B	-1.14621	4.51925
ST8SIA2	-1.14512	1.87636
AC011632.1	-1.14502	1.72599
NOS1AP	-1.14476	6.49857
CPXM1	-1.1445	3.2301
MIR135A2	-1.14446	1.34317
SLC2A4	-1.14323	3.87652
ARSJ	-1.14199	1.48647
ZC3H6	-1.14185	2.28461
AP006621.5	-1.14153	4.69674
IQCD	-1.141	4.43028
FRMD1	-1.13917	1.81278
FAM218A	-1.13911	1.68208
PLIN5	-1.13857	2.42742
AC074135.1	-1.13847	7.52704
APLP1	-1.13837	2.51102
AHI1	-1.13833	2.7211
NLGN1	-1.13756	1.80526
AP002495.1	-1.13571	1.40995
COL23A1	-1.13524	2.39502
MIR302C	-1.13383	1.65829
FZD8	-1.13368	6.07015
SYT11	-1.13291	2.76606
TCAF1P1	-1.13282	1.68221
AF064858.1	-1.13066	1.48376
CCDC178	-1.13049	1.44356
RAB3A	-1.12982	2.95805
B4GALNT1	-1.12959	1.72498
PDE11A	-1.12896	1.54135
DPY19L2	-1.12692	2.7154
PLEKHH2	-1.12691	2.232
FAM47E	-1.1263	1.86268
PYGL	-1.12593	3.39207
AL357562.1	-1.12586	1.70029
GNE	-1.12475	2.98383
ERMN	-1.12466	2.82108
SAXO2	-1.12432	1.76838
MYMX	-1.12382	1.3097
STK39	-1.12309	6.52405
ZNF663P	-1.12299	1.59183
PAPPA	-1.12278	1.70303
ACAN	-1.1213	2.46931
AC007277.1	-1.12119	3.85894
AC027307.3	-1.1203	1.37521
CAND2	-1.11839	5.2337
SLC25A53	-1.1166	5.95138
DOK5	-1.11623	3.40379
DTX1	-1.11516	2.81824
RIMBP2	-1.11446	1.88405
OLFML2B	-1.1144	2.44288
SYNPR-AS1	-1.11389	1.38046
DRC7	-1.11386	1.42561
HTR3A	-1.1128	1.51895
NID1	-1.11185	2.07172
CACNA1B	-1.11075	2.07438
FNDC5	-1.10922	2.92847
SRPX	-1.10803	4.4078
FAM131B	-1.10748	5.92628
EFCAB12	-1.10705	2.18011
ARAP3	-1.10629	3.5451
ST6GALNAC4	-1.10623	4.65142
LINC01801	-1.10611	2.66502
EPHB2	-1.10609	5.09034
AP001626.1	-1.10512	1.53139
RAB7B	-1.10506	1.54407
GABRD	-1.104	1.67301
SLC5A5	-1.10281	1.63386
HSD11B1L	-1.10253	3.44596
LHFPL4	-1.10246	2.48567
ST3GAL3	-1.10104	1.75779
SFRP2	-1.10086	2.33642
ADGRA2	-1.10065	1.35656
PSD	-1.10023	1.99708
CCR10	-1.10014	1.40664
RBM24	-1.09953	2.299
CBLN1	-1.0994	1.77773
ANPEP	-1.09922	1.90321
PLPPR5	-1.09806	1.57652
IPCEF1	-1.09743	2.02426
AC100803.2	-1.09643	2.93231
ZCCHC24	-1.09577	3.20583
KIAA1324L	-1.09507	2.2125
USP9X	-1.09491	1.93575
HRH3	-1.09414	2.38798
FAM189A1	-1.09276	3.32007
ZDBF2	-1.09272	1.9867
ACRBP	-1.09087	1.7071
RAB9B	-1.09072	2.88317
XKRX	-1.09071	3.13413
AL157400.4	-1.09069	1.56157
RPL13AP25	-1.09002	1.43074
ANKRD35	-1.09001	3.668
GK	-1.08955	3.06517
LINC01918	-1.0893	3.57864
ENO2	-1.08733	4.9905
LCTL	-1.0871	4.08632
DBH-AS1	-1.08587	1.93768
ZBTB20	-1.0853	1.46027
SSTR2	-1.08455	3.46473
LINC02609	-1.08358	1.57875
GLI3	-1.08303	2.07439
AC095055.1	-1.08297	1.38385
GNG7	-1.08127	3.93758
AL390879.1	-1.08108	4.35136
PKD1L2	-1.0809	3.40649
AC080038.1	-1.08082	2.74948
GRIN2A	-1.08019	2.08197
RGMA	-1.07925	5.0238
NRTN	-1.07854	2.65542
AL513550.1	-1.07754	2.36272
SLC17A9	-1.07724	5.01561
ADCY1	-1.07594	6.51498
NBEA	-1.075	3.2518
PALD1	-1.07441	5.7484
AKR1C2	-1.07374	2.39386
LRRC17	-1.07293	1.96037
ARL17B	-1.07177	1.69439
TMEM35A	-1.07159	3.11203
TMEM8B	-1.07135	4.13221
LRFN1	-1.071	3.64022
ADAM23	-1.06944	5.12901
STAR	-1.06913	1.49855
LIMCH1	-1.06759	2.21617
MCF2L	-1.06718	6.13475
BOC	-1.06699	1.63866
USP44	-1.06597	2.74161
FBXO43	-1.06595	3.80251
AC104596.1	-1.06541	2.20004
RASSF4	-1.06534	1.48516
PELI2	-1.06521	4.94701
AC098936.1	-1.06498	5.4075
TOX3	-1.06471	7.3161
JAKMIP3	-1.0645	2.62873
GFRA2	-1.06329	1.96739
USP2	-1.06233	4.75286
NTN1	-1.06197	4.95694
GLP1R	-1.06166	5.25053
RIMS3	-1.06096	4.46561
CD200	-1.05927	6.42546
AL133325.3	-1.05884	2.78004
MAK	-1.05871	1.42455
DOCK11	-1.05822	3.86845
CASKIN1	-1.05808	2.73334
NKAIN1	-1.05698	11.4375
SNTG2-AS1	-1.05691	1.37388
CGREF1	-1.0566	2.63501
MED14	-1.05583	2.02225
SRGAP3	-1.05476	2.13014
LRCH2	-1.05386	8.24173
EFHC2	-1.0528	1.574
CCDC74B	-1.05244	3.61555
PCDHGC3	-1.05083	2.66333
KCNK5	-1.05078	5.71442
WSCD1	-1.05047	6.08949
SLC45A1	-1.04906	1.45806
MAPK4	-1.04828	2.85163
SHISAL1	-1.04648	4.72217
SALL1	-1.04464	6.35876
DLEU7	-1.04401	1.38502
NLRP14	-1.04379	1.30327
AP000487.1	-1.04335	2.02803
HSD11B2	-1.04281	1.45309
ISM1	-1.04249	4.06874
ITGA2B	-1.04107	2.85262
USP2-AS1	-1.041	2.97898
AC103923.1	-1.04046	1.75524
NOG	-1.04041	1.56752
WDR31	-1.04024	3.63605
LINC00663	-1.04003	2.69026
DNM1	-1.03823	3.73518
AL359504.2	-1.03621	2.62803
CD74	-1.0362	2.75022
MYO18A	-1.03339	5.25787
PCDHB10	-1.03302	1.3343
SCML2	-1.0327	4.25959
TMEM231	-1.03205	3.24121
ZSCAN16-AS1	-1.03192	2.92048
ACACB	-1.03108	4.39801
ZNF285	-1.02989	2.82111
MLXIPL	-1.02964	1.43812
IP6K3	-1.02923	2.00855
TMSB15B-AS1	-1.02711	1.34843
CACNA1G	-1.02699	2.17404
CALN1	-1.02672	1.72831
URAHP	-1.02592	1.75417
ITGA1	-1.02591	1.36096
AC004890.2	-1.02542	1.41797
GRAMD1B	-1.02382	5.51532
COL8A2	-1.02282	1.37377
OPRL1	-1.02132	1.69199
DAB1	-1.02074	2.60676
RGS17	-1.01978	2.50386
TRPC4	-1.01975	1.79949
UNC5B	-1.01937	3.71207
CD40	-1.01856	5.38062
AC239868.1	-1.01799	1.83368
AP003501.3	-1.01776	1.60798
B9D1	-1.01738	3.829
AC004130.1	-1.01622	1.30854
LINC01545	-1.01609	1.49685
PCDH19	-1.0154	1.84204
MIPEPP3	-1.01517	2.27193
SAMD14	-1.01399	2.21135
DACH2	-1.01381	1.37556
NELL2	-1.0137	5.57483
PGAP1	-1.01307	2.05035
BMP2	-1.01246	1.61004
CCDC40	-1.01089	4.81064
GFOD1	-1.0106	4.57217
PRPS1	-1.00798	2.08046
CXXC4	-1.00755	1.76384
C1orf226	-1.00753	7.50813
NRCAM	-1.00722	1.40469
SLC18A2	-1.00717	2.21977
KLHL15	-1.00696	1.78339
VWDE	-1.00691	2.38917
SLC45A3	-1.00558	5.98956
ALMS1-IT1	-1.00543	2.46401
PSD3	-1.00496	4.37882
CRAT	-1.00463	2.94047
CYYR1	-1.00374	2.7854
MIR302A	-1.00195	1.4003
ADRA2A	-1.00129	2.53591
MAP2K6	-1.00112	7.89377
LEF1	-1.00051	1.58268
ZNF280C	-0.999338	5.61039
FBXO10	-0.998683	4.08639
LMX1B	-0.997716	1.48219
RHOQP1	-0.997585	1.65687
COL14A1	-0.997001	3.8621
SEPT7-AS1	-0.996833	1.65851
FNDC11	-0.995992	1.69526
FAM27E3	-0.994912	1.36892
SYT13	-0.994674	2.2947
AC129492.2	-0.993575	1.57701
PAK5	-0.990367	1.61853
AL139393.2	-0.990073	2.11485
RNF112	-0.989986	1.43856
SARM1	-0.989709	1.91723
SLC27A1	-0.98949	4.81471
AL390195.2	-0.98945	1.34154
EGFEM1P	-0.988678	1.65827
AC012146.1	-0.988664	3.51295
FMN2	-0.987642	1.31871
PPARGC1B	-0.987387	2.96803
FZD3	-0.987315	2.2506
EPHX2	-0.987226	3.1621
RGS14	-0.986687	2.65954
TTYH2	-0.986607	2.22542
GPRASP2	-0.985387	4.03952
GRID1	-0.98508	1.67599
PAM	-0.984446	2.41138
ADGRL1	-0.984376	6.73558
LIPE-AS1	-0.983353	1.87275
CHRNA7	-0.983173	2.76095
LINC00877	-0.98316	1.3691
FHOD3	-0.983048	1.90837
AL137002.2	-0.981976	1.38181
AL035425.3	-0.981937	1.48449
SYCE2	-0.981234	1.57497
HVCN1	-0.981221	2.5205
GPRASP1	-0.980254	2.16957
ABHD6	-0.979647	7.2438
AP001636.3	-0.979598	1.64234
PPP1R1A	-0.979101	2.7988
ZCCHC18	-0.97819	3.35134
ATRNL1	-0.975437	2.00137
ODC1-DT	-0.975073	1.84678
AC005077.4	-0.974462	1.5833
FLVCR1-DT	-0.973725	1.57399
MAPRE3	-0.973355	2.39504
PDE9A	-0.973165	6.28874
HAPLN3	-0.971613	2.84478
CMKLR1	-0.971196	1.89934
GRIK4	-0.970373	3.01131
ZBTB12	-0.969611	7.98569
WDR17	-0.969357	1.42133
FAM13C	-0.968818	1.97799
AC005833.1	-0.967583	2.14136
METTL7B	-0.967294	1.8601
GNAZ	-0.966776	5.75339
KLHL3	-0.966348	8.77792
STXBP1	-0.966217	3.40959
DIXDC1	-0.965811	3.64813
MEX3B	-0.965213	2.30782
CROCC	-0.965043	5.10272
FAM155B	-0.96353	4.46974
INSYN1	-0.962735	2.53252
KCNJ11	-0.961067	2.93471
RNF157	-0.960961	5.76516
RAB11FIP2	-0.960824	2.27867
MTCO2P12	-0.960498	1.45684
RAP2C-AS1	-0.960111	1.50502
Z96074.1	-0.958342	1.96283
BAIAP3	-0.958222	2.48171
FAM86C2P	-0.957987	3.95694
PYGM	-0.956624	1.65699
UGDH-AS1	-0.956094	3.89634
PRX	-0.953948	3.42404
GLI2	-0.953773	3.04886
RFX2	-0.95296	2.8342
TRIB2	-0.95242	10.2077
AC023908.3	-0.951684	2.24986
APBA1	-0.951136	2.39964
FAM124A	-0.951019	2.50975
DET1	-0.950818	1.6345
NAPA-AS1	-0.949657	1.41951
RGN	-0.949438	1.52807
AL354696.2	-0.949361	3.1049
KIF9-AS1	-0.949191	1.79164
NUDT16P1	-0.948972	1.34826
2003-09-01	-0.94871	5.23388
BBS5	-0.947681	1.46711
AC097534.2	-0.947664	1.67695
ZNF682	-0.947264	2.33732
ICAM1	-0.947221	1.66073
RASL10B	-0.947188	4.27231
FAM227A	-0.946782	2.02317
ZDHHC11B	-0.945018	1.62105
TNNI3	-0.944688	1.51551
RSPO4	-0.944501	3.67002
CAMKV	-0.943727	2.78177
FABP6	-0.94328	1.69152
ANGPTL2	-0.943063	4.93912
FILIP1	-0.942618	3.1998
DNM3	-0.942053	2.20502
WDR35	-0.940821	4.30559
EFR3B	-0.940659	3.64754
CIART	-0.939801	3.65849
DZIP1	-0.939733	2.24577
TTC28	-0.939367	2.04468
APBA2	-0.939047	2.68164
AARD	-0.938348	1.51667
SH3RF3	-0.938188	2.17192
IFIT1	-0.937034	2.70899
C3orf18	-0.936536	4.52883
RNF175	-0.936177	1.86903
JAG1	-0.934703	2.92614
SLC22A17	-0.934697	3.70821
AC007614.1	-0.933718	1.60492
CACHD1	-0.933379	4.68676
DMXL2	-0.933321	3.36347
STK32C	-0.93328	5.60592
OR2A1-AS1	-0.932956	1.34962
AC008555.1	-0.93275	2.17351
ARHGEF40	-0.932329	3.85648
IGLON5	-0.932135	3.86997
AL139260.1	-0.931984	1.4309
PKDCC	-0.931118	1.7726
OLFM1	-0.930814	2.99537
PODXL2	-0.930003	4.66451
SLC1A3	-0.929474	1.65817
S100A4	-0.929295	2.20533
KNDC1	-0.928125	1.99528
IFT140	-0.928019	6.81625
MTCO1P12	-0.927317	6.95858
PLXNB3	-0.92726	1.89921
ANK2	-0.926588	3.39557
ADD2	-0.926369	3.20742
GPR173	-0.926249	2.82226
GAREM2	-0.92567	6.86085
PODNL1	-0.925262	1.69751
AC010538.1	-0.924286	1.40748
LUZP2	-0.923993	2.04019
WIPF3	-0.923046	3.11326
PPFIA3	-0.922626	2.78399
TMEM246	-0.921556	6.67343
LRRC75A	-0.921335	3.02378
RND2	-0.921093	6.00142
DNAH1	-0.920508	1.95536
SLC6A8	-0.920007	5.81188
SNX18P7	-0.918848	2.36049
FLT4	-0.91819	2.48637
AC110285.2	-0.918106	1.48331
NRXN1	-0.917802	2.56033
SLC16A14	-0.917033	1.68378
PPM1E	-0.916596	3.77631
ACOX2	-0.91631	2.63769
DLGAP1	-0.915625	3.62353
UBE2L6	-0.91396	3.43484
TNFRSF13C	-0.913523	1.44994
DIPK1B	-0.913441	6.88831
AC004943.1	-0.912721	1.35611
ZNF667-AS1	-0.912179	2.15756
FBLN2	-0.911979	2.43059
MLLT3	-0.91105	1.74194
SLC13A3	-0.910068	3.28587
DKKL1	-0.909714	1.30233
MAP1A	-0.909645	1.31298
SOX21-AS1	-0.909386	3.99198
TMEM179	-0.909271	2.02229
CCDC113	-0.908694	5.81637
SEC14L2	-0.906691	1.64168
PRAF2	-0.906391	2.95565
FZD9	-0.905809	3.78268
PCYT1B	-0.905702	1.60213
NFATC4	-0.905173	2.53658
KDM4D	-0.904907	3.98378
CELSR3	-0.90429	9.06965
AK7	-0.904175	1.6695
KLLN	-0.90353	1.5461
AL049838.1	-0.90289	1.52841
RASL12	-0.902586	5.77165
TMEM132D	-0.901957	1.77357
THY1	-0.901903	2.43035
EPDR1	-0.901872	1.92484
ADORA1	-0.901709	1.78821
AZIN1-AS1	-0.901559	2.34105
NBPF1	-0.90028	6.46073
PRKCZ-AS1	-0.899937	1.61377
CLDN19	-0.899801	1.6616
PPP1R3E	-0.899671	1.61085
RNF207	-0.897113	1.49425
AC027097.2	-0.8971	5.5348
NOL4L	-0.896793	2.64957
CCM2L	-0.89575	2.49367
ME2	-0.89536	4.29032
ATP8B2	-0.895228	8.95437
TEK	-0.894768	3.20279
CPNE4	-0.894657	2.88851
DZIP1L	-0.893591	1.91019
SLC7A11	-0.893288	2.83333
SLC25A42	-0.893286	3.58954
EGLN3	-0.893146	2.42566
PRKG2	-0.893042	1.45735
GFPT2	-0.892371	1.44526
RDH16	-0.89209	1.4067
TMEM52	-0.891621	1.55401
AC234582.1	-0.891565	4.48257
PNMA2	-0.890905	1.59103
RINL	-0.890902	3.7971
NUDT7	-0.890657	3.86412
FSBP	-0.890423	1.70577
KIF5C	-0.890063	3.69515
KDM4A-AS1	-0.889986	1.90363
LOXL1	-0.889703	2.78501
FAM78A	-0.888834	1.4848
PYCR1	-0.888665	5.78421
PRR7	-0.888389	2.13771
SALL2	-0.888149	5.18229
LRP3	-0.888047	7.65462
PBX3	-0.887799	3.03149
PABPC5	-0.887327	1.69167
KCNJ12	-0.887133	1.67132
FAM19A5	-0.887084	2.16035
CRTAC1	-0.886392	2.35834
DGKH	-0.886363	1.90368
GRM2	-0.886008	3.9337
TTC25	-0.885908	3.83679
DPYSL5	-0.885788	2.42349
GDF11	-0.885119	3.90356
ZNF521	-0.883964	1.77416
DGAT2	-0.882172	2.43817
MACROD2	-0.882109	1.42668
ANKRD13B	-0.882093	4.62488
AC005696.4	-0.881802	1.51355
GRIK5	-0.881735	5.86611
ELFN1	-0.88171	3.4064
SRGAP2C	-0.881224	1.67692
AMBP	-0.877752	1.32427
C11orf65	-0.877741	1.54356
CEP19	-0.877575	4.80282
ANKRD29	-0.876637	1.40885
AC008438.1	-0.876398	1.74916
FABP7	-0.876217	2.2092
RIMS1	-0.875753	1.48651
SLCO3A1	-0.875151	3.77074
FAM86EP	-0.875133	3.75149
SSC5D	-0.874279	2.41234
NTM	-0.874252	1.30701
LTBP4	-0.872757	3.72029
BEND5	-0.871029	4.49026
GNAS-AS1	-0.86961	1.72864
KCTD16	-0.868849	1.56446
AC073857.1	-0.868113	1.74728
LINC01534	-0.866799	1.42168
CCND2	-0.866437	1.71906
ARMC3	-0.865252	1.55729
LYL1	-0.865078	1.42385
LRRC4	-0.864646	1.35263
LRRC9	-0.864422	1.36711
TCFL5	-0.863984	4.47286
SIRT3	-0.863901	4.36845
DNALI1	-0.86322	1.6904
NRG1	-0.862482	1.44646
RECK	-0.861399	2.97883
DUSP7	-0.860892	5.02975
C1orf54	-0.860412	2.75676
B3GAT1	-0.859465	8.20007
ATP6V1G2	-0.858844	1.71991
PGBD5	-0.858654	2.48184
AEBP1	-0.858577	1.88215
PIMREG	-0.857765	4.14158
PIP5KL1	-0.857356	1.46724
AP006621.3	-0.856769	2.20399
SIRPA	-0.855741	4.78308
MRGPRF	-0.855328	1.96999
ZHX3	-0.854994	2.18161
STK32B	-0.854516	1.89235
PHF7	-0.853448	2.8633
CD44	-0.853318	1.9137
AC004943.2	-0.853225	3.91024
CSRNP3	-0.852445	1.47773
RAP1GAP	-0.852385	3.97035
F8	-0.851997	4.1923
IL11RA	-0.851479	1.99109
MYH15	-0.850952	1.50988
NRARP	-0.85077	4.16376
LINC00894	-0.850137	1.3603
PTPN5	-0.849978	1.34232
CNNM1	-0.849404	1.76719
SLC6A11	-0.849395	2.99545
TTBK2	-0.849394	3.27507
TRPM3	-0.849345	2.0623
ENGASE	-0.848263	4.41168
ABI2	-0.848207	3.18361
AC079414.3	-0.847891	1.66309
TOGARAM2	-0.847727	1.47738
MAST3	-0.847494	3.81535
GOLGA2P10	-0.846659	2.83534
TMC3-AS1	-0.84507	2.11698
CADM3	-0.844154	2.12898
FRMD5	-0.843885	3.00865
AL513477.1	-0.843744	1.43156
ZNF516	-0.843073	1.97618
JAM3	-0.842953	2.90789
DLEU1	-0.841259	2.60157
MROH8	-0.841162	1.74348
PHF6	-0.841061	5.63683
TRAF3	-0.840955	2.52895
SAMD13	-0.840538	1.53296
HSPA12A	-0.839878	4.4132
STAC2	-0.839513	1.63782
ADAMTS20	-0.839383	2.34438
STK33	-0.838923	1.8962
AC090616.2	-0.838921	1.99065
AC137767.1	-0.838764	1.93948
ATP2A1	-0.837551	2.76819
USP13	-0.837105	4.3179
CELSR2	-0.835987	7.27767
CNTNAP3B	-0.835322	1.54018
PMEL	-0.835243	5.05009
NOTCH2	-0.834554	2.557
SCNN1D	-0.834419	1.64412
JAK3	-0.834414	1.43221
LRRC55	-0.834357	1.60571
PRPS2	-0.833925	2.19125
KCNH2	-0.833894	2.5374
AC006058.1	-0.833695	2.87601
POLR3GL	-0.83353	1.70178
KCTD17	-0.833451	3.95233
SOX11	-0.833197	2.70814
APOO	-0.832652	1.39348
C12orf76	-0.832225	2.45566
CTNND2	-0.831972	1.51904
NLGN2	-0.831874	4.04301
TRIM14	-0.831732	1.68549
MXD3	-0.831454	2.68727
ERO1B	-0.831345	2.70512
CCDC28B	-0.831097	3.9655
MIR367	-0.831051	1.38701
LYRM7	-0.83103	2.70392
DNAJC18	-0.830256	5.07438
HIPK2	-0.829936	3.60711
FAT1	-0.829595	3.6388
ZNF788P	-0.829558	1.68684
NWD2	-0.829386	1.85708
ZFR2	-0.82935	3.8277
SRRM3	-0.828373	2.46903
FAM19A2	-0.828131	2.3553
FYN	-0.827968	2.8804
SP5	-0.827492	1.62143
SLC9B2	-0.826446	2.39994
FXYD6	-0.825709	2.58606
SHF	-0.825379	2.15026
RCN3	-0.825198	1.48532
CAMK1	-0.825079	1.86297
TSPAN11	-0.823035	3.30256
NRSN2-AS1	-0.82291	1.30733
DCAF12L2	-0.821477	1.79212
FIBCD1	-0.821228	1.75505
MYO1F	-0.821106	1.38593
PALM2	-0.820999	1.52915
PLCXD1	-0.820971	2.98633
ORAI3	-0.820907	2.70192
RHEBL1	-0.820794	2.20809
NR6A1	-0.820722	8.76673
AK1	-0.820441	2.33797
WDR54	-0.819946	3.02533
MID1IP1	-0.819836	1.30173
C5orf38	-0.819192	1.3229
HDAC9	-0.818346	1.52879
LETM2	-0.818176	1.88214
KTN1-AS1	-0.818096	2.1913
AR	-0.817831	5.038
REEP2	-0.817176	3.95109
MAPK11	-0.81711	1.57743
UBR5-AS1	-0.817045	1.49881
SMARCD3	-0.814796	1.86729
CRABP2	-0.81436	2.52874
ATP2A3	-0.813699	1.49811
IGSF1	-0.813683	1.96945
ST6GALNAC3	-0.813573	3.34171
BX284668.5	-0.811963	1.45724
SSBP2	-0.811202	1.74978
CCDC88A	-0.81106	1.98935
AC021504.1	-0.810888	1.455
CAMKK1	-0.810388	2.94972
PTOV1-AS1	-0.810124	1.48995
EXTL3	-0.809727	5.05868
CBX5	-0.808777	2.97308
ARHGEF4	-0.807467	2.26502
CNTNAP3	-0.807414	1.94298
THRA	-0.807068	5.30119
CYB5RL	-0.806534	7.26179
MORN4	-0.805989	2.30806
PLEKHA4	-0.805933	2.6193
FJX1	-0.805168	1.65091
KCP	-0.80515	1.53958
USP45	-0.805087	1.83991
IQCH	-0.804343	3.48608
NEO1	-0.804111	3.43719
STRA6	-0.80359	1.81579
ZNF280B	-0.80289	1.88034
GNG2	-0.8025	1.55159
PSAT1	-0.802176	2.43181
ARC	-0.80132	1.40714
RIMS4	-0.800047	2.56678
PARD6G	-0.799993	3.73618
AC007842.1	-0.799046	1.9322
THEMIS2	-0.798649	1.73311
AC055839.2	-0.798334	2.18634
ROBO3	-0.798228	2.04987
RGMB	-0.797994	1.581
POLA1	-0.797134	1.55951
GSTM4	-0.796882	1.8207
FAM78B	-0.796631	1.76538
GYPC	-0.794372	1.61868
BSN	-0.794203	2.28648
DRAXIN	-0.793338	3.83836
ZNF775	-0.792636	3.63753
DPYSL3	-0.791934	2.98793
FBXL7	-0.791857	2.7808
AL391684.1	-0.79154	2.29131
CCND1	-0.791363	2.31194
SRR	-0.79102	2.07219
NPR2	-0.789597	2.29924
FOXO3B	-0.788992	2.77681
ZNF471	-0.78871	1.67567
CILP2	-0.788387	1.69577
CORO2B	-0.78799	1.61077
ENO3	-0.786702	2.13892
CROCCP3	-0.786468	2.1543
FAM222A	-0.786394	1.44283
ABHD14B	-0.786102	2.21083
PLPPR2	-0.785028	3.55671
SORD	-0.784987	4.59977
LDB2	-0.784764	2.52115
SRGAP2B	-0.784711	2.73067
CNPY4	-0.783964	3.99107
HSDL1	-0.783763	4.49184
IL12RB2	-0.783545	2.1854
MAPK12	-0.78265	1.8119
SLCO1A2	-0.782469	1.88083
EID2B	-0.782373	2.13869
THEM4	-0.78175	2.46077
FAM229B	-0.780329	2.41629
ZNF423	-0.780201	3.97797
GPR3	-0.779804	2.28738
AMER1	-0.77758	4.91936
ZEB1-AS1	-0.77618	1.41985
ADGRV1	-0.776145	3.25745
EFNA5	-0.773675	3.09448
CHST10	-0.773038	3.08832
PLCD1	-0.7728	1.91879
CBX8	-0.772294	1.68315
KIAA0513	-0.771609	3.55415
MYCN	-0.770998	3.43049
SP8	-0.769421	3.99111
AC126755.1	-0.769114	2.07668
CAPN5	-0.768845	4.98161
AF106564.1	-0.768631	2.684
NCK1-DT	-0.768229	1.3381
VPS37D	-0.768112	1.87143
SCARB1	-0.768107	2.8159
TRANK1	-0.767385	1.45752
CBX6	-0.767208	3.75262
PTP4A3	-0.766431	3.61524
PRIMA1	-0.76574	2.57018
DTNB	-0.76528	4.98406
ADCY5	-0.763986	1.35531
RCOR2	-0.762794	3.73958
XRRA1	-0.761756	1.42911
NRG3	-0.759799	1.73136
FAM216A	-0.759273	2.07848
RCBTB2	-0.758851	1.31792
AL139089.1	-0.757849	1.51847
CLIC6	-0.757585	1.759
TMEM63C	-0.757053	2.6746
CENPV	-0.75636	3.40352
TEF	-0.756118	2.20979
DIP2C	-0.756102	2.96404
ZNF469	-0.755801	2.00956
CLIP2	-0.755549	3.97194
RSPH4A	-0.755185	1.32348
NEBL	-0.754945	2.17334
CLCN4	-0.754244	3.9395
ANKRD24	-0.75387	2.54209
TMEM91	-0.753806	1.53835
DAGLA	-0.75368	2.05867
AP000662.1	-0.753407	1.40182
KIF6	-0.75315	1.78824
CASC2	-0.752886	1.55524
CMBL	-0.752748	3.34361
CHST6	-0.752558	3.04886
CNNM2	-0.751963	5.56362
DENND2A	-0.751935	2.03781
CDKL1	-0.751287	1.36881
EBPL	-0.751182	2.66666
SNTA1	-0.750559	2.8132
PLCB2	-0.750218	1.78539
TMEM74	-0.750109	3.34546
MIR4697HG	-0.749951	3.34492
BVES	-0.749776	2.07763
SLC1A1	-0.749593	2.64112
GNAL	-0.749318	2.28485
AC107871.1	-0.748743	2.26023
TCAP	-0.748366	1.5475
CLTCL1	-0.748001	6.32208
FIRRE	-0.747822	1.9465
AZIN2	-0.747424	1.37164
HIF3A	-0.746792	3.11314
CEP68	-0.746785	3.75559
PARP16	-0.746304	4.27158
UVRAG	-0.745935	1.8568
KLRG1	-0.74551	1.52193
WNK3	-0.744137	4.61911
UST	-0.74405	4.90693
AC104794.2	-0.743623	1.38141
[truncated: 3,748 more rows]

[truncated: 17 more sheets: Fig 5B, Fig 5C, Fig 7B, Fig 7C, Fig 7F, S1A Fig, S5B Fig, S5C Fig i, S5C Fig ii, S5C Fig iii, S5D Fig, S6 Fig, S9A Fig, S9B Fig, External control exons, Internal control exons, rMATS identified skipped exons]
