# Supplementary material for: Modelling the developmental spliceosomal craniofacial disorder Burn-McKeown syndrome using induced pluripotent stem cells
Source: PLoS One. 2020 Jul 31;15(7):e0233582. doi: 10.1371/journal.pone.0233582 (PMC7394406; doi:10.1371/journal.pone.0233582)
Supplement: S1 File — (XLSX) [file pone.0233582.s002.xlsx]

## Sheet: iPSC DEGs
Differentially expressed genes between patient and pooled control iPSCs, generated from DESeq2 analysis of RNA-Seq data provided in GEO under accession number GSE149369
gene_id	gene_name	Gene_Title	Mean normalised number of reads (pooled controls)	Mean normalised number of reads (patient)	log2FoldChange	pvalue
ENSG00000259098.1	AC025884.2	---	0	11.0292	5.93771	0.0306042
ENSG00000086205.18	FOLH1	NA	0	10.8666	5.91687	0.00152872
ENSG00000234819.1	AL353705.4	---	1.74204	93.2217	5.76248	1.78121e-14
ENSG00000188681.11	TEKT4P2	---	0.744605	38.8243	5.71523	0.000469754
ENSG00000284600.1	AC093390.2	---	0	7.7696	5.43279	0.0101966
ENSG00000185203.12	WASIR1	---	0.238951	11.4054	5.26518	0.00155278
ENSG00000230358.4	SPDYE21P	NA	1.74237	32.0611	4.21961	2.47509e-06
ENSG00000214776.12	AC092821.1	NA	9.0619	163.24	4.16174	1.00549e-08
ENSG00000272595.2	OR10AH1P	---	0.515573	8.82001	4.16009	0.0231965
ENSG00000214856.11	KRT16P1	---	0.496403	8.7929	4.15595	0.0235138
ENSG00000265158.1	LRRC37A7P	leucine_rich_repeat_containing_37,_member_A7,_pseudogene	1.88515	33.2334	4.11431	0.000121391
ENSG00000230529.1	CEACAMP9	---	0.700978	11.4596	3.99871	0.0206854
ENSG00000243181.2	AC087343.1	---	17.5411	280.61	3.99746	1.44995e-35
ENSG00000187516.6	HYPM	huntingtin_interacting_protein_M	0.725106	10.3685	3.82906	0.0111383
ENSG00000283071.1	LBHD2	---	1.20697	16.1322	3.73039	0.0021195
ENSG00000274618.1	HIST1H4F	histone_cluster_1,_H4f	1.65678	18.0026	3.42492	0.0123728
ENSG00000007306.15	CEACAM7	NA	1.21655	13.0758	3.42312	0.0244158
ENSG00000230204.1	FTH1P5	ferritin,_heavy_polypeptide_1_pseudogene_5	1.50905	12.4016	3.05546	0.0326961
ENSG00000278932.3	CR381653.1	---	2.45293	19.6866	3.00603	0.0290622
ENSG00000278931.1	CR381670.1	---	5.41285	40.5049	2.90516	0.0147572
ENSG00000196735.11	HLA-DQA1	major_histocompatibility_complex,_class_II,_DQ_alpha_1	9.17126	59.8968	2.71085	0.00225185
ENSG00000099251.14	HSD17B7P2	hydroxysteroid_(17-beta)_dehydrogenase_7_pseudogene_2	79.5067	510.398	2.68216	0.0436846
ENSG00000224936.1	SUCLA2P1	---	2.94009	17.047	2.53834	0.00516601
ENSG00000243711.1	RPL21P116	---	1.97141	10.3685	2.39987	0.0458103
ENSG00000198099.8	ADH4	alcohol_dehydrogenase_4_(class_II),_pi_polypeptide	9.62602	48.6236	2.33094	0.00106717
ENSG00000236360.2	AL445183.3	---	28.8305	144.485	2.32547	7.32357e-13
ENSG00000179344.16	HLA-DQB1	major_histocompatibility_complex,_class_II,_DQ_beta_1_///_major_histocompatibility_complex,_class_II,_DR_beta_1_///_major_histocompatibility_complex,_class_II,_DR_beta_2_(pseudogene)_///_major_histocompatibility_complex,_class_II,_DR_beta_3_///_major_histocompatibility_complex,_class_II,_DR_beta_4_///_major_histocompatibility_complex,_class_II,_DR_beta_5_///_major_histocompatibility_complex,_clas…	355.297	1774.1	2.32007	0.00967488
ENSG00000187905.10	LRRC74B	leucine_rich_repeat_containing_74B	2.95	13.9636	2.24696	0.0224649
ENSG00000266993.3	AL050343.1	---	10.56	46.0924	2.12896	0.000148575
ENSG00000215568.9	GAB4	NA	17.5028	76.4999	2.12434	0.0487064
ENSG00000207191.1	SNORD116-5	---	5.34148	23.0547	2.10623	0.0326228
ENSG00000259554.1	AC084882.1	---	3.17508	13.5333	2.0907	0.0344692
ENSG00000253326.2	AL606534.4	---	15.0168	61.591	2.03072	0.00933508
ENSG00000205181.6	LINC00654	NA	173.904	666.116	1.93774	0.00073612
ENSG00000188388.10	GOLGA6L3	---	3.39387	12.9674	1.92889	0.0329863
ENSG00000250423.2	KIAA1210	KIAA1210	6.8915	25.9348	1.90294	0.0430356
ENSG00000223478.1	AL441992.1	---	247.893	877.057	1.82204	3.346e-16
ENSG00000286156.1	AC026273.1	NA	8.48448	29.7739	1.80763	0.0289231
ENSG00000099960.13	SLC7A4	NA	46.6941	149.103	1.67534	1.81103e-06
ENSG00000175311.7	ANKS4B	NA	32.4012	100.144	1.62607	0.0411971
ENSG00000090382.6	LYZ	lysozyme	10.325	31.2004	1.59777	0.0105954
ENSG00000234975.6	FTH1P2	---	17.0665	48.8269	1.52089	0.00584091
ENSG00000274376.4	ADAMTS7P1	---	50.6476	141.832	1.48317	0.00628348
ENSG00000226396.1	AL031727.1	---	127.766	357.205	1.48247	0.00823711
ENSG00000228033.5	AC010967.1	---	12.0294	33.7451	1.48204	0.0249695
ENSG00000250508.1	AP000808.1	---	62.4019	169.596	1.44449	0.000470323
ENSG00000265018.6	AGAP12P	---	81.8363	221.913	1.43789	0.01909
ENSG00000197903.7	HIST1H2BK	histone_cluster_1,_H2bk	1686.56	4462.81	1.40393	1.59576e-05
ENSG00000146833.15	TRIM4	tripartite_motif_containing_4	528.493	1387.18	1.39188	3.64908e-06
ENSG00000283221.1	AC007218.2	---	20.8669	54.6007	1.38932	0.0389965
ENSG00000231680.1	AP003774.3	---	11.2775	29.0589	1.36693	0.0219617
ENSG00000228507.1	DAP3P2	---	9.43865	24.2643	1.35894	0.0492363
ENSG00000182853.12	VMO1	NA	13.6855	34.1077	1.31839	0.0129467
ENSG00000078579.9	FGF20	NA	20.2803	50.3211	1.30679	0.014364
ENSG00000120833.14	SOCS2	NA	3990.51	9700.42	1.28151	3.96535e-19
ENSG00000282988.2	AL031777.3	NA	24.4699	59.0463	1.27364	0.0376782
ENSG00000246985.7	SOCS2-AS1	SOCS2_antisense_RNA_1	369.011	890.963	1.27223	1.13276e-12
ENSG00000001626.15	CFTR	NA	432.702	1035.83	1.2591	0.00435048
ENSG00000141096.5	DPEP3	NA	1051.6	2486.38	1.24141	0.0085594
ENSG00000186335.9	SLC36A2	NA	13.9671	32.7082	1.22866	0.0189141
ENSG00000265185.5	SNORD3B-1	---	23.0048	52.9201	1.2025	0.00336154
ENSG00000197462.3	AC003975.1	---	295.704	674.997	1.19093	0.00769191
ENSG00000247228.2	AC009060.1	---	15.8767	35.8323	1.17372	0.0165486
ENSG00000187837.3	HIST1H1C	histone_cluster_1,_H1c	1363.2	3046.83	1.16015	0.000302657
ENSG00000187140.5	FOXD3	forkhead_box_D3	2478.64	5534.4	1.15884	4.95448e-08
ENSG00000226085.3	UQCRFS1P1	---	137.187	305.109	1.15242	0.00322151
ENSG00000259362.2	AC046168.1	---	16.4405	36.3304	1.14536	0.0476009
ENSG00000171951.5	SCG2	NA	708.224	1565.82	1.14459	0.0258966
ENSG00000180764.13	PIPSL	---	37.9406	82.3009	1.1182	0.00324553
ENSG00000124635.8	HIST1H2BJ	histone_cluster_1,_H2bj_///_uncharacterized_LOC105374995	536.529	1131.41	1.07646	0.00986013
ENSG00000124657.1	OR2B6	olfactory_receptor,_family_2,_subfamily_B,_member_6	38.6756	80.522	1.06012	0.0432393
ENSG00000164845.16	FAM86FP	---	138.476	287.492	1.05288	0.0221116
ENSG00000069122.19	ADGRF5	NA	16.2492	33.1928	1.03387	0.0460265
ENSG00000232729.7	AC211433.1	---	27.6077	56.0442	1.02116	0.0117301
ENSG00000261126.7	RBFADN	RBFA_downstream_neighbor_(non-protein_coding)	38.2225	77.6283	1.02107	0.00357303
ENSG00000186603.5	HPDL	4-hydroxyphenylpyruvate_dioxygenase-like	2510	5061.32	1.01178	0.00292983
ENSG00000274641.1	HIST1H2BO	histone_cluster_1,_H2bo	52.7098	105.406	1.00114	0.013981
ENSG00000214837.8	LINC01347	long_intergenic_non-protein_coding_RNA_1347	86.9579	172.049	0.982917	0.00820819
ENSG00000169548.3	ZNF280A	zinc_finger_protein_280A	43.4483	85.7367	0.98152	0.0166513
ENSG00000258670.1	AL049874.3	---	297.174	585.665	0.978313	0.029314
ENSG00000238034.1	AL109807.1	---	45.2542	87.8646	0.957194	0.04518
ENSG00000223865.11	HLA-DPB1	NA	2019.26	3889.51	0.945869	0.0072605
ENSG00000214391.3	TUBAP2	---	33.66	64.4474	0.938465	0.0242519
ENSG00000196756.12	SNHG17	NA	4392.57	8399.71	0.935322	0.0202135
ENSG00000283378.1	CNTNAP3C	---	40.5257	77.1979	0.927667	0.0196491
ENSG00000277075.2	HIST1H2AE	histone_cluster_1,_H2ae	98.0182	184.587	0.912166	0.0186901
ENSG00000185485.14	SDHAP1	succinate_dehydrogenase_complex_subunit_A,_flavoprotein_pseudogene_1	763.218	1435.65	0.911488	5.49405e-12
ENSG00000158865.12	SLC5A11	solute_carrier_family_5_(sodium/inositol_cotransporter),_member_11	40.6193	76.3237	0.906793	0.0352737
ENSG00000231969.1	AC007364.1	---	26.8594	50.2534	0.903733	0.0249291
ENSG00000182264.8	IZUMO1	izumo_sperm-egg_fusion_1	63.1833	117.622	0.895233	0.0126746
ENSG00000146216.13	TTBK1	NA	500.194	928.845	0.892708	0.000102009
ENSG00000260265.1	LINC02562	---	145.434	268.934	0.886052	0.0180852
ENSG00000212452.1	SNORD69	---	30.7599	56.4474	0.87882	0.0372396
ENSG00000180573.9	HIST1H2AC	histone_cluster_1,_H2ac	2415.71	4401.07	0.865431	0.048077
ENSG00000215217.7	C5orf49	NA	49.8619	90.5821	0.861703	0.030448
ENSG00000238000.1	AC116347.1	---	82.9819	149.886	0.850951	0.0168235
ENSG00000125726.11	CD70	NA	70.3506	127.007	0.85064	0.0185646
ENSG00000240057.5	AC078785.1	---	53.584	96.2916	0.844727	0.00643723
ENSG00000018236.15	CNTN1	NA	2787.69	4989.98	0.840008	2.48879e-06
ENSG00000174721.9	FGFBP3	fibroblast_growth_factor_binding_protein_3	15598.9	27810.1	0.834156	0.000143822
ENSG00000169282.17	KCNAB1	potassium_channel,_voltage_gated_subfamily_A_regulatory_beta_subunit_1	292.157	520.184	0.832062	0.00493625
ENSG00000184302.6	SIX6	SIX_homeobox_6	572.464	1017.22	0.82951	0.038709
ENSG00000185052.11	SLC24A3	solute_carrier_family_24_(sodium/potassium/calcium_exchanger),_member_3	1105.61	1960.61	0.826523	4.46828e-07
ENSG00000231389.7	HLA-DPA1	major_histocompatibility_complex,_class_II,_DP_alpha_1	648.355	1149.32	0.826019	2.25719e-07
ENSG00000184588.18	PDE4B	NA	2722.26	4820.55	0.824352	0.00101973
ENSG00000266709.1	AC005224.4	---	501.157	882.777	0.816643	2.75981e-07
ENSG00000160179.18	ABCG1	ATP_binding_cassette_subfamily_G_member_1	1291.23	2248.18	0.799842	0.00424656
ENSG00000263006.6	ROCK1P1	---	81.5764	140.917	0.789736	0.0027273
ENSG00000226562.3	CYP4F26P	---	297.097	510.408	0.780658	0.007917
ENSG00000183426.16	NPIPA1	nuclear_pore_complex_interacting_protein_family,_member_A1	531.031	911.548	0.779345	0.00414517
ENSG00000154645.14	CHODL	NA	397.627	680.286	0.774294	0.00268157
ENSG00000234350.4	AC007405.1	---	32.6772	55.868	0.773528	0.0484019
ENSG00000147059.8	SPIN2A	spindlin_family,_member_2A_///_spindlin_family,_member_2B	236.179	402.125	0.767275	0.00102362
ENSG00000158373.8	HIST1H2BD	histone_cluster_1,_H2bd	551.854	939.16	0.767118	0.0118502
ENSG00000213638.6	ADAT3	NA	363.44	617.567	0.764737	0.00240091
ENSG00000226007.2	BX005266.2	---	83.2354	140.903	0.761038	0.00873568
ENSG00000184227.8	ACOT1	NA	229.443	387.216	0.755128	0.00896027
ENSG00000125657.5	TNFSF9	NA	132.856	224.139	0.753225	0.0170819
ENSG00000187569.3	DPPA3	NA	274.763	461.321	0.747988	0.0119435
ENSG00000142794.18	NBPF3	neuroblastoma_breakpoint_family,_member_3	1314.86	2206.93	0.746994	0.0311832
ENSG00000135519.8	KCNH3	NA	34.8647	58.0908	0.735438	0.0431581
ENSG00000088926.13	F11	coagulation_factor_XI	117.743	195.948	0.734726	0.0204702
ENSG00000269842.5	AC011453.1	---	90.3417	150.072	0.732773	0.0386551
ENSG00000228222.1	AC073050.1	---	156.995	259.779	0.726753	0.00263615
ENSG00000266066.1	POLRMTP1	---	184.641	304.888	0.724463	0.0482133
ENSG00000168476.12	REEP4	NA	1000.06	1638.71	0.712539	0.000811141
ENSG00000237039.1	AC018738.1	---	380.516	622.127	0.709079	0.00143231
ENSG00000204347.4	BTBD17	NA	1270.35	2071.51	0.705346	0.0034442
ENSG00000234373.1	SNX18P7	---	123.105	199.126	0.694052	0.0207985
ENSG00000225914.2	TSBP1-AS1	NA	441.287	711.334	0.688378	0.0274721
ENSG00000185920.15	PTCH1	patched_1	6004.88	9663.28	0.686411	0.00582842
ENSG00000099377.14	HSD3B7	NA	804.173	1291.79	0.683479	0.0138221
ENSG00000242798.1	AC073842.2	---	59.9755	96.3458	0.683352	0.0498298
ENSG00000140455.17	AC007950.1	NA	1661.94	2656.7	0.676664	0.0414529
ENSG00000158406.4	HIST1H4H	histone_cluster_1,_H4h	324.503	515.837	0.669045	0.00135052
ENSG00000196684.12	HSH2D	hematopoietic_SH2_domain_containing	223.089	354.667	0.668041	0.0308785
ENSG00000125430.9	HS3ST3B1	NA	706.533	1121.98	0.667068	0.00423618
ENSG00000267283.1	AC005306.1	---	101.521	160.254	0.658839	0.0137187
ENSG00000241484.9	ARHGAP8	Rho_GTPase_activating_protein_8_///_PRR5-ARHGAP8_readthrough	375.301	588.762	0.649629	0.018442
ENSG00000169758.13	TMEM266	NA	765.492	1198.44	0.646396	0.031801
ENSG00000169627.8	BOLA2B	NA	135.791	212.287	0.643126	0.030997
ENSG00000133687.16	TMTC1	NA	4767.1	7401.81	0.634729	2.8794e-06
ENSG00000253831.2	ETV3L	NA	100.597	155.111	0.623666	0.0214035
ENSG00000129910.7	CDH15	cadherin_15,_type_1,_M-cadherin_(myotubule)	78.0777	120.275	0.622933	0.0367047
ENSG00000267493.3	CIRBP-AS1	CIRBP_antisense_RNA_1	62.7282	96.4407	0.62007	0.0328466
ENSG00000164344.16	KLKB1	NA	1971.88	3030.41	0.620039	0.000316613
ENSG00000141736.13	ERBB2	erb-b2_receptor_tyrosine_kinase_2	106239	163215	0.619456	0.00049651
ENSG00000163666.10	HESX1	NA	2522.11	3861.02	0.614329	0.00415749
ENSG00000176125.5	UFSP1	NA	191.319	292.998	0.614278	0.00469237
ENSG00000111664.10	GNB3	guanine_nucleotide_binding_protein_(G_protein),_beta_polypeptide_3	652.249	998.426	0.613994	0.00567834
ENSG00000106927.12	AMBP	NA	631.275	965.911	0.613381	0.00236809
ENSG00000172572.6	PDE3A	phosphodiesterase_3A,_cGMP-inhibited	1682.82	2574.45	0.61335	0.0263741
ENSG00000255389.1	Z97989.1	---	138.244	211.074	0.610363	0.0131046
ENSG00000140284.11	SLC27A2	NA	1795.68	2735.68	0.607215	0.0031471
ENSG00000231713.2	AF064860.2	---	146.496	223.167	0.606047	0.0313227
ENSG00000198598.6	MMP17	matrix_metallopeptidase_17_(membrane-inserted)	3833.56	5833.13	0.605529	0.0391803
ENSG00000141744.3	PNMT	phenylethanolamine_N-methyltransferase	379.845	576.763	0.601878	0.0171355
ENSG00000102886.15	GDPD3	NA	106.903	161.196	0.591062	0.0317402
ENSG00000249790.2	AC092490.1	---	28963.8	43603.9	0.590215	0.00792259
ENSG00000100399.16	CHADL	NA	57.2604	86.1399	0.58945	0.0497461
ENSG00000162344.4	FGF19	NA	1473.53	2215.26	0.588265	0.00576132
ENSG00000141994.16	DUS3L	NA	4037.08	6068.82	0.588136	0.00199468
ENSG00000182040.9	USH1G	NA	221.427	332.775	0.587117	0.0467531
ENSG00000146250.7	PRSS35	NA	757.245	1136.15	0.585093	0.0246765
ENSG00000141933.9	TPGS1	tubulin_polyglutamylase_complex_subunit_1	655.801	980.854	0.58077	0.0397836
ENSG00000103226.18	NOMO3	NA	1387.27	2061.68	0.571684	0.028792
ENSG00000181218.5	HIST3H2A	histone_cluster_3,_H2a	856.236	1271.61	0.570407	0.025327
ENSG00000182050.13	MGAT4C	MGAT4_family,_member_C	2054.76	3051.17	0.570405	0.00026825
ENSG00000100078.4	PLA2G3	NA	5324.48	7840.81	0.558365	0.0241994
ENSG00000115318.12	LOXL3	NA	2512.97	3698.25	0.557354	0.000195713
ENSG00000224877.4	NDUFAF8	NA	1871.53	2753.21	0.556817	0.0182707
ENSG00000169432.15	SCN9A	NA	1296.6	1898.72	0.550384	0.0215067
ENSG00000103044.11	HAS3	NA	12908.9	18892.8	0.549453	0.0287324
ENSG00000163870.15	TPRA1	NA	2914.33	4264.34	0.549062	0.00135838
ENSG00000197696.10	NMB	NA	940.455	1375.43	0.5482	0.0297101
ENSG00000164128.7	NPY1R	NA	1483.7	2167.92	0.547077	0.0285325
ENSG00000153446.15	C16orf89	chromosome_16_open_reading_frame_89	397.066	579.301	0.544878	0.0277883
ENSG00000171204.12	TMEM126B	transmembrane_protein_126B	8113.45	11831.3	0.544189	0.00423
ENSG00000117480.16	FAAH	NA	939.936	1369.93	0.543285	0.000203309
ENSG00000250510.8	GPR162	NA	605.875	882.224	0.54203	0.0448045
ENSG00000102882.12	MAPK3	NA	5710.03	8312.11	0.541672	0.00595902
ENSG00000254682.1	AP002387.2	---	1303.75	1897.37	0.541375	0.000763113
ENSG00000121207.12	LRAT	NA	12859.4	18676.7	0.538414	0.0141847
ENSG00000198576.4	ARC	NA	1599.03	2320.74	0.537337	0.0245042
ENSG00000145781.9	COMMD10	NA	4930.19	7155.39	0.537328	0.0107766
ENSG00000130558.19	OLFM1	olfactomedin_1	8043.31	11658	0.535464	0.0188951
ENSG00000148600.15	CDHR1	NA	1948.85	2824.28	0.535179	0.0236919
ENSG00000117318.9	ID3	NA	16761	24283.2	0.534835	0.0126852
ENSG00000095059.16	DHPS	NA	304.028	440.448	0.534469	0.0390734
ENSG00000214331.8	AC009053.1	---	909.191	1310.84	0.528132	0.00105208
ENSG00000092068.20	SLC7A8	NA	28789.9	41395.3	0.523898	0.003526
ENSG00000179403.12	VWA1	NA	5921.88	8502.12	0.521778	0.00257658
ENSG00000169026.12	SLC49A3	major_facilitator_superfamily_domain_containing_7	569.594	817.452	0.52076	0.0140589
ENSG00000235961.5	PNMA6A	paraneoplastic_Ma_antigen_family_member_6A	371.767	532.979	0.51915	0.0416891
ENSG00000227963.1	RBM15-AS1	---	123.812	177.301	0.516788	0.0368153
ENSG00000127831.10	VIL1	villin_1	1463.2	2088.34	0.513042	0.0374185
ENSG00000105143.12	SLC1A6	solute_carrier_family_1_(high_affinity_aspartate/glutamate_transporter),_member_6	2087.28	2977.38	0.512288	0.0214194
ENSG00000100344.10	PNPLA3	patatin-like_phospholipase_domain_containing_3	3381.93	4809.65	0.50815	0.0291512
ENSG00000231305.3	AC112484.1	---	119.664	170.044	0.505657	0.0494289
ENSG00000223802.7	CERS1	ceramide_synthase_1_///_growth_differentiation_factor_1	805.027	1139.78	0.501462	0.00929252
ENSG00000186047.10	DLEU7	NA	531.749	752.31	0.500224	0.0272836
ENSG00000141655.17	TNFRSF11A	NA	2336.84	3305.42	0.500155	0.042758
ENSG00000186480.13	INSIG1	NA	10718	15144	0.498714	0.0418059
ENSG00000233396.7	LINC01719	---	296.76	419.061	0.497541	0.00540013
ENSG00000108384.15	RAD51C	NA	2234.09	3147.49	0.494476	0.015434
ENSG00000179044.16	EXOC3L1	NA	193.855	272.814	0.492284	0.0457329
ENSG00000279495.1	AL928654.4	---	464.909	653.714	0.492126	0.0441486
ENSG00000258017.1	AC011603.2	---	379.063	530.081	0.483549	0.0478931
ENSG00000260404.3	AC110079.1	---	1962.26	2740.04	0.481569	0.0148382
ENSG00000233016.6	SNHG7	small_nucleolar_RNA_host_gene_7	5144.9	7171.3	0.479136	0.0261301
ENSG00000204252.14	HLA-DOA	NA	6243.43	8699.84	0.478614	0.0404995
ENSG00000181392.16	SYNE4	NA	2407.32	3352.31	0.477609	0.0359736
ENSG00000136856.17	SLC2A8	solute_carrier_family_2_(facilitated_glucose_transporter),_member_8	3844.39	5351.42	0.477173	0.0117806
ENSG00000114200.10	BCHE	NA	380.683	528.78	0.474486	0.0261527
ENSG00000171202.7	TMEM126A	NA	3186.75	4427.99	0.474485	0.0182501
ENSG00000101670.12	LIPG	NA	2610.8	3620.16	0.471657	0.0206288
ENSG00000130208.9	APOC1	apolipoprotein_C-I	2184.24	3025.62	0.469993	0.0237672
ENSG00000230798.5	FOXD3-AS1	FOXD3_antisense_RNA_1_(head_to_head)	8208.23	11352.9	0.467892	0.0378414
ENSG00000130203.10	APOE	NA	69785.3	96438.6	0.466684	0.00982551
ENSG00000006015.17	REX1BD	chromosome_19_open_reading_frame_60	3573.31	4938.07	0.466627	0.0486212
ENSG00000214063.11	TSPAN4	NA	5631.27	7776.63	0.465706	0.0158205
ENSG00000277534.1	AC007996.1	---	474.587	655.181	0.465569	0.016282
ENSG00000090857.13	PDPR	pyruvate_dehydrogenase_phosphatase_regulatory_subunit	25069.3	34616	0.465528	0.00103549
ENSG00000166105.16	GLB1L3	NA	4902.01	6752.54	0.462025	0.0147853
ENSG00000186889.10	TMEM17	NA	201.34	277.242	0.461292	0.0254215
ENSG00000128482.16	RNF112	NA	370.68	509.69	0.4591	0.039571
ENSG00000132718.9	SYT11	NA	6957.34	9552.48	0.457312	0.0197887
ENSG00000043355.12	ZIC2	NA	18916.8	25942.5	0.455639	0.0137092
ENSG00000260400.1	AL513534.2	---	305.816	418.769	0.453932	0.0391429
ENSG00000065268.10	WDR18	WD_repeat_domain_18	9932.28	13584.9	0.451785	0.0299343
ENSG00000272540.1	AL662797.1	---	275.046	376.221	0.451437	0.0474784
ENSG00000164946.19	FREM1	FRAS1_related_extracellular_matrix_1	881.787	1205.14	0.450692	0.0342635
ENSG00000169857.8	AVEN	NA	2644.99	3610.14	0.448685	0.045895
ENSG00000171222.10	SCAND1	SCAN_domain_containing_1	5327.82	7261.93	0.446788	0.0325561
ENSG00000063761.16	ADCK1	NA	1647.05	2242.74	0.445227	0.0106157
ENSG00000106714.17	CNTNAP3	contactin_associated_protein-like_3_///_contactin_associated_protein-like_3B_///_contactin_associated_protein-like_3-like	1075.44	1461.75	0.442978	0.0405192
ENSG00000174276.6	ZNHIT2	zinc_finger,_HIT-type_containing_2	1393.9	1893.64	0.442006	0.0433583
ENSG00000008056.14	SYN1	NA	666.953	905.188	0.440524	0.00787238
ENSG00000146776.14	ATXN7L1	ataxin_7-like_1	5533.76	7490	0.436675	0.0190292
ENSG00000130182.8	ZSCAN10	NA	31571.4	42679.4	0.434916	0.0026232
ENSG00000172345.14	STARD5	NA	430.927	582.117	0.433553	0.0306618
ENSG00000213563.6	C8orf82	chromosome_8_open_reading_frame_82	1949.92	2631.11	0.432334	0.0356076
ENSG00000185163.10	DDX51	NA	4854.78	6549.65	0.432034	0.00215164
ENSG00000051596.9	THOC3	---	4936.44	6636.55	0.426938	0.0125096
ENSG00000187942.11	LDLRAD2	---	177.972	239.245	0.426378	0.0452124
ENSG00000077238.14	IL4R	NA	5932.24	7965.52	0.425156	0.0344594
ENSG00000104341.16	LAPTM4B	lysosomal_protein_transmembrane_4_beta	97178	130257	0.422658	0.0498802
ENSG00000072310.16	SREBF1	sterol_regulatory_element_binding_transcription_factor_1	15294.8	20440.5	0.418394	0.00117117
ENSG00000168389.17	MFSD2A	major_facilitator_superfamily_domain_containing_2A	2667.66	3560.18	0.416308	0.0399948
ENSG00000113356.12	POLR3G	NA	31879.4	42490.8	0.414524	0.0259652
ENSG00000196655.11	TRAPPC4	trafficking_protein_particle_complex_4	6710.81	8936.94	0.413281	0.0387643
ENSG00000148362.11	PAXX	NA	2724.82	3627.3	0.412726	0.0315884
ENSG00000103249.18	CLCN7	NA	9016.83	11977.5	0.409635	0.00597635
ENSG00000170345.10	FOS	NA	1083.73	1439.51	0.409397	0.0457266
ENSG00000196218.12	RYR1	ryanodine_receptor_1_(skeletal)	6942.25	9213.13	0.408259	0.0163756
ENSG00000219438.8	FAM19A5	family_with_sequence_similarity_19_(chemokine_(C-C_motif)-like),_member_A5	3159.23	4186.38	0.406071	0.00323839
ENSG00000178605.13	GTPBP6	---	7947.36	10527.5	0.4056	0.0333333
ENSG00000169372.13	CRADD	NA	821.922	1088.75	0.405473	0.0494401
ENSG00000136802.11	LRRC8A	leucine_rich_repeat_containing_8_family,_member_A	29743.5	39341.8	0.403488	0.0208551
ENSG00000066382.16	MPPED2	metallophosphoesterase_domain_containing_2	919.978	1216.87	0.403434	0.0135446
ENSG00000115289.14	PCGF1	NA	714.818	944.073	0.40154	0.00588502
ENSG00000184216.14	IRAK1	NA	10625	14003	0.398275	0.0200937
ENSG00000107099.15	DOCK8	dedicator_of_cytokinesis_8	308.214	406.11	0.397564	0.0246694
ENSG00000011021.23	CLCN6	NA	5548.73	7301.99	0.396159	0.0119126
ENSG00000237923.1	LINC02570	---	2326.36	3058.77	0.394773	0.0498088
ENSG00000115325.13	DOK1	docking_protein_1	1047.69	1376.98	0.394173	0.0229835
ENSG00000124299.14	PEPD	NA	11096	14581	0.394019	0.025584
ENSG00000269352.1	PTOV1-AS2	PTOV1_antisense_RNA_2	655.992	860.471	0.391173	0.0356275
ENSG00000204386.10	NEU1	sialidase_1_(lysosomal_sialidase)	7091	9297.04	0.390814	0.0243215
ENSG00000124787.13	RPP40	ribonuclease_P/MRP_40kDa_subunit	2088.28	2732.17	0.387749	0.0347228
ENSG00000172318.5	B3GALT1	UDP-Gal:betaGlcNAc_beta_1,3-galactosyltransferase_1	3421.12	4475.93	0.387726	0.0330389
ENSG00000173409.14	ARV1	NA	2345.3	3055.15	0.381351	0.0437409
ENSG00000007341.19	ST7L	NA	1603.36	2088.3	0.38122	0.0369065
ENSG00000114395.10	CYB561D2	---	847.571	1102.81	0.379613	0.017993
ENSG00000107731.12	UNC5B	unc-5_netrin_receptor_B	12843.4	16690.7	0.37803	0.0239754
ENSG00000110811.20	P3H3	NA	5605.33	7274.83	0.376117	0.0134067
ENSG00000167536.14	DHRS13	NA	3532.21	4578.09	0.374131	0.00810716
ENSG00000265681.7	RPL17	ribosomal_protein_L17_///_RPL17-C18orf32_readthrough	3176.56	4108.73	0.371161	0.0215154
ENSG00000105662.16	CRTC1	NA	2519.43	3258.2	0.371009	0.00850087
ENSG00000127561.15	SYNGR3	NA	3265.6	4223.01	0.370899	0.00653951
ENSG00000112149.10	CD83	NA	1436.81	1858.01	0.370879	0.0176053
ENSG00000182551.14	ADI1	NA	8770.85	11322.5	0.368426	0.0373085
ENSG00000110148.10	CCKBR	NA	2067.39	2660.39	0.363867	0.0483158
ENSG00000134323.12	MYCN	NA	11491.9	14783.7	0.363409	0.0138754
ENSG00000188559.15	RALGAPA2	NA	5944.91	7623.44	0.358838	0.0207705
ENSG00000181045.15	SLC26A11	NA	2263.69	2902.66	0.358655	0.0164045
ENSG00000116514.16	RNF19B	ring_finger_protein_19B	2352.97	3016.53	0.358356	0.0370646
ENSG00000172594.13	SMPDL3A	NA	310.76	398.096	0.357105	0.0288316
ENSG00000006118.14	TMEM132A	transmembrane_protein_132A	9931	12714.3	0.356446	0.0328494
ENSG00000105699.16	LSR	lipolysis_stimulated_lipoprotein_receptor	21353.5	27320.5	0.355509	0.0282933
ENSG00000040608.14	RTN4R	NA	3123.49	3994.28	0.354773	0.02029
ENSG00000179922.5	ZNF784	zinc_finger_protein_784	1559.97	1994.41	0.354324	0.0449653
ENSG00000185033.14	SEMA4B	sema_domain,_immunoglobulin_domain_(Ig),_transmembrane_domain_(TM)_and_short_cytoplasmic_domain,_(semaphorin)_4B	7817.76	9969.36	0.350723	0.00447295
ENSG00000111684.11	LPCAT3	NA	8569.49	10918.4	0.349494	0.00820207
ENSG00000104825.17	NFKBIB	NA	4088.06	5204.62	0.348389	0.0259394
ENSG00000021645.18	NRXN3	neurexin_3	560.1	712.327	0.347235	0.0298751
ENSG00000160439.16	RDH13	NA	1531.34	1946.41	0.346143	0.0417521
ENSG00000137161.16	CNPY3	canopy_FGF_signaling_regulator_3	9122.48	11585.5	0.344825	0.011619
ENSG00000184162.14	NR2C2AP	nuclear_receptor_2C2-associated_protein	1756.88	2228.94	0.343206	0.0146815
ENSG00000163956.12	LRPAP1	NA	13803.1	17509.5	0.343162	0.0264372
ENSG00000156453.13	PCDH1	protocadherin_1	33552.3	42520.3	0.341731	0.0310397
ENSG00000170364.12	SETMAR	SET_domain_and_mariner_transposase_fusion_gene	3676.65	4653.23	0.339762	0.0224218
ENSG00000233927.5	RPS28	NA	46865.6	59278.3	0.338969	0.014847
ENSG00000160606.11	TLCD1	NA	3155.51	3989.09	0.338121	0.0452308
ENSG00000184470.21	TXNRD2	NA	2145.96	2707.38	0.33528	0.0273564
ENSG00000162639.16	HENMT1	NA	1479.41	1864.29	0.333416	0.0483901
ENSG00000175229.7	GAL3ST3	NA	2515.07	3165.49	0.331774	0.0459694
ENSG00000197019.5	SERTAD1	NA	1183.21	1487.87	0.33038	0.0424578
ENSG00000186642.16	PDE2A	NA	965.005	1211.74	0.328505	0.0281572
ENSG00000037897.17	METTL1	NA	2481.53	3114.48	0.327855	0.0375151
ENSG00000248124.7	RRN3P1	RRN3_homolog,_RNA_polymerase_I_transcription_factor_pseudogene_1	1282.92	1609.07	0.326718	0.0385735
ENSG00000160999.10	SH2B2	SH2B_adaptor_protein_2	1263.02	1584.03	0.326627	0.037867
ENSG00000161996.19	WDR90	NA	3952.5	4942.49	0.322448	0.0253918
ENSG00000004777.18	ARHGAP33	Rho_GTPase_activating_protein_33	2560.76	3195.1	0.319261	0.0105298
ENSG00000175221.15	MED16	NA	9040.11	11254	0.316035	0.0292673
ENSG00000059145.18	UNKL	unkempt_family_zinc_finger-like	4595.01	5720.26	0.31603	0.027259
ENSG00000122644.13	ARL4A	NA	4686.63	5831.93	0.315366	0.0353418
ENSG00000069998.12	HDHD5	---	10181.8	12656.2	0.313825	0.00885738
ENSG00000150967.18	ABCB9	NA	838.46	1042.09	0.313537	0.0459053
ENSG00000168273.8	SMIM4	NA	1865.3	2316.15	0.312219	0.0265427
ENSG00000122882.10	ECD	ecdysoneless_homolog_(Drosophila)	10610.5	13164.7	0.311161	0.0363947
ENSG00000118402.6	ELOVL4	NA	2331.53	2888.43	0.30908	0.0438518
ENSG00000076604.15	TRAF4	NA	19089.1	23570.4	0.304227	0.0364363
ENSG00000183458.13	AC138932.1	---	711.444	876.075	0.300137	0.0460452
ENSG00000166575.17	TMEM135	NA	6628.12	8149.44	0.29805	0.0445342
ENSG00000141391.14	PRELID3A	NA	720.777	885.467	0.296996	0.0457173
ENSG00000138162.19	TACC2	NA	8790.45	10786.1	0.295165	0.0229277
ENSG00000025039.14	RRAGD	Ras-related_GTP_binding_D	2599.21	3182.95	0.292355	0.0461124
ENSG00000141934.10	PLPP2	NA	4703.98	5759.52	0.292046	0.021766
ENSG00000148290.10	SURF1	NA	3639.74	4453	0.29092	0.0306056
ENSG00000117360.13	PRPF3	NA	10562.2	12870.9	0.285203	0.0178066
ENSG00000066735.14	KIF26A	kinesin_family_member_26A	12893.6	15701.3	0.284219	0.0409372
ENSG00000110583.13	NAA40	NA	9504.18	11535.7	0.279481	0.0333307
ENSG00000116874.11	WARS2	tryptophanyl_tRNA_synthetase_2,_mitochondrial	2069.14	2511.34	0.279461	0.037459
ENSG00000173218.15	VANGL1	NA	5356.94	6500.58	0.279139	0.0470717
ENSG00000182810.6	DDX28	DEAD_(Asp-Glu-Ala-Asp)_box_polypeptide_28	4284.75	5197.6	0.278576	0.0479908
ENSG00000171033.13	PKIA	NA	3342.2	4032.2	0.270755	0.0272795
ENSG00000100263.14	RHBDD3	NA	7206.02	8672.33	0.267238	0.0329535
ENSG00000128891.15	CCDC32	---	1262.78	1518.49	0.265921	0.0441399
ENSG00000255857.5	PXN-AS1	PXN_antisense_RNA_1	1708.26	2050.71	0.263589	0.0468561
ENSG00000135451.13	TROAP	NA	5105.11	6115.8	0.260573	0.0441991
ENSG00000213339.9	QTRT1	NA	5782.63	6888.69	0.25249	0.0220864
ENSG00000155961.5	RAB39B	NA	1806.49	2150.22	0.251256	0.0346882
ENSG00000198373.12	WWP2	WW_domain_containing_E3_ubiquitin_protein_ligase_2	6765.3	8041.71	0.249368	0.0359494
ENSG00000139579.13	NABP2	NA	6025.76	7161.09	0.249009	0.0482855
ENSG00000149948.13	HMGA2	high_mobility_group_AT-hook_2	34193.7	40523	0.245016	0.0299639
ENSG00000100034.14	PPM1F	NA	6338.49	5429.25	-0.223385	0.0497957
ENSG00000116353.15	MECR	mitochondrial_trans-2-enoyl-CoA_reductase	3288.67	2784.91	-0.239847	0.044533
ENSG00000151413.17	NUBPL	NA	2410.44	2012.64	-0.260158	0.0453356
ENSG00000117859.19	OSBPL9	NA	17836	14770.1	-0.272096	0.0362643
ENSG00000118482.11	PHF3	PHD_finger_protein_3	19550.9	16145.9	-0.276065	0.0295334
ENSG00000096093.16	EFHC1	NA	3248.67	2670.14	-0.282911	0.0213575
ENSG00000111344.11	RASAL1	RAS_protein_activator_like_1_(GAP1_like)	817.7	668.579	-0.29053	0.0439891
ENSG00000102595.20	UGGT2	NA	4261.33	3481.13	-0.291793	0.0412471
ENSG00000137841.12	PLCB2	NA	1311.77	1068.79	-0.295614	0.0321789
ENSG00000151725.12	CENPU	NA	23192.3	18775.9	-0.304777	0.0222773
ENSG00000089053.13	ANAPC5	NA	19020.7	15361.9	-0.308232	0.0205418
ENSG00000074211.14	PPP2R2C	NA	1308.94	1056.68	-0.308746	0.018606
ENSG00000250317.8	SMIM20	small_integral_membrane_protein_20	4969.76	4009.26	-0.309884	0.0372672
ENSG00000083535.16	PIBF1	NA	1966.69	1585.09	-0.31123	0.0266941
ENSG00000181754.7	AMIGO1	NA	777.285	622.917	-0.319252	0.0257361
ENSG00000106078.19	COBL	NA	8362.98	6665.87	-0.327201	0.0336145
ENSG00000221890.4	NPTXR	NA	1798.2	1430.91	-0.329724	0.0394676
ENSG00000259768.5	AC004943.2	---	883.823	702.754	-0.330834	0.0160003
ENSG00000160172.10	FAM86C2P	---	694.761	552.194	-0.331421	0.0433865
ENSG00000123552.17	USP45	ubiquitin_specific_peptidase_45	3556.97	2811.93	-0.33899	0.0282673
ENSG00000102383.14	ZDHHC15	NA	1075.55	847.951	-0.342827	0.0255456
ENSG00000110328.6	GALNT18	NA	817.127	643.224	-0.345177	0.0392428
ENSG00000110013.12	SIAE	sialic_acid_acetylesterase	400.168	314.799	-0.346415	0.0465111
ENSG00000049246.14	PER3	period_circadian_clock_3	1981.95	1557.05	-0.348034	0.0337841
ENSG00000169220.18	RGS14	NA	2139.5	1671.65	-0.355906	0.0207741
ENSG00000136205.17	TNS3	NA	6256.75	4865.73	-0.362713	0.0490415
ENSG00000117602.12	RCAN3	NA	3624	2815.32	-0.364197	0.0432675
ENSG00000158417.11	EIF5B	NA	35203	27333.7	-0.365013	0.0363158
ENSG00000032742.17	IFT88	intraflagellar_transport_88	1242.16	964.054	-0.365668	0.00447198
ENSG00000114439.19	BBX	NA	10455.2	8112.77	-0.365917	0.0383364
ENSG00000131437.15	KIF3A	kinesin_family_member_3A	2841.67	2203.71	-0.366721	0.0102305
ENSG00000154783.11	FGD5	FYVE,_RhoGEF_and_PH_domain_containing_5	3263.51	2525.04	-0.370124	0.0226057
ENSG00000106153.13	CHCHD2	NA	11524	8899.15	-0.372906	0.0392649
ENSG00000119865.8	CNRIP1	cannabinoid_receptor_interacting_protein_1	475.713	367.259	-0.37346	0.0325589
ENSG00000182195.7	LDOC1	leucine_zipper,_down-regulated_in_cancer_1	3951.07	3048.88	-0.373913	0.0218442
ENSG00000277586.2	NEFL	neurofilament,_light_polypeptide	2221.16	1713.77	-0.374113	0.00790351
ENSG00000240356.6	RPL23AP7	---	517.78	399.255	-0.374664	0.0337291
ENSG00000197568.14	HHLA3	NA	802.563	618.773	-0.375349	0.0134788
ENSG00000205707.10	ETFRF1	---	542.719	418.2	-0.376236	0.0339159
ENSG00000198001.13	IRAK4	interleukin_1_receptor_associated_kinase_4	1054.53	811.753	-0.377289	0.0208671
ENSG00000115561.16	CHMP3	NA	2052.13	1579.31	-0.377701	0.0198346
ENSG00000261801.5	LOXL1-AS1	LOXL1_antisense_RNA_1	988.879	760.374	-0.378862	0.0166733
ENSG00000047346.12	FAM214A	family_with_sequence_similarity_214,_member_A	1392.57	1070.84	-0.379016	0.0493527
ENSG00000151693.11	ASAP2	NA	5026.21	3862.15	-0.380029	0.0172625
ENSG00000101680.15	LAMA1	NA	17639.6	13539.3	-0.381643	0.0126006
ENSG00000196268.11	ZNF493	zinc_finger_protein_493	2866.74	2195.29	-0.384925	0.0338642
ENSG00000111679.17	PTPN6	NA	2015.96	1542.92	-0.385691	0.0067767
ENSG00000137274.13	BPHL	NA	4220.72	3226.94	-0.387347	0.00801526
ENSG00000110888.17	CAPRIN2	caprin_family_member_2	6189.64	4724.68	-0.389641	0.0193994
ENSG00000084453.16	SLCO1A2	solute_carrier_organic_anion_transporter_family,_member_1A2	956.062	729.55	-0.390122	0.0053935
ENSG00000146426.18	TIAM2	NA	2114	1611.42	-0.391552	0.00694936
ENSG00000119950.21	MXI1	NA	1556.88	1186.62	-0.391601	0.0151613
ENSG00000064300.9	NGFR	NA	1634.42	1245.57	-0.392088	0.00335573
ENSG00000116396.14	KCNC4	potassium_channel,_voltage_gated_Shaw_related_subfamily_C,_member_4	1879.98	1430.91	-0.393778	0.0293617
ENSG00000101190.12	TCFL5	transcription_factor-like_5_(basic_helix-loop-helix)	2404.52	1829.31	-0.394483	0.00123081
ENSG00000107077.18	KDM4C	lysine_(K)-specific_demethylase_4C	5402.37	4102.44	-0.397115	0.00313863
ENSG00000185736.16	ADARB2	NA	372.611	282.183	-0.400349	0.0382108
ENSG00000188130.14	MAPK12	NA	1784.92	1351.78	-0.401013	0.0234724
ENSG00000067225.18	PKM	NA	133981	101458	-0.401139	0.0327261
ENSG00000173230.15	GOLGB1	golgin_B1	18315.9	13868.5	-0.401284	0.0198964
ENSG00000054282.16	SDCCAG8	NA	1379.47	1040.39	-0.407138	0.0286128
ENSG00000196236.13	XPNPEP3	NA	2719.74	2049.6	-0.408115	0.04333
ENSG00000159445.13	THEM4	NA	2135.6	1607.74	-0.409538	0.007401
ENSG00000142227.11	EMP3	NA	2422.67	1823.71	-0.409826	0.00684188
ENSG00000144674.16	GOLGA4	golgin_A4	14187	10674.9	-0.410322	0.0325175
ENSG00000165806.19	CASP7	caspase_7	863.945	649.309	-0.41174	0.0200184
ENSG00000184613.10	NELL2	neural_EGFL_like_2	10770.4	8081.34	-0.414393	0.00303859
ENSG00000137831.15	UACA	NA	8581.41	6419.93	-0.418659	0.0277168
ENSG00000127952.17	STYXL1	NA	4298.64	3212.22	-0.420345	0.010934
ENSG00000147394.18	ZNF185	zinc_finger_protein_185_(LIM_domain)	3095.99	2310.33	-0.42237	0.0132747
ENSG00000162004.17	CCDC78	NA	322.019	240.119	-0.423958	0.0285547
ENSG00000170113.16	NIPA1	NA	2546.75	1897.51	-0.424449	0.0279829
ENSG00000042493.16	CAPG	NA	5783	4308.54	-0.424664	0.00639897
ENSG00000078237.7	TIGAR	NA	1126.32	838.202	-0.426411	0.0386967
ENSG00000172348.14	RCAN2	regulator_of_calcineurin_2	2114.53	1570.1	-0.429331	0.0316036
ENSG00000175697.10	GPR156	G_protein-coupled_receptor_156	367.529	272.638	-0.43095	0.0252869
ENSG00000153404.14	PLEKHG4B	pleckstrin_homology_domain_containing,_family_G_(with_RhoGef_domain)_member_4B	10954.7	8122.5	-0.431545	0.0220214
ENSG00000169169.14	CPT1C	carnitine_palmitoyltransferase_1C	6225.31	4615.57	-0.431623	0.00343505
ENSG00000131944.9	FAAP24	Fanconi_anemia_core_complex_associated_protein_24	535.547	396.738	-0.432861	0.00597859
ENSG00000103034.14	NDRG4	NDRG_family_member_4	4387.78	3247.3	-0.434311	0.0442739
ENSG00000249348.1	UGDH-AS1	---	410.937	304.011	-0.434377	0.0137323
ENSG00000144229.12	THSD7B	NA	195.579	144.769	-0.434778	0.0495189
ENSG00000144306.14	SCRN3	secernin_3	976.318	722.143	-0.434856	0.0421255
ENSG00000151067.21	CACNA1C	calcium_channel,_voltage-dependent,_L_type,_alpha_1C_subunit	303.317	224	-0.437051	0.0322986
ENSG00000130720.13	FIBCD1	NA	428.325	316.148	-0.438224	0.0235364
ENSG00000246273.7	SBF2-AS1	NA	193.815	143.072	-0.438472	0.0477202
ENSG00000263072.6	ZNF213-AS1	ZNF213_antisense_RNA_1_(head_to_head)	1265.4	933.237	-0.439444	0.00443669
ENSG00000263753.7	LINC00667	NA	3453.83	2542.27	-0.442069	0.0329891
ENSG00000170017.12	ALCAM	activated_leukocyte_cell_adhesion_molecule	12014.5	8842.57	-0.442216	0.00534106
ENSG00000245614.3	DDX11-AS1	DDX11_antisense_RNA_1	286.238	210.559	-0.442759	0.0478158
ENSG00000174405.13	LIG4	ligase_IV,_DNA,_ATP-dependent	1395.18	1026.13	-0.443235	0.0006327
ENSG00000154240.17	CEP112	NA	557.738	409.637	-0.445069	0.0225073
ENSG00000070540.13	WIPI1	NA	2091.21	1531.23	-0.449574	0.00513095
ENSG00000138080.13	EMILIN1	elastin_microfibril_interfacer_1	1127.88	825.648	-0.450077	0.0485569
ENSG00000159167.12	STC1	NA	4132.68	3022.4	-0.451312	0.0170652
ENSG00000072952.18	MRVI1	murine_retrovirus_integration_site_1_homolog	866.551	633.773	-0.451398	0.0439643
ENSG00000253771.6	TPTE2P1	NA	347.964	254.527	-0.451639	0.0322109
ENSG00000085788.13	DDHD2	DDHD_domain_containing_2	3362.35	2455.2	-0.453611	0.00647063
ENSG00000148488.17	ST8SIA6	NA	337.262	246.123	-0.454119	0.0481351
ENSG00000114670.14	NEK11	NA	407.062	296.566	-0.457254	0.0450328
ENSG00000151650.8	VENTX	NA	675.982	492.304	-0.457393	0.0260387
ENSG00000273230.1	AC102953.2	---	369.808	269.11	-0.458378	0.0215731
ENSG00000143382.14	ADAMTSL4	ADAMTS_like_4	590.776	429.714	-0.458998	0.0054103
ENSG00000134202.10	GSTM3	glutathione_S-transferase_mu_3_(brain)	431.453	313.63	-0.460357	0.031947
ENSG00000268649.5	AL132655.2	---	284.353	206.052	-0.464446	0.0430859
ENSG00000184185.10	KCNJ12	NA	232.55	168.468	-0.464855	0.020682
ENSG00000261786.1	AC006058.1	---	766.331	555.044	-0.465266	0.0295225
ENSG00000079150.18	FKBP7	NA	643.064	464.899	-0.468314	0.0325263
ENSG00000110090.13	CPT1A	NA	1008.58	727.72	-0.470615	0.0170927
ENSG00000143341.12	HMCN1	NA	4991.59	3594.21	-0.473774	0.00826279
ENSG00000118515.11	SGK1	serum/glucocorticoid_regulated_kinase_1	3803.76	2738	-0.474266	0.00735725
ENSG00000224699.8	LAMTOR5-AS1	LAMTOR5_antisense_RNA_1	311.863	223.878	-0.478652	0.0370322
ENSG00000246174.7	KCTD21-AS1	---	406.905	291.813	-0.47917	0.0405434
ENSG00000127585.12	FBXL16	NA	1464.73	1050.2	-0.47995	0.000388252
ENSG00000141622.14	RNF165	NA	1260.9	901.772	-0.483431	0.0112301
ENSG00000185885.16	IFITM1	NA	4860.57	3473.91	-0.484502	0.0337864
ENSG00000198496.11	NBR2	NA	380.792	271.709	-0.487471	0.0466432
ENSG00000126803.9	HSPA2	heat_shock_70kDa_protein_2	5660.54	4024.53	-0.492136	0.0134321
ENSG00000148908.15	RGS10	NA	650.747	462.219	-0.493475	0.0222782
ENSG00000188158.15	NHS	NA	2473.14	1753.6	-0.496065	0.0430094
ENSG00000152952.12	PLOD2	NA	4150.04	2941.82	-0.496355	0.011734
ENSG00000123130.17	ACOT9	NA	7843.27	5559.4	-0.49655	0.0234705
ENSG00000185495.10	AC138393.1	---	1007.28	713.682	-0.497015	0.00860261
ENSG00000033327.13	GAB2	NA	2788.05	1973.54	-0.498351	0.0497638
ENSG00000198624.13	CCDC69	NA	2128.1	1505.88	-0.498845	0.00621441
ENSG00000197635.10	DPP4	NA	562.906	397.581	-0.501498	0.0444298
ENSG00000232098.3	AC012313.1	---	478.606	338.122	-0.501551	0.0155931
ENSG00000165105.10	RASEF	NA	712.314	502.083	-0.504189	0.0316868
ENSG00000107742.13	SPOCK2	NA	392.114	276.314	-0.50446	0.0448153
ENSG00000166689.16	PLEKHA7	NA	3641.12	2555.94	-0.510539	0.00602463
ENSG00000137628.17	DDX60	NA	696.427	488.743	-0.511016	0.0288318
ENSG00000178163.8	ZNF518B	NA	2307.37	1615.61	-0.514181	0.0247991
ENSG00000250682.5	LINC00491	long_intergenic_non-protein_coding_RNA_491	139.911	97.3827	-0.522156	0.0302355
ENSG00000197013.10	ZNF429	NA	2062.39	1435.85	-0.522506	0.0353896
ENSG00000075643.6	MOCOS	NA	1934	1344.57	-0.524286	0.0446395
ENSG00000129757.13	CDKN1C	NA	1058.94	736.178	-0.52445	0.0339783
ENSG00000087116.16	ADAMTS2	NA	946.552	657.424	-0.525626	0.0431241
ENSG00000073803.14	MAP3K13	NA	2453.44	1703.74	-0.526039	0.0498249
ENSG00000075651.16	PLD1	NA	237.202	163.985	-0.532483	0.0157976
ENSG00000226752.9	CUTALP	PSMD5_antisense_RNA_1_(head_to_head)	2107.45	1454.14	-0.53523	0.0280957
ENSG00000171680.21	PLEKHG5	pleckstrin_homology_domain_containing,_family_G_(with_RhoGef_domain)_member_5	3716.09	2564.28	-0.535242	0.00176527
ENSG00000103021.9	CCDC113	coiled-coil_domain_containing_113	1752.42	1208.35	-0.536384	0.0152461
ENSG00000261716.2	AC239868.1	NA	914.485	630.05	-0.537427	0.0113427
ENSG00000174740.8	PABPC5	NA	238.089	163.795	-0.539964	0.0424865
ENSG00000269825.1	AC022150.4	---	462.625	317.249	-0.543851	0.0410159
ENSG00000169129.15	AFAP1L2	NA	986.47	676.43	-0.544557	0.00190792
ENSG00000198707.15	CEP290	NA	3289.18	2252.45	-0.546189	0.0134884
ENSG00000182809.10	CRIP2	cysteine-rich_protein_2	762.938	521.444	-0.548835	0.0169442
ENSG00000178222.13	RNF212	NA	226.545	154.775	-0.549531	0.03148
ENSG00000135547.9	HEY2	NA	2289.15	1557.57	-0.555513	0.00854178
ENSG00000267886.1	AC074135.1	---	1536.12	1044.6	-0.556126	0.00264091
ENSG00000110723.12	EXPH5	NA	654.705	444.575	-0.558066	0.00196622
ENSG00000123570.4	RAB9B	NA	144.405	98.0705	-0.558925	0.0403248
ENSG00000186026.7	ZNF284	NA	167.479	113.569	-0.559383	0.048305
ENSG00000184012.12	TMPRSS2	NA	3289.8	2232.25	-0.559526	0.00197618
ENSG00000136938.9	ANP32B	NA	10947.7	7426.56	-0.559825	0.018098
ENSG00000080546.13	SESN1	sestrin_1	3331.95	2258.41	-0.560988	0.000160276
ENSG00000057704.13	TMCC3	NA	526.058	355.542	-0.564766	0.0398537
ENSG00000119636.16	BBOF1	NA	147.212	99.4564	-0.566509	0.0287246
ENSG00000131831.18	RAI2	NA	250.245	168.468	-0.570847	0.0184047
ENSG00000115112.8	TFCP2L1	NA	929.653	625.482	-0.571488	0.0306742
ENSG00000177189.13	RPS6KA3	NA	4342.22	2920.86	-0.572041	0.00453568
ENSG00000203930.11	LINC00632	NA	1005.08	675.197	-0.573621	0.044814
ENSG00000259291.2	ZNF710-AS1	---	197.025	132.341	-0.574143	0.0313316
ENSG00000261338.2	AC021016.2	---	124.253	83.4191	-0.575462	0.0258876
ENSG00000101443.18	WFDC2	NA	2974.47	1994.25	-0.576822	0.0219969
ENSG00000260285.1	AL133367.1	---	248.023	166.232	-0.576822	0.0102939
ENSG00000186868.15	MAPT	microtubule_associated_protein_tau	203.956	136.285	-0.581944	0.0445434
ENSG00000235374.2	SSR4P1	signal_sequence_receptor,_delta_pseudogene_1	83.1713	55.4376	-0.584605	0.0486814
ENSG00000089472.16	HEPH	hephaestin	12835.1	8555.46	-0.585181	0.000131039
ENSG00000255455.2	AP003486.1	---	381.538	254.028	-0.587177	0.0222601
ENSG00000156398.13	SFXN2	NA	3944.27	2621.05	-0.589662	2.64371e-05
ENSG00000183850.14	ZNF730	NA	1392.5	924.203	-0.591582	0.0040802
ENSG00000232000.3	CLCN3P1	NA	328.83	218.142	-0.591676	0.00192473
ENSG00000154027.19	AK5	NA	815.905	541.199	-0.59197	0.0429931
ENSG00000106789.13	CORO2A	NA	6272.95	4160.46	-0.592349	0.0264998
ENSG00000112304.11	ACOT13	NA	7384.39	4896.43	-0.592783	6.44564e-06
ENSG00000159618.16	ADGRG5	NA	1533.94	1016.02	-0.594369	0.000172817
ENSG00000159674.12	SPON2	NA	157.117	103.794	-0.597332	0.0411845
ENSG00000183840.7	GPR39	NA	150.559	99.4564	-0.597504	0.0239721
ENSG00000119547.6	ONECUT2	NA	482.945	319.079	-0.597752	0.00493137
ENSG00000232995.7	AL592435.1	---	134.458	88.522	-0.603614	0.044392
ENSG00000250986.1	LINC02600	---	306.778	201.728	-0.604468	0.00808573
ENSG00000155957.17	TMBIM4	transmembrane_BAX_inhibitor_motif_containing_4	409.997	269.083	-0.607731	0.000263858
ENSG00000127377.9	CRYGN	NA	122.532	80.3627	-0.607929	0.0326634
ENSG00000182873.5	PRKCZ-AS1	---	233.603	152.888	-0.610859	0.0263413
ENSG00000188177.14	ZC3H6	NA	826.519	540.694	-0.612378	0.0356182
ENSG00000116962.15	NID1	NA	8529.43	5571.47	-0.61436	0.00855417
ENSG00000094755.17	GABRP	NA	491.785	321.163	-0.614903	0.0233961
ENSG00000173614.14	NMNAT1	NA	636.264	415.289	-0.615161	0.000367132
ENSG00000163617.11	CCDC191	NA	231.041	150.814	-0.616054	0.045432
ENSG00000228065.10	LINC01515	---	629.18	410.152	-0.617666	0.0115478
ENSG00000172469.16	MANEA	NA	1975.89	1286.7	-0.618642	0.00164159
ENSG00000182492.16	BGN	NA	689.792	448.848	-0.619782	0.000873467
ENSG00000255639.3	AC005833.1	NA	166.298	108.276	-0.61987	0.019974
ENSG00000100504.17	PYGL	NA	7104.84	4621.02	-0.620548	0.0157093
ENSG00000234062.8	AL390879.1	NA	190.396	123.87	-0.620642	0.0073208
ENSG00000162981.14	FAM84A	NA	467.947	303.472	-0.624668	0.00666817
ENSG00000050327.15	ARHGEF5	NA	2200.45	1426.88	-0.624815	1.70948e-05
ENSG00000111145.8	ELK3	NA	3060.29	1983.03	-0.625873	0.0432821
ENSG00000144847.12	IGSF11	immunoglobulin_superfamily,_member_11	370.7	240.268	-0.62608	0.0377996
ENSG00000164414.18	SLC35A1	NA	571.687	368.523	-0.633468	0.0100069
ENSG00000179083.6	FAM133A	family_with_sequence_similarity_133,_member_A	176.86	114.026	-0.633908	0.025564
ENSG00000154479.13	CCDC173	NA	143.336	92.361	-0.634078	0.0495877
ENSG00000171843.16	MLLT3	NA	1496.64	961.703	-0.637995	0.0129692
ENSG00000133106.14	EPSTI1	epithelial_stromal_interaction_1_(breast)	101.04	64.9184	-0.639672	0.0478265
ENSG00000197380.11	DACT3	NA	333.058	213.595	-0.64068	0.0466244
ENSG00000139973.16	SYT16	synaptotagmin_XVI	627.236	401.905	-0.641817	0.0223205
ENSG00000272688.1	AP005329.3	---	150.523	96.3865	-0.642097	0.00957181
ENSG00000180287.16	PLD5	phospholipase_D_family,_member_5	623.722	399.438	-0.6424	0.00710325
ENSG00000172020.12	GAP43	growth_associated_protein_43	3182.03	2037.66	-0.642969	0.0448015
ENSG00000147234.10	FRMPD3	FERM_and_PDZ_domain_containing_3	156.291	100.022	-0.644387	0.006572
ENSG00000259495.2	AC016705.2	---	330.749	211.558	-0.645026	0.0334711
ENSG00000243836.5	WDR86-AS1	WDR86_antisense_RNA_1	180.089	115.063	-0.645258	0.0174169
ENSG00000177697.19	CD151	NA	12871.3	8228.86	-0.645384	0.0343364
ENSG00000198759.12	EGFL6	NA	226.347	144.742	-0.645678	0.00346544
ENSG00000113790.11	EHHADH	NA	657.235	419.647	-0.647069	0.00510505
ENSG00000234684.6	SDCBP2-AS1	SDCBP2_antisense_RNA_1	140.593	89.7621	-0.64788	0.0209688
ENSG00000228506.2	AL513550.1	NA	692.155	441.736	-0.648043	0.0465455
ENSG00000198468.8	FLVCR1-DT	NA	710.081	452.392	-0.650202	0.0195015
ENSG00000180011.7	ZADH2	NA	786.81	501.026	-0.650865	0.000993071
ENSG00000141759.15	TXNL4A	NA	8578.53	5449.16	-0.654665	0.00789849
ENSG00000132872.12	SYT4	NA	449.476	285.358	-0.655266	0.0190801
ENSG00000186496.12	ZNF396	NA	126.471	80.3085	-0.656014	0.026481
ENSG00000168792.5	ABHD15	NA	253.956	160.793	-0.658941	0.0107721
ENSG00000142082.15	SIRT3	NA	2352.89	1489.3	-0.65969	0.00243515
ENSG00000102924.12	CBLN1	NA	651.714	412.409	-0.659955	0.0311256
ENSG00000029534.20	ANK1	NA	2305.67	1458.77	-0.660402	0.0248112
ENSG00000081665.14	ZNF506	NA	1776.93	1123.01	-0.662083	6.46726e-07
ENSG00000180739.14	S1PR5	NA	243.188	153.413	-0.66439	0.00725929
ENSG00000135248.15	FAM71F1	family_with_sequence_similarity_71,_member_F1	1126.7	710.761	-0.664423	0.0286422
ENSG00000168004.9	HRASLS5	HRAS-like_suppressor_family,_member_5	610.817	385.092	-0.665519	0.00585562
ENSG00000268225.2	AC010487.1	---	217.595	137.173	-0.665577	0.0126523
ENSG00000042062.12	RIPOR3	NA	343.234	216.028	-0.667809	0.0203376
ENSG00000205593.12	DENND6B	NA	221.273	139.223	-0.668377	0.0241405
ENSG00000187260.15	WDR86	WD_repeat_domain_86	1239.21	776.323	-0.674542	0.00354973
ENSG00000253304.2	TMEM200B	NA	746.234	466.38	-0.678043	0.00832476
ENSG00000197020.11	ZNF100	NA	3447.67	2148.19	-0.682482	0.000321562
ENSG00000206535.8	LNP1	NA	1113.19	693.108	-0.683352	0.00420252
ENSG00000243701.6	DUBR	NA	450.046	280.082	-0.683677	0.0484105
ENSG00000112139.16	MDGA1	NA	288.639	179.592	-0.68427	0.0404988
ENSG00000156218.13	ADAMTSL3	NA	235.393	146.277	-0.685743	0.0356715
ENSG00000152214.14	RIT2	NA	133.695	82.9074	-0.689497	0.0300726
ENSG00000101825.8	MXRA5	NA	980.657	607.801	-0.689955	0.0180051
ENSG00000135541.21	AHI1	NA	3056.66	1894.55	-0.69001	0.000399869
ENSG00000183891.6	TTC32	NA	880.21	545.692	-0.690012	0.0254737
ENSG00000258457.5	AL132780.2	---	82.0546	50.7786	-0.691553	0.0433581
ENSG00000196083.10	IL1RAP	NA	534.046	330.593	-0.691695	0.0408828
ENSG00000140015.20	KCNH5	NA	281.675	174.438	-0.692044	0.0395127
ENSG00000158352.15	SHROOM4	shroom_family_member_4	1475.95	911.904	-0.694525	0.0347715
ENSG00000114841.17	DNAH1	dynein,_axonemal,_heavy_chain_1	251.41	155.016	-0.697745	0.0374716
ENSG00000027075.15	PRKCH	NA	378.343	232.98	-0.698804	0.036133
ENSG00000064989.13	CALCRL	NA	543.985	335.008	-0.698916	0.00285002
ENSG00000227733.9	AC239809.3	---	562.045	345.783	-0.700969	0.00522297
ENSG00000154975.14	CA10	NA	87.4794	53.7129	-0.701745	0.0437373
ENSG00000268798.1	AC027307.3	---	241.023	148.053	-0.702121	0.00400392
ENSG00000155363.18	MOV10	Mov10_RISC_complex_RNA_helicase	6074.48	3726.57	-0.704868	0.023225
ENSG00000183091.19	NEB	nebulin	696.713	427.308	-0.705	0.00261103
ENSG00000006016.11	CRLF1	NA	630.999	386.63	-0.706804	0.040117
ENSG00000157343.8	ARMC12	armadillo_repeat_containing_12	124.54	76.2831	-0.707258	0.0304762
ENSG00000114757.19	PEX5L	NA	305.703	187.101	-0.707352	0.0176269
ENSG00000167754.13	KLK5	NA	221.512	135.397	-0.709551	0.00552323
ENSG00000121297.7	TSHZ3	NA	2273.37	1388.02	-0.711793	0.0343674
ENSG00000085185.15	BCORL1	BCL6_corepressor-like_1	1172.9	714.709	-0.714527	0.0489328
ENSG00000133135.14	RNF128	NA	127.517	77.6147	-0.715527	0.0354608
ENSG00000248932.5	AC097103.2	---	201.646	122.684	-0.71749	0.0159908
ENSG00000183775.11	KCTD16	NA	69.1887	42.0534	-0.717813	0.0420801
ENSG00000133392.18	MYH11	NA	278.311	168.912	-0.719655	0.0390987
ENSG00000197008.9	ZNF138	zinc_finger_protein_138	3513.51	2130.39	-0.721733	1.79821e-05
ENSG00000166770.10	ZNF667-AS1	ZNF667_antisense_RNA_1_(head_to_head)	3335.49	2022.26	-0.721998	0.0315163
ENSG00000226942.2	IL9RP3	---	114.47	69.4148	-0.722441	0.0318834
ENSG00000198382.9	UVRAG	NA	2930.66	1775.05	-0.723465	0.00300543
ENSG00000177822.7	TENM3-AS1	---	1573.66	951.775	-0.725428	0.00114922
ENSG00000183111.12	ARHGEF37	NA	133.015	80.4034	-0.725441	0.0275389
ENSG00000177990.11	DPY19L2	dpy-19-like_2_(C._elegans)	515.837	311.835	-0.725995	0.000366656
ENSG00000285958.1	AC073174.1	NA	88.3525	53.4046	-0.726696	0.0200168
ENSG00000182670.13	TTC3	tetratricopeptide_repeat_domain_3	9370.03	5661.84	-0.726756	0.000275961
ENSG00000204839.9	MROH6	NA	195.989	118.377	-0.727348	0.00271563
ENSG00000153303.17	FRMD1	NA	130.79	78.9769	-0.727708	0.0494626
ENSG00000110436.13	SLC1A2	NA	254.032	153.291	-0.727739	0.015713
ENSG00000243716.10	NPIPB5	---	499.39	301.398	-0.728019	0.0481039
ENSG00000173762.8	CD7	NA	67.0686	40.4914	-0.728132	0.0334569
ENSG00000158270.12	COLEC12	NA	549.548	331.508	-0.728788	0.0416695
ENSG00000228696.8	ARL17B	---	189.522	114.294	-0.730017	0.0454596
ENSG00000007237.18	GAS7	growth_arrest-specific_7	1967.18	1180.07	-0.737196	0.000962573
ENSG00000225548.6	LINC01980	NA	285.322	171.138	-0.737433	0.0469516
ENSG00000154429.11	CCSAP	NA	1438.18	861.01	-0.740243	0.00558398
ENSG00000273711.2	AC005520.5	NA	94.6026	56.5558	-0.742485	0.0166073
ENSG00000153721.19	CNKSR3	NA	1352.27	808.066	-0.742931	0.01194
ENSG00000198719.9	DLL1	NA	561.422	334.744	-0.745793	0.0287228
ENSG00000184564.10	SLITRK6	NA	102.229	60.6625	-0.752771	0.0116495
ENSG00000133640.20	LRRIQ1	NA	200.651	118.872	-0.754647	0.00452943
ENSG00000164588.7	HCN1	NA	503.441	297.857	-0.757434	0.00376174
ENSG00000204103.4	MAFB	NA	378.786	223.956	-0.757448	0.0288487
ENSG00000227252.1	AC105760.2	---	78.8272	46.577	-0.757861	0.0244309
ENSG00000176845.13	METRNL	NA	1507.22	891.075	-0.758171	1.78984e-05
ENSG00000132031.13	MATN3	NA	972.122	574.622	-0.75821	0.00892304
ENSG00000136153.20	LMO7	NA	2655.82	1569.25	-0.758961	0.0126046
ENSG00000227115.7	LINC01630	---	70.3652	41.4063	-0.764265	0.0203117
ENSG00000109819.9	PPARGC1A	NA	211.834	124.259	-0.76849	0.0373052
ENSG00000148225.16	WDR31	NA	125.327	73.4809	-0.770477	0.0151523
ENSG00000140961.13	OSGIN1	NA	133.189	77.7909	-0.775565	0.0118253
ENSG00000229980.4	TOB1-AS1	TOB1_antisense_RNA_1	120.774	70.5194	-0.777101	0.0343811
ENSG00000138669.9	PRKG2	protein_kinase,_cGMP-dependent,_type_II	277.244	161.518	-0.778525	0.00240249
ENSG00000076706.17	AP002956.1	NA	5922.69	3445.09	-0.781679	0.0484739
ENSG00000274652.1	AL157817.1	---	1036.23	597.694	-0.793896	0.032282
ENSG00000121281.12	ADCY7	adenylate_cyclase_7	699.472	403.332	-0.794261	0.00795846
ENSG00000139899.10	CBLN3	cerebellin_3_precursor	121.002	69.713	-0.796462	0.0495745
ENSG00000272356.1	AL080317.3	---	46.8584	26.931	-0.798934	0.0471133
ENSG00000184060.11	ADAP2	NA	85.1002	48.7998	-0.803439	0.0151841
ENSG00000230795.3	HLA-K	---	602.947	345.353	-0.804421	0.000460208
ENSG00000010626.15	LRRC23	NA	231.732	132.083	-0.810312	0.00522465
ENSG00000165985.10	C1QL3	NA	193.542	110.377	-0.810566	0.0015301
ENSG00000259158.4	ADAM20P1	NA	85.5159	48.6642	-0.813994	0.0335198
ENSG00000106536.19	POU6F2	POU_class_6_homeobox_2	186.753	106.108	-0.81519	0.0413086
ENSG00000162944.10	RFTN2	raftlin_family_member_2	150.857	85.5741	-0.816918	0.0313235
ENSG00000138641.17	HERC3	NA	553.919	314.203	-0.817495	0.00360305
ENSG00000167720.13	SRR	NA	731.975	414.757	-0.819836	0.00743026
ENSG00000250486.4	FAM218A	NA	251.158	142.099	-0.821249	0.0070739
ENSG00000233922.2	LINC01694	---	458.697	259.22	-0.823482	0.0318267
ENSG00000106804.7	C5	complement_component_5	234.715	132.612	-0.823979	0.012049
ENSG00000280142.1	AL357562.1	---	923.24	521.384	-0.824434	0.0206921
ENSG00000106538.10	RARRES2	NA	16210.2	9153.34	-0.824552	0.00255111
ENSG00000279672.1	AP006621.5	---	552.803	312.187	-0.824743	3.38892e-05
ENSG00000248927.1	AC114284.1	---	234.815	132.581	-0.825285	0.0237855
ENSG00000188316.14	ENO4	NA	98.3712	55.4918	-0.826286	0.0317258
ENSG00000197748.12	CFAP43	cilia_and_flagella_associated_protein_43	79.3214	44.7066	-0.828477	0.0288941
ENSG00000147526.20	TACC1	NA	3194.22	1794.03	-0.832169	0.00307198
ENSG00000229267.2	AC016708.1	---	57.3156	32.1559	-0.832254	0.0378325
ENSG00000184669.9	OR7E14P	NA	299.949	168.336	-0.833509	0.000469372
ENSG00000180353.11	HCLS1	NA	238.297	133.242	-0.838089	0.00122424
ENSG00000039139.9	DNAH5	dynein,_axonemal,_heavy_chain_5	678.289	378.894	-0.840181	0.00915867
ENSG00000111254.8	AKAP3	NA	147.791	82.5042	-0.840869	0.0160982
ENSG00000054356.14	PTPRN	NA	716.07	398.313	-0.845888	0.00596572
ENSG00000182621.18	PLCB1	NA	1037.24	576.54	-0.846965	0.00262144
ENSG00000104808.8	DHDH	NA	194.326	107.995	-0.847187	0.041563
ENSG00000266904.5	LINC00663	long_intergenic_non-protein_coding_RNA_663	104.475	58.0772	-0.848487	0.0245068
ENSG00000151834.15	GABRA2	gamma-aminobutyric_acid_(GABA)_A_receptor,_alpha_2	279.646	154.908	-0.851543	0.0184782
ENSG00000255284.1	AP006621.3	---	268.034	148.405	-0.853323	0.00983279
ENSG00000178773.15	CPNE7	NA	905.615	500.85	-0.854686	2.62142e-06
ENSG00000166535.20	A2ML1	NA	744.903	411.328	-0.8563	0.00167842
ENSG00000250326.1	AC104596.1	---	68.5439	37.8789	-0.857171	0.0330963
ENSG00000138316.11	ADAMTS14	NA	542.727	298.843	-0.860634	0.00195555
ENSG00000177483.11	RBM44	---	88.2541	48.5965	-0.860886	0.0247375
ENSG00000115423.18	DNAH6	dynein,_axonemal,_heavy_chain_6	62.2202	34.2025	-0.861563	0.0316938
ENSG00000222041.11	CYTOR	NA	717.25	394.407	-0.862501	0.0297395
ENSG00000185386.15	MAPK11	NA	264.334	145.108	-0.86539	0.00350162
ENSG00000253982.1	AC100810.1	---	574.353	315.135	-0.865972	0.000263261
ENSG00000106565.18	TMEM176B	NA	89.2547	48.9082	-0.868812	0.0298632
ENSG00000233622.3	CYP2T1P	NA	92.7157	50.7244	-0.869107	0.00522026
ENSG00000185760.15	KCNQ5	potassium_channel,_voltage_gated_KQT-like_subfamily_Q,_member_5	132.565	72.5253	-0.869212	0.00210523
ENSG00000275591.4	XKR5	---	741.004	405.676	-0.869244	0.0224509
ENSG00000143669.13	LYST	lysosomal_trafficking_regulator	99.4634	54.3872	-0.869288	0.0167851
ENSG00000020577.13	SAMD4A	sterile_alpha_motif_domain_containing_4A	2685.02	1468.68	-0.870335	0.0352319
ENSG00000145476.16	CYP4V2	NA	243.572	133.123	-0.872097	0.024765
ENSG00000137962.13	ARHGAP29	NA	1488.71	812.186	-0.874051	0.0274383
ENSG00000189366.9	ALG1L	---	131.507	71.7324	-0.875483	0.0490668
ENSG00000136944.17	LMX1B	LIM_homeobox_transcription_factor_1,_beta	71.4394	38.9022	-0.876772	0.00743443
ENSG00000081052.12	COL4A4	NA	232.505	125.645	-0.886909	0.0305358
ENSG00000125510.16	OPRL1	NA	119.369	64.4609	-0.888915	0.012203
ENSG00000177854.8	TMEM187	NA	339.085	183.092	-0.889077	0.00220511
ENSG00000125409.13	TEKT3	NA	64.2815	34.7006	-0.889101	0.0349437
ENSG00000156298.12	TSPAN7	tetraspanin_7	1015.88	548.26	-0.890114	0.0025712
ENSG00000196263.8	ZNF471	NA	610.922	329.258	-0.891739	0.0124966
ENSG00000261366.1	MANEA-DT	---	61.5708	33.1115	-0.89314	0.0254769
ENSG00000278023.6	RDM1	NA	378.964	203.748	-0.895724	0.000191013
ENSG00000237945.7	LINC00649	---	598.706	321.651	-0.896279	0.000961658
ENSG00000206077.11	ZDHHC11B	NA	106.019	56.9048	-0.897162	0.0139158
ENSG00000164659.15	KIAA1324L	NA	6016.54	3224.95	-0.899663	5.0786e-06
ENSG00000126016.15	AMOT	angiomotin	2555.48	1365.62	-0.903958	0.0105211
ENSG00000140323.6	DISP2	NA	320.332	170.958	-0.905238	0.0181497
ENSG00000162643.13	WDR63	NA	83.7341	44.6117	-0.907692	0.0234569
ENSG00000112541.14	PDE10A	NA	475.103	253.086	-0.908229	0.0310217
ENSG00000137573.14	SULF1	NA	2042.41	1087.56	-0.909067	0.0113192
ENSG00000267751.5	AC009005.1	---	449.228	238.821	-0.911344	0.0032798
ENSG00000226121.2	AC009487.2	---	119.614	63.5563	-0.911891	0.0128174
ENSG00000039523.20	RIPOR1	NA	1095.36	582.015	-0.912149	0.0487775
ENSG00000232160.6	RAP2C-AS1	RAP2C_antisense_RNA_1	111.609	59.0327	-0.919063	0.00546431
ENSG00000124788.18	ATXN1	NA	640.63	338.312	-0.92089	0.00705115
ENSG00000159212.12	CLIC6	chloride_intracellular_channel_6	230.167	121.474	-0.922662	0.0292542
ENSG00000260578.1	AC110597.1	---	66.636	35.0767	-0.924187	0.0253476
ENSG00000261101.2	AC234775.3	---	60.1441	31.6036	-0.929035	0.0169351
ENSG00000004399.12	PLXND1	plexin_D1	9622.2	5046.16	-0.931153	0.0133981
ENSG00000144115.16	THNSL2	threonine_synthase-like_2	1388.94	727.602	-0.932904	0.00271698
ENSG00000285517.1	AC010198.2	NA	398.844	208.715	-0.933969	0.000482309
ENSG00000184347.14	SLIT3	slit_guidance_ligand_3	331.18	172.995	-0.936602	0.0215268
ENSG00000224940.8	PRRT4	---	74.6141	39.0107	-0.938095	0.0143118
ENSG00000215861.5	AC245297.1	---	34.9215	18.1381	-0.945127	0.0414034
ENSG00000104435.13	STMN2	stathmin_2	176.153	91.3648	-0.947492	0.0149332
ENSG00000258815.1	AC131532.1	---	66.3186	34.1619	-0.954931	0.0111594
ENSG00000129675.16	ARHGEF6	NA	1429.54	735.456	-0.958978	0.021873
ENSG00000204967.11	PCDHA4	NA	1023.65	525.473	-0.961699	0.000805598
ENSG00000006071.13	ABCC8	NA	304.033	156.012	-0.96209	0.027935
ENSG00000183439.8	TRIM61	NA	1352.33	693.636	-0.963113	0.0169257
ENSG00000113916.18	BCL6	NA	1100.29	563.779	-0.96471	0.000464455
ENSG00000198046.12	ZNF667	NA	2922.62	1485.51	-0.976325	0.00554715
ENSG00000279246.1	AP003108.3	---	66.48	33.6367	-0.983686	0.0225887
ENSG00000262728.5	AC123768.3	---	40.2984	20.2118	-0.995568	0.0275021
ENSG00000204959.4	ARHGEF34P	Rho_guanine_nucleotide_exchange_factor_34,_pseudogene_///_rho_guanine_nucleotide_exchange_factor_5-like_///_olfactory_receptor,_family_2,_subfamily_A,_member_4_///_olfactory_receptor,_family_2,_subfamily_A,_member_7	914.205	452.955	-1.01288	0.000248568
ENSG00000232946.1	AL354707.3	---	38.7104	19.2021	-1.01293	0.0427742
ENSG00000128604.20	IRF5	NA	57.5714	28.5066	-1.0131	0.00614736
ENSG00000164440.15	TXLNB	NA	32.4498	16.078	-1.01391	0.0387616
ENSG00000263551.5	AP005328.1	---	73.3582	36.2627	-1.01492	0.00312163
ENSG00000101204.17	CHRNA4	NA	293.693	145.376	-1.01529	2.99211e-05
ENSG00000188803.14	SHISA6	shisa_family_member_6	720.407	355.613	-1.01822	3.79657e-05
ENSG00000153563.15	CD8A	CD8a_molecule	45.2304	22.2855	-1.01871	0.0471706
ENSG00000188290.10	HES4	hes_family_bHLH_transcription_factor_4	107.673	53.1505	-1.01871	0.0193771
ENSG00000236404.9	VLDLR-AS1	NA	749.318	368.509	-1.02364	0.0221068
ENSG00000127418.15	FGFRL1	NA	3255.96	1594.47	-1.02993	0.00486797
ENSG00000137672.13	TRPC6	NA	135.938	66.4262	-1.0323	0.0172287
ENSG00000282048.1	AL591742.2	---	2039.14	995.834	-1.03392	0.0122256
ENSG00000198910.13	L1CAM	NA	4712.64	2295.73	-1.03751	4.67394e-08
ENSG00000153902.14	LGI4	NA	274.759	133.632	-1.03986	0.00963163
ENSG00000285969.1	AC087591.1	NA	30.868	15.014	-1.04079	0.0413361
ENSG00000140937.14	CDH11	NA	2421.62	1174.51	-1.04382	0.0348541
ENSG00000262877.4	AC110285.2	---	75.1307	36.4389	-1.04493	0.0246181
ENSG00000204054.13	LINC00963	long_intergenic_non-protein_coding_RNA_963	301.128	145.308	-1.0509	0.0117641
ENSG00000188738.15	FSIP2	NA	356.8	172.087	-1.05139	0.00369066
ENSG00000285437.1	POLR2J3	NA	71.0227	34.2838	-1.05221	0.0187011
ENSG00000175766.13	EIF4E1B	NA	213.065	102.77	-1.05231	0.0236625
ENSG00000280216.1	AL022326.2	---	40.0096	19.2156	-1.05777	0.0334211
ENSG00000234694.1	AL139289.2	---	42.1052	20.1847	-1.06109	0.0172675
ENSG00000165555.9	NOXRED1	NADP-dependent_oxidoreductase_domain_containing_1	41.1253	19.7002	-1.06305	0.0234725
ENSG00000198947.15	DMD	dystrophin	2452.05	1169.34	-1.06822	0.0288279
ENSG00000256274.1	TAS2R64P	---	45.7011	21.7874	-1.07116	0.0370666
ENSG00000243978.8	RTL9	---	60.1619	28.5744	-1.07289	0.0447879
ENSG00000280152.1	AC009078.3	---	195.019	92.6152	-1.07309	0.00271381
ENSG00000169071.15	ROR2	NA	1598.52	759.676	-1.07318	0.0266584
ENSG00000286219.1	AC242843.1	NA	94.745	44.9472	-1.07378	0.0262404
ENSG00000178081.12	ULK4P3	---	58.9179	28.0085	-1.07466	0.0175317
ENSG00000101210.12	EEF1A2	NA	1982.17	939.563	-1.07701	0.02044
ENSG00000135333.14	EPHA7	NA	2578.4	1221.72	-1.07748	0.0241112
ENSG00000225868.7	AC016582.1	---	149.395	70.411	-1.08397	0.00187236
ENSG00000150722.10	PPP1R1C	protein_phosphatase_1,_regulatory_(inhibitor)_subunit_1C	127.211	59.5444	-1.09428	0.00465426
ENSG00000279415.1	AC099494.2	---	55.45	25.9484	-1.09488	0.00520378
ENSG00000259692.5	AC104041.1	---	67.4086	31.5223	-1.09518	0.00379987
ENSG00000235531.9	MSC-AS1	MSC_antisense_RNA_1	120.027	56.0848	-1.09672	0.0209094
ENSG00000173559.12	NABP1	nucleic_acid_binding_protein_1	666.67	310.974	-1.09988	0.013434
ENSG00000230513.1	THAP7-AS1	THAP7_antisense_RNA_1	244.449	113.918	-1.10186	4.68598e-05
ENSG00000235100.3	AL157400.3	---	47.9973	22.2584	-1.10872	0.0080502
ENSG00000226833.5	AC092164.1	---	44.582	20.6557	-1.10879	0.0137672
ENSG00000164038.15	SLC9B2	NA	1673.05	774.633	-1.11099	0.0218523
ENSG00000164542.12	KIAA0895	KIAA0895	127.653	59.0327	-1.11125	0.0238421
ENSG00000223751.1	AC116609.1	---	49.2954	22.7701	-1.11294	0.025324
ENSG00000168772.11	CXXC4	NA	436.669	201.823	-1.11306	0.0197654
ENSG00000184363.10	PKP3	NA	907.373	418.051	-1.1178	0.00425295
ENSG00000117586.11	TNFSF4	NA	108.07	49.6062	-1.1216	0.0188392
ENSG00000185615.15	PDIA2	protein_disulfide_isomerase_family_A,_member_2	41.9116	19.2834	-1.12357	0.0454311
ENSG00000225968.7	ELFN1	extracellular_leucine-rich_repeat_and_fibronectin_type_III_domain_containing_1	634.594	290.887	-1.12525	0.000261515
ENSG00000272844.1	AC074044.1	---	35.1502	16.078	-1.1271	0.030673
ENSG00000162599.16	NFIA	NA	131.474	60.056	-1.13063	0.000267717
ENSG00000261121.1	LINC02473	---	119.407	54.333	-1.13659	0.00069248
ENSG00000237892.1	KLF7-IT1	---	35.3139	16.0238	-1.1379	0.042061
ENSG00000135549.15	PKIB	NA	10019	4527.13	-1.14609	0.0117675
ENSG00000272341.1	AL137003.2	---	68.9392	31.092	-1.14763	0.00291851
ENSG00000216775.3	AL109918.1	NA	1534.73	690.543	-1.1522	0.00011799
ENSG00000150394.14	CDH8	NA	816.252	367.025	-1.15278	0.00144195
ENSG00000165186.12	PTCHD1	NA	685.484	306.389	-1.16123	2.2341e-05
ENSG00000067840.12	PDZD4	PDZ_domain_containing_4	19380.5	8649.36	-1.16393	0.00769533
ENSG00000183688.4	RFLNB	---	7070.61	3151.82	-1.16562	0.00553128
ENSG00000138131.4	LOXL4	NA	168.778	75.1378	-1.16667	0.0288094
ENSG00000040731.10	CDH10	cadherin_10,_type_2_(T2-cadherin)	209.268	93.0895	-1.16831	0.0207771
ENSG00000204963.6	PCDHA7	NA	71.8951	31.9255	-1.16853	0.0383649
ENSG00000254614.2	AP003068.2	---	234.228	104.17	-1.16875	4.35178e-07
ENSG00000248099.4	INSL3	NA	32.5866	14.4617	-1.17157	0.0494815
ENSG00000259905.6	PWRN1	NA	215.584	95.6105	-1.17405	0.0184166
ENSG00000207133.1	SNORD116-7	---	62.3064	27.6595	-1.1744	0.0189118
ENSG00000279619.1	AC020907.5	---	114.967	50.7244	-1.18049	0.0185498
ENSG00000258701.1	LINC00638	long_intergenic_non-protein_coding_RNA_638	46.2499	20.3338	-1.18641	0.0420558
ENSG00000106384.12	MOGAT3	NA	27.1463	11.8628	-1.19119	0.0361737
ENSG00000146530.14	VWDE	NA	5151.63	2255.8	-1.19138	7.84077e-05
ENSG00000172927.8	MYEOV	NA	59.6172	25.9077	-1.20364	0.0142006
ENSG00000151702.17	FLI1	NA	110.828	47.9255	-1.2091	0.0359297
ENSG00000155749.12	ALS2CR12	amyotrophic_lateral_sclerosis_2_chromosome_region_candidate_12	30.0286	12.9268	-1.21474	0.0213
ENSG00000267506.5	AC021683.2	---	150.478	64.7286	-1.21728	0.0117606
ENSG00000168631.12	MUCL3	diffuse_panbronchiolitis_critical_region_1	45.6623	19.5917	-1.21792	0.0285981
ENSG00000137261.14	KIAA0319	NA	319.433	136.919	-1.22165	0.000726546
ENSG00000187889.13	FYB2	NA	73.7737	31.5494	-1.22594	0.00339667
ENSG00000145416.13	MARCH1	---	93.4047	39.8578	-1.22687	0.0298158
ENSG00000204965.9	PCDHA5	NA	58.3108	24.8302	-1.22956	0.0105377
ENSG00000262655.4	SPON1	NA	1040.1	436.646	-1.25219	0.000243356
ENSG00000267414.1	AC120049.1	---	37.1574	15.5392	-1.25566	0.0186474
ENSG00000169436.17	COL22A1	NA	991.503	412.921	-1.26353	2.07994e-07
ENSG00000180422.3	LINC00304	long_intergenic_non-protein_coding_RNA_304	43.5541	18.0975	-1.26685	0.0110572
ENSG00000162620.16	LRRIQ3	NA	75.0682	31.1462	-1.26778	0.011695
ENSG00000169946.14	ZFPM2	NA	82.6465	34.2432	-1.26979	0.048263
ENSG00000241015.2	TPM3P9	---	1919.23	791.209	-1.27835	6.94878e-06
ENSG00000125872.7	LRRN4	leucine_rich_repeat_neuronal_4	136.705	56.017	-1.28626	0.0438015
ENSG00000215790.7	SLC35E2A	NA	3400.64	1393.1	-1.28755	0.00024274
ENSG00000197124.12	ZNF682	NA	2448.33	1001.78	-1.28913	4.14993e-14
ENSG00000244479.7	OR2A1-AS1	---	339.387	138.626	-1.29096	0.00156619
ENSG00000276975.3	HYDIN2	NA	90.9755	37.1775	-1.29114	0.00988027
ENSG00000008441.16	NFIX	nuclear_factor_I/X_(CCAAT-binding_transcription_factor)	24.0274	9.78909	-1.29129	0.0443706
ENSG00000198520.12	ARMH1	NA	36.7307	14.9598	-1.29265	0.0119429
ENSG00000160201.11	U2AF1	U2_small_nuclear_RNA_auxiliary_factor_1_///_U2_small_nuclear_RNA_auxiliary_factor_1-like_5	279	113.583	-1.29602	0.0460274
ENSG00000129455.15	KLK8	kallikrein_related_peptidase_8_///_kallikrein_related_peptidase_9	67.1909	27.3342	-1.29749	0.0219934
ENSG00000233237.7	LINC00472	NA	441.506	179.131	-1.30096	0.00923785
ENSG00000151322.18	NPAS3	neuronal_PAS_domain_protein_3	90.8997	36.8014	-1.30312	0.0406766
ENSG00000254365.1	AC091820.2	---	202.61	81.9621	-1.30502	0.0493022
ENSG00000225932.3	CTAGE4	---	70.6297	28.5744	-1.30516	0.00332358
ENSG00000269994.2	AL513318.2	NA	230.977	93.3708	-1.30607	0.0160425
ENSG00000204540.10	PSORS1C1	psoriasis_susceptibility_1_candidate_1	48.7894	19.7137	-1.30705	0.00945899
ENSG00000261888.1	AC144831.1	---	37.3487	15.0818	-1.30749	0.0425634
ENSG00000259723.1	AL354993.2	---	25.8983	10.4227	-1.31628	0.0261181
ENSG00000229728.1	AL136531.1	---	43.7851	17.5587	-1.31747	0.00642784
ENSG00000138744.15	NAAA	NA	1044.85	418.102	-1.32108	1.01454e-06
ENSG00000178568.15	ERBB4	NA	74.1702	29.5841	-1.32456	0.0228475
ENSG00000170925.3	TEX13B	testis_expressed_13B	61.8138	24.4134	-1.33962	0.0408956
ENSG00000275367.1	AC092111.1	---	43.375	17.1148	-1.34215	0.0469174
ENSG00000138829.12	FBN2	NA	30343.8	11924	-1.34752	0.00180762
ENSG00000165949.12	IFI27	interferon,_alpha-inducible_protein_27	116.696	45.7841	-1.3497	0.0156733
ENSG00000280079.1	AC011447.7	---	2792.46	1093.24	-1.35283	6.6365e-05
ENSG00000132854.19	KANK4	NA	86.111	33.6773	-1.35292	0.0346749
ENSG00000128052.9	KDR	NA	8844.21	3455.47	-1.35584	2.37457e-08
ENSG00000120322.3	PCDHB8	protocadherin_beta_8	97.1117	37.8112	-1.35942	0.0157864
ENSG00000278875.1	AC025809.2	---	65.7002	25.3961	-1.37238	0.0255366
ENSG00000184254.17	ALDH1A3	NA	455.492	174.513	-1.38372	0.0198732
ENSG00000205038.12	PKHD1L1	NA	50.0837	19.1343	-1.38528	0.0334435
ENSG00000279726.1	AC005609.5	---	119.458	45.4995	-1.39048	5.83013e-05
ENSG00000246898.1	LINC00920	long_intergenic_non-protein_coding_RNA_920	28.6791	10.9479	-1.39167	0.018886
ENSG00000183454.17	GRIN2A	NA	359.626	136.878	-1.39306	0.000242058
ENSG00000255248.8	MIR100HG	NA	277.253	104.871	-1.40218	0.0083583
ENSG00000255052.4	FAM66D	family_with_sequence_similarity_66,_member_D	38.4883	14.4888	-1.40736	0.00357326
ENSG00000285804.1	AC093218.1	NA	160.851	60.6354	-1.40818	0.00396349
ENSG00000213225.7	NOC2LP1	---	33.127	12.4558	-1.41433	0.0442401
ENSG00000112319.19	EYA4	NA	20.8573	7.82382	-1.41688	0.0496415
ENSG00000271216.1	LINC01050	---	38.8109	14.5566	-1.41748	0.0428139
ENSG00000182912.6	TSPEAR-AS2	TSPEAR_antisense_RNA_2	344.406	128.573	-1.42198	0.000267669
ENSG00000258636.1	AL121821.1	---	40.2029	14.9191	-1.42608	0.0285055
ENSG00000270055.1	AC127502.2	---	101.618	37.757	-1.4268	0.0203478
ENSG00000223855.1	AC147651.1	---	66.997	24.8438	-1.43181	0.0204839
ENSG00000171509.16	RXFP1	NA	85.0544	31.5359	-1.43206	0.0254017
ENSG00000237273.1	RSL24D1P8	---	22.3617	8.25415	-1.43653	0.0373974
ENSG00000226807.6	MROH5	---	29.4855	10.8531	-1.4412	0.0387024
ENSG00000224086.5	AC245452.1	---	140.783	51.8019	-1.44197	0.000136343
ENSG00000171873.7	ADRA1D	adrenoceptor_alpha_1D	59.6905	21.8958	-1.44895	0.024603
ENSG00000251363.3	LINC02315	NA	248.079	90.3788	-1.45595	0.0212629
ENSG00000101605.12	MYOM1	myomesin_1	89.2561	32.0746	-1.47477	6.16474e-05
ENSG00000267470.5	ZNF571-AS1	ZNF571_antisense_RNA_1	179.017	64.217	-1.47875	0.00350767
ENSG00000248206.1	AC074194.1	---	23.1219	8.25415	-1.48243	0.0476571
ENSG00000102678.6	FGF9	fibroblast_growth_factor_9	29.3725	10.4092	-1.49527	0.0445548
ENSG00000267383.6	AC011447.3	---	1838.44	651.546	-1.49639	5.02976e-06
ENSG00000116183.11	PAPPA2	NA	321.84	113.569	-1.50231	0.0136092
ENSG00000273654.1	AC020904.2	---	45.867	16.0644	-1.51458	0.0111446
ENSG00000130300.9	PLVAP	NA	22.2255	7.7696	-1.51593	0.0281808
ENSG00000166510.14	CCDC68	NA	134.408	46.4685	-1.5309	0.00958113
ENSG00000260941.1	LINC00622	long_intergenic_non-protein_coding_RNA_622	19.4884	6.7192	-1.53528	0.0282958
ENSG00000169933.13	FRMPD4	FERM_and_PDZ_domain_containing_4	71.2235	24.4134	-1.54465	0.0012902
ENSG00000012779.11	ALOX5	NA	185.271	63.2343	-1.55099	4.98843e-07
ENSG00000270492.1	AC137695.1	---	18.2242	6.20755	-1.55411	0.033005
ENSG00000172478.18	MAB21L4	NA	33.6828	11.4189	-1.56	0.0173907
ENSG00000230658.1	KLHL7-DT	---	158.474	53.4046	-1.56964	0.000481311
ENSG00000146001.5	PCDHB18P	protocadherin_beta_18_pseudogene	149.94	50.4533	-1.57	0.0293504
ENSG00000285847.1	AL713852.1	NA	126.704	42.4702	-1.57715	0.00105808
ENSG00000261247.1	GOLGA8T	---	17.0576	5.72301	-1.57867	0.040386
ENSG00000165194.15	PCDH19	protocadherin_19	370.09	123.426	-1.58389	0.00290871
ENSG00000069764.9	PLA2G10	phospholipase_A2,_group_X	14.0573	4.67261	-1.5927	0.0486918
ENSG00000144619.15	CNTN4	NA	208.607	69.042	-1.59646	0.00300709
ENSG00000131044.17	TTLL9	NA	31.5369	10.3821	-1.60224	0.0245959
ENSG00000272461.1	AP005328.2	---	19.0002	6.20755	-1.61025	0.0364204
ENSG00000279039.1	AC011447.6	---	271.581	88.8981	-1.61096	2.72038e-06
ENSG00000260725.1	AC005307.1	---	139.475	45.391	-1.61724	2.04332e-05
ENSG00000243896.4	OR2A7	---	31.8688	10.3821	-1.61809	0.00562098
ENSG00000272472.1	AL512283.1	---	36.7819	11.9306	-1.62701	0.017277
ENSG00000061455.11	PRDM6	NA	35.367	11.4189	-1.63053	0.00583104
ENSG00000077327.16	SPAG6	NA	20.8837	6.70565	-1.63424	0.0193052
ENSG00000269473.1	AC012313.8	---	25.9803	8.28125	-1.64754	0.00738817
ENSG00000256574.7	OR13A1	---	26.0184	8.32191	-1.64816	0.0395945
ENSG00000104044.16	OCA2	NA	162.913	51.0327	-1.67312	0.000122219
ENSG00000188064.10	WNT7B	NA	180.689	55.5867	-1.70037	0.0256169
ENSG00000250091.3	DNAH10OS	NA	72.7821	22.3397	-1.70307	0.00457046
ENSG00000188321.13	ZNF559	zinc_finger_protein_559	3200.12	981.027	-1.70563	7.46096e-12
ENSG00000225156.2	AC012354.1	---	74.9696	22.892	-1.7109	0.0490189
ENSG00000215910.7	C1orf167	chromosome_1_open_reading_frame_167	129.494	39.4139	-1.71748	2.01334e-06
ENSG00000286058.1	AC018865.3	NA	679.81	205.913	-1.72333	0.00130262
ENSG00000204851.6	PNMA8B	---	161.96	48.8404	-1.7289	0.00454247
ENSG00000238072.1	AC009244.1	---	93.5441	28.0763	-1.73567	0.0176802
ENSG00000167178.16	ISLR2	NA	89.7303	26.8497	-1.73897	0.0219057
ENSG00000234840.1	LINC01239	---	43.3601	12.9403	-1.74191	0.0166481
ENSG00000244198.6	AC004889.1	NA	683.439	202.894	-1.75157	6.52357e-07
ENSG00000164093.16	PITX2	NA	56.0322	16.6032	-1.75347	0.048116
ENSG00000275993.2	SIK1B	---	188.344	55.6274	-1.75927	0.00033392
ENSG00000267733.5	AP005264.5	---	22.9421	6.73275	-1.76841	0.00478204
ENSG00000109452.12	INPP4B	inositol_polyphosphate-4-phosphatase_type_II_B	328.302	96.1696	-1.77082	0.00585151
ENSG00000207197.1	SNORD116-12	---	12.4214	3.64931	-1.77249	0.0401216
ENSG00000272405.1	AL365181.3	---	86.271	24.9928	-1.78687	0.00938877
ENSG00000147813.16	NAPRT	NA	2693.57	777.374	-1.79283	1.22925e-05
ENSG00000105808.17	RASA4	---	54.3191	15.485	-1.80899	0.000408224
ENSG00000168255.20	POLR2J3	NA	56.337	16.0102	-1.81436	0.000560297
ENSG00000250227.1	TRIM60P14	---	18.3154	5.19781	-1.81574	0.0267602
ENSG00000240086.6	AC092969.1	NA	186.963	52.6117	-1.82999	0.0089564
ENSG00000285996.1	AC006116.11	NA	52.0415	14.5295	-1.83905	0.001816
ENSG00000267537.1	AC079466.2	---	18.6238	5.18425	-1.84417	0.0141218
ENSG00000204538.4	PSORS1C2	NA	208.454	58.0094	-1.84581	0.000413636
ENSG00000005421.8	PON1	paraoxonase_1	58.0208	16.0373	-1.85388	0.0250686
ENSG00000224505.2	AC138150.1	---	18.7395	5.1707	-1.85711	0.0186427
ENSG00000283403.1	AC005394.2	---	114.403	31.4545	-1.86145	4.43816e-05
ENSG00000204618.8	RNF39	ring_finger_protein_39	381.147	104.695	-1.86426	8.32365e-05
ENSG00000237440.9	AC008554.1	NA	1709.28	466.271	-1.87394	2.60954e-26
ENSG00000255108.1	AP006621.1	---	28.8018	7.7696	-1.89259	0.0163363
ENSG00000170356.9	OR2A20P	olfactory_receptor,_family_2,_subfamily_A,_member_20_pseudogene_///_olfactory_receptor,_family_2,_subfamily_A,_member_9_pseudogene	29.0381	7.79671	-1.90067	0.00525056
ENSG00000165379.13	LRFN5	leucine_rich_repeat_and_fibronectin_type_III_domain_containing_5	193.131	50.9514	-1.92101	0.00301705
ENSG00000256288.1	LINC02617	---	61.0116	16.0644	-1.92493	0.0128085
ENSG00000213943.3	KRT18P17	---	17.8207	4.69971	-1.92843	0.0138135
ENSG00000271743.1	AF287957.1	---	21.8798	5.75011	-1.9331	0.0241761
ENSG00000144410.4	CPO	carboxypeptidase_O	29.7354	7.7696	-1.93319	0.0219161
ENSG00000115461.5	IGFBP5	NA	2886.15	744.638	-1.95451	0.0173023
ENSG00000234696.1	GPR50-AS1	---	22.1621	5.73656	-1.95487	0.00676779
ENSG00000081189.15	MEF2C	myocyte_enhancer_factor_2C	156.091	39.8849	-1.96767	0.0131478
ENSG00000145113.22	MUC4	NA	2158.56	547.911	-1.97807	0.0155047
ENSG00000256229.8	ZNF486	NA	2815.9	711.666	-1.98436	0.0327526
ENSG00000231431.7	FAR2P4	---	35.1893	8.88777	-1.98825	0.0182078
ENSG00000232732.10	AC097717.1	NA	68.2125	17.1284	-1.99567	0.000643535
ENSG00000279114.1	Z99129.3	---	20.7185	5.19781	-1.99972	0.0130497
ENSG00000130700.7	GATA5	NA	10.5917	2.5989	-2.02651	0.0405146
ENSG00000101542.10	CDH20	NA	102.182	24.9657	-2.03257	0.0200724
ENSG00000176945.17	MUC20	NA	14.8512	3.6222	-2.03542	0.0122298
ENSG00000260423.1	LINC02367	---	36.2527	8.83356	-2.0362	0.010971
ENSG00000066185.13	ZMYND12	NA	27.6986	6.74631	-2.03752	0.000819146
ENSG00000235529.1	AGAP1-IT1	---	66.372	16.078	-2.04671	0.026336
ENSG00000233017.2	AL121832.1	---	10.7643	2.5989	-2.05216	0.0307466
ENSG00000260232.2	PWRN4	NA	19.4458	4.67261	-2.06115	0.0233614
ENSG00000169499.15	PLEKHA2	NA	1050.18	250.986	-2.06488	2.38438e-16
ENSG00000215097.3	DUSP8P3	---	13.0969	3.11055	-2.07609	0.0300001
ENSG00000169495.5	HTRA4	NA	49.1038	11.3918	-2.10707	1.43975e-05
ENSG00000204172.12	AGAP9	ArfGAP_with_GTPase_domain,_ankyrin_repeat_and_PH_domain_9_///_BMS1_ribosome_biogenesis_factor_pseudogene_5_///_uncharacterized_LOC102724455	722.251	164.71	-2.13217	6.72526e-13
ENSG00000138193.15	PLCE1	phospholipase_C,_epsilon_1	141.812	32.2372	-2.13671	0.00560283
ENSG00000239389.8	PCDHA13	NA	125.047	28.3304	-2.14103	0.000823595
ENSG00000261395.3	HSPE1P5	---	11.534	2.58535	-2.15384	0.0226872
ENSG00000272068.1	AL365181.2	---	18.8046	4.17451	-2.17308	0.0148936
ENSG00000213988.11	ZNF90	NA	5913.21	1298.15	-2.1875	0.00791744
ENSG00000162645.13	GBP2	NA	21.4095	4.67261	-2.19429	0.0257382
ENSG00000204961.6	PCDHA9	protocadherin_alpha_9	116.387	25.247	-2.20334	0.0118944
ENSG00000082175.14	PGR	progesterone_receptor	14.4162	3.097	-2.21283	0.0337291
ENSG00000274265.4	AC245297.3	---	347.882	73.5215	-2.24162	3.66962e-08
ENSG00000266373.1	AP002472.1	---	9.92117	2.0737	-2.25436	0.0431041
ENSG00000283269.1	AC005524.1	---	49.5919	10.355	-2.26107	3.7252e-05
ENSG00000205879.5	FAM90A2P	---	12.471	2.58535	-2.26779	0.0166702
ENSG00000144230.16	GPR17	G_protein-coupled_receptor_17	12.5919	2.58535	-2.27898	0.0189837
ENSG00000232527.7	AC245595.1	---	30.2159	6.194	-2.28317	0.0247459
ENSG00000134538.2	SLCO1B1	solute_carrier_organic_anion_transporter_family,_member_1B1	15.377	3.11055	-2.30231	0.0177027
ENSG00000182261.4	NLRP10	NA	54.6551	10.8666	-2.32889	0.0434649
ENSG00000224714.2	LINC02671	---	13.3114	2.5989	-2.36034	0.0306067
ENSG00000171643.14	S100Z	NA	24.077	4.61839	-2.37926	0.0193781
ENSG00000267771.1	AC011447.4	---	37.9413	7.2173	-2.39131	0.000136221
ENSG00000277352.1	AP001065.2	---	14.0623	2.61246	-2.42889	0.0475087
ENSG00000178715.8	AL450998.1	---	25.1326	4.65905	-2.43297	0.018681
ENSG00000249158.6	PCDHA11	---	1208.26	219.822	-2.45853	0.037635
ENSG00000255320.1	AP000759.1	---	23.061	4.1474	-2.4732	0.0367822
ENSG00000277758.4	FO681492.1	---	15.027	2.5989	-2.5321	0.0386084
ENSG00000229150.1	CRYGEP	---	651.053	112.464	-2.53348	1.4108e-13
ENSG00000158815.11	FGF17	NA	66.7082	11.4596	-2.54116	0.00903772
ENSG00000125337.18	KIF25	NA	67.0117	11.3647	-2.55766	0.000112076
ENSG00000228709.1	LINC02575	---	409.514	69.4859	-2.55929	0.00625193
ENSG00000235994.4	HGC6.3	---	36.8685	6.2211	-2.56654	0.00118649
ENSG00000134121.10	CHL1	NA	61.8735	10.3956	-2.57287	7.4788e-05
ENSG00000174963.17	ZIC4	Zic_family_member_4	77.3531	12.9945	-2.57301	0.0190222
ENSG00000273076.1	AL021707.7	---	9.31933	1.5485	-2.58439	0.026294
ENSG00000154764.5	WNT7A	wingless-type_MMTV_integration_site_family,_member_7A	9.4056	1.56205	-2.59053	0.0381721
ENSG00000198502.6	HLA-DRB5	NA	68.8297	11.3783	-2.59499	0.00557168
ENSG00000163359.15	COL6A3	collagen,_type_VI,_alpha_3	1156.99	186.027	-2.63661	1.8918e-07
ENSG00000242136.1	AC093904.2	---	16.1927	2.5989	-2.64254	0.0234855
ENSG00000215838.4	AL451074.1	---	9.79129	1.57561	-2.64498	0.0422036
ENSG00000182256.13	GABRG3	NA	29.1834	4.63195	-2.6505	0.0158541
ENSG00000270011.7	ZNF559-ZNF177	NA	13.0424	2.0737	-2.65077	0.00715341
ENSG00000282021.1	AC100810.3	---	26.0917	4.1203	-2.65756	0.000215243
ENSG00000205611.4	LINC01597	---	26.2737	4.09319	-2.67709	0.0246514
ENSG00000280118.2	AC090983.1	NA	17.163	2.62601	-2.71718	0.00860298
ENSG00000160224.17	AIRE	NA	13.7384	2.08725	-2.71966	0.0447321
ENSG00000232759.1	AC002480.1	---	37.9052	5.68235	-2.73413	0.00343005
ENSG00000143632.14	ACTA1	actin,_alpha_1,_skeletal_muscle	1798.22	266.843	-2.75246	0.0103712
ENSG00000235890.2	TSPEAR-AS1	---	184.096	27.2021	-2.75994	4.09509e-05
ENSG00000128276.10	RFPL3	ret_finger_protein-like_3	10.5739	1.5485	-2.76357	0.0419925
ENSG00000246203.2	AL353807.3	---	10.6803	1.56205	-2.7735	0.0248946
ENSG00000251152.1	AC025539.1	---	10.9963	1.56205	-2.82235	0.0362559
ENSG00000254681.6	PKD1P5	---	951.055	132.785	-2.84046	0.00257814
ENSG00000099715.14	PCDH11Y	---	202.802	27.9679	-2.8575	3.9988e-05
ENSG00000239335.4	LLPH-DT	---	23.1403	3.08345	-2.90393	0.028271
ENSG00000286060.1	AL365256.1	NA	11.8165	1.56205	-2.92138	0.0149838
ENSG00000206075.14	SERPINB5	NA	67.8577	8.75224	-2.95415	0.00381215
ENSG00000229921.6	KIF25-AS1	KIF25_antisense_RNA_1	474.318	60.4728	-2.97082	2.37181e-08
ENSG00000241527.1	CA15P1	---	8.27431	1.03685	-2.99788	0.0238775
ENSG00000236516.1	KLF2P4	---	8.92708	1.0504	-3.09955	0.0463865
ENSG00000260923.6	LINC02193	---	9.07509	1.0504	-3.11601	0.0487614
ENSG00000283443.1	AC018688.1	---	31.1763	3.58154	-3.11605	0.0158574
ENSG00000260604.2	AL590004.3	---	13.5077	1.5485	-3.12081	0.01455
ENSG00000221947.7	XKR9	---	13.6475	1.57561	-3.12183	0.0204641
ENSG00000254271.1	ANK3-DT	---	9.08335	1.0504	-3.1237	0.0213463
ENSG00000279684.1	AP003969.2	---	13.553	1.5485	-3.12981	0.0486721
ENSG00000263740.2	RN7SL4P	---	9.12536	1.0504	-3.13166	0.0467464
ENSG00000250979.1	AC022905.1	---	13.6947	1.5485	-3.1388	0.0165274
ENSG00000176165.10	FOXG1	forkhead_box_G1	202.33	21.8281	-3.21236	0.032592
ENSG00000257514.5	AC117505.1	---	9.83092	1.03685	-3.24378	0.0181997
ENSG00000224020.1	MIR181A2HG	MIR181A2_host_gene	15.0874	1.56205	-3.27193	0.0341515
ENSG00000117226.12	GBP3	NA	15.3238	1.56205	-3.29595	0.0268499
ENSG00000183298.5	RPSAP19	---	207.886	20.2118	-3.36234	0.0337046
ENSG00000231817.8	LINC01198	NA	26.909	2.62601	-3.36431	0.0134712
ENSG00000187546.14	AGMO	NA	21.4812	2.0737	-3.36992	0.00882033
ENSG00000179542.16	SLITRK4	NA	1208.73	113.915	-3.40761	0.0076286
ENSG00000180458.2	AC022148.1	---	50.4715	4.67261	-3.4332	0.000929655
ENSG00000152977.10	ZIC1	NA	821.826	75.1242	-3.45142	0.0434889
ENSG00000188000.4	OR7D2	olfactory_receptor,_family_7,_subfamily_D,_member_2	17.3887	1.56205	-3.47782	0.0445211
ENSG00000171819.5	ANGPTL7	NA	17.9575	1.57561	-3.51841	0.00424925
ENSG00000248596.7	AC139491.2	---	6.11913	0.511649	-3.56257	0.0427399
ENSG00000268278.1	AC123912.3	---	49.428	4.1203	-3.58242	0.00218343
ENSG00000230426.3	ERVMER61-1	NA	18.7292	1.56205	-3.58633	0.000780629
ENSG00000124839.13	RAB17	NA	5381.32	444.274	-3.59833	1.40704e-15
ENSG00000138722.10	MMRN1	NA	98.9369	7.75605	-3.67252	0.0369444
ENSG00000241829.1	RPL21P54	---	6.90274	0.525202	-3.73011	0.0306004
ENSG00000268555.1	AC123912.4	---	50.2165	3.60865	-3.79662	0.00218638
ENSG00000235904.2	RBMS3-AS3	RBMS3_antisense_RNA_3	7.24082	0.511649	-3.80321	0.0495246
ENSG00000263513.5	FAM72C	---	226.865	15.956	-3.82432	7.81578e-21
ENSG00000207081.1	RNU6-616P	---	7.48079	0.511649	-3.85624	0.0300043
ENSG00000106483.12	SFRP4	NA	483.434	32.9759	-3.87356	0.0124671
ENSG00000105370.7	LIM2	lens_intrinsic_membrane_protein_2	7.99931	0.525202	-3.94033	0.0362509
ENSG00000186481.16	ANKRD20A5P	ankyrin_repeat_domain_20_family,_member_A5,_pseudogene	16.2693	1.0504	-3.95978	0.0235264
ENSG00000180015.12	AC093909.1	---	67.638	4.20162	-4.01136	0.0214934
ENSG00000234949.2	AC104667.2	---	41.6306	2.55824	-4.01307	7.67447e-06
ENSG00000233309.1	RPS6P12	---	8.49705	0.525202	-4.02753	0.0279059
ENSG00000245832.6	MIR4300HG	MIR4300_host_gene	3.16946	0	-4.05542	0.0453953
ENSG00000234043.3	NUDT9P1	nudix_hydrolase_9_pseudogene_1	3.19358	0	-4.06412	0.045078
ENSG00000231689.2	LINC01090	---	259.852	15.5121	-4.06619	0.0298082
ENSG00000166396.13	SERPINB7	NA	35.3386	2.10081	-4.07667	0.00657564
ENSG00000232721.2	AC239800.2	---	26.4692	1.56205	-4.08917	0.000274824
ENSG00000255823.4	MTRNR2L8	---	82.2992	4.67261	-4.13869	0.0174026
ENSG00000279750.3	AC239585.2	---	3.42295	0	-4.16564	0.036786
ENSG00000231090.2	MIR4422HG	NA	3.42791	0	-4.16744	0.0434512
ENSG00000225216.6	AC007362.1	---	3.44574	0	-4.17354	0.0455177
ENSG00000254339.5	AC064802.1	---	4568.31	248.997	-4.19741	0.000801291
ENSG00000235361.1	AC016292.1	---	3.58852	0	-4.23881	0.045097
ENSG00000257180.1	AC009135.1	---	3.62423	0	-4.25099	0.0420908
ENSG00000256152.2	AC027290.1	---	3.67644	0	-4.2681	0.0333029
ENSG00000264204.2	AGAP7P	---	20.1904	1.03685	-4.28431	0.000977264
ENSG00000228262.9	LINC01320	NA	3.73295	0	-4.2863	0.0360997
ENSG00000233297.4	RASA4DP	---	20.5387	1.0504	-4.30461	0.000298947
ENSG00000268163.1	AC004076.1	---	10.2034	0.511649	-4.3048	0.041179
ENSG00000164123.6	C4orf45	chromosome_4_open_reading_frame_45	3.88531	0	-4.35021	0.0278728
ENSG00000179428.2	AC073072.1	---	3.99999	0	-4.38574	0.0375845
ENSG00000197582.5	GPX1P1	---	240.67	11.3511	-4.40589	0.0428679
ENSG00000223714.1	LINC02601	---	4.11897	0	-4.43499	0.0242807
ENSG00000248429.5	FAM198B-AS1	---	4.29149	0	-4.48637	0.0406471
ENSG00000196436.8	NPIPB15	nuclear_pore_complex_interacting_protein_family,_member_B15_///_pyridoxal-dependent_decarboxylase_domain_containing_2,_pseudogene	221.138	9.85686	-4.48784	5.70262e-25
ENSG00000260390.1	AL360014.1	---	4.30141	0	-4.48937	0.041512
ENSG00000239830.1	RPS4XP22	---	4.32917	0	-4.50837	0.0250342
ENSG00000236165.1	PRADC1P1	---	4.37709	0	-4.52121	0.0458731
ENSG00000187627.15	RGPD1	RANBP2-like_and_GRIP_domain_containing_1_///_RANBP2-like_and_GRIP_domain_containing_2	11.9355	0.511649	-4.52444	0.023222
ENSG00000225542.1	ZNF385D-AS1	---	61.2422	2.5718	-4.5704	0.000192822
ENSG00000218596.2	AL162578.1	---	4.54566	0	-4.57924	0.0279994
ENSG00000185028.4	LRRC14B	NA	4.61241	0	-4.59786	0.0162697
ENSG00000269983.1	AC146944.4	---	12.6249	0.525202	-4.60056	0.0226626
ENSG00000011465.17	DCN	NA	12.6349	0.525202	-4.60544	0.00955028
ENSG00000270074.1	AC087203.3	---	4.85466	0	-4.67157	0.014506
ENSG00000117601.13	SERPINC1	serpin_peptidase_inhibitor,_clade_C_(antithrombin),_member_1	4.86787	0	-4.67482	0.0135084
ENSG00000177494.6	ZBED2	NA	5.05063	0	-4.72338	0.0497005
ENSG00000180053.7	NKX2-6	---	5.06915	0	-4.73555	0.0115545
ENSG00000259585.2	RBM17P4	---	5.11774	0	-4.74668	0.0123523
ENSG00000183154.1	AC138356.1	---	5.12403	0	-4.74819	0.0134856
ENSG00000235454.1	HAUS6P3	---	14.1191	0.511649	-4.76991	0.0224859
ENSG00000272755.1	AC245297.2	---	5.23604	0	-4.77522	0.0185192
ENSG00000224034.1	LINC02561	---	5.29884	0	-4.79067	0.0210877
ENSG00000205076.4	LGALS7	lectin,_galactoside-binding,_soluble,_7_///_lectin,_galactoside-binding,_soluble,_7B	5.47996	0	-4.84817	0.0284721
ENSG00000228340.5	MIR646HG	MIR646_host_gene	30.8552	1.0504	-4.88649	0.00256241
ENSG00000236209.1	AC104135.1	---	5.82171	0	-4.93362	0.0103073
ENSG00000255050.1	AC067930.4	---	5.87059	0	-4.9439	0.00957464
ENSG00000237181.1	AC147651.4	---	5.96577	0	-4.96521	0.0256583
ENSG00000273760.1	AC245041.1	---	6.27611	0	-5.03728	0.0238763
ENSG00000227827.3	AC138969.2	---	294.625	8.83356	-5.0614	1.79599e-18
ENSG00000089225.19	TBX5	T-box_5	6.48135	0	-5.08332	0.0098874
ENSG00000197550.3	AL359955.1	---	6.46585	0	-5.08568	0.0227425
ENSG00000185710.9	SMG1P4	---	17.789	0.511649	-5.10577	0.00755668
ENSG00000081842.18	PCDHA6	NA	331	9.26389	-5.15756	4.5854e-06
ENSG00000227097.5	RPS28P7	---	3617.44	95.9697	-5.23637	7.11909e-46
ENSG00000186960.11	LINC01551	NA	20.0879	0.511649	-5.27561	0.00291111
ENSG00000198848.12	CES1	carboxylesterase_1_///_carboxylesterase_1_pseudogene_1	144.769	3.08345	-5.54765	4.7478e-08
ENSG00000227039.6	ITGB2-AS1	ITGB2_antisense_RNA_1	9.1273	0	-5.57812	0.0157421
ENSG00000270716.1	BNIP3P15	---	9.21586	0	-5.59192	0.00346241
ENSG00000180777.13	ANKRD30B	ankyrin_repeat_domain_30B	9.42739	0	-5.62442	0.0141823
ENSG00000278416.1	PMS2P2	PMS1_homolog_2,_mismatch_repair_system_component_pseudogene_2	9.60025	0	-5.64932	0.00360755
ENSG00000262074.6	SNORD3B-2	---	9.77046	0	-5.6815	0.00598225
ENSG00000250284.2	AC109439.2	NA	188.553	3.60865	-5.70605	0.000892441
ENSG00000223345.3	HIST2H2BA	---	10.064	0	-5.72272	0.0232149
ENSG00000265417.1	AP005119.2	---	10.3475	0	-5.76415	0.0133745
ENSG00000070190.13	DAPP1	NA	10.3924	0	-5.76453	0.00493926
ENSG00000249803.5	AC112178.1	---	183.285	3.08345	-5.89166	0.00273535
ENSG00000275212.2	AC005186.1	NA	11.6428	0	-5.93261	0.0036901
ENSG00000260115.1	AC012174.1	---	12.7472	0	-6.0591	0.000581689
ENSG00000231240.1	KLF2P1	---	43.3125	0.525202	-6.38382	0.000128726
ENSG00000243955.6	GSTA1	NA	16.0383	0	-6.3954	6.69651e-05
ENSG00000134184.12	GSTM1	glutathione_S-transferase_mu_1	886.832	10.3956	-6.41484	6.46574e-05
ENSG00000231205.11	ZNF826P	zinc_finger_protein_826,_pseudogene	5117.48	51.236	-6.6415	4.24642e-94
ENSG00000238517.1	MIR1270	---	19.604	0	-6.68317	4.05767e-05
ENSG00000232252.1	AL354994.1	---	21.9437	0	-6.84761	0.000559509
ENSG00000169248.12	CXCL11	chemokine_(C-X-C_motif)_ligand_11	129.635	1.0504	-6.95152	0.00513191
ENSG00000270872.2	SRGAP2D	---	132.565	1.03685	-6.99763	1.3982e-10
ENSG00000269937.1	AC093525.7	---	70.8692	0.511649	-7.09461	5.83158e-06
ENSG00000271079.1	CTAGE15	CTAGE_family,_member_15_///_CTAGE_family,_member_4_///_CTAGE_family,_member_8_///_CTAGE_family,_member_9_///_cTAGE_family_member_4-like	28.7343	0	-7.234	2.5107e-06
ENSG00000137673.9	MMP7	NA	29.9911	0	-7.29675	0.0367623
ENSG00000255595.4	AC007368.1	NA	33.2718	0	-7.4461	1.09549e-05
ENSG00000249267.6	LINC00939	long_intergenic_non-protein_coding_RNA_939	33.2841	0	-7.44727	4.57309e-05
ENSG00000251079.6	BMS1P2	---	33.9889	0	-7.47523	2.05928e-06
ENSG00000132204.13	LINC00470	long_intergenic_non-protein_coding_RNA_470	36.0993	0	-7.56468	0.0178436
ENSG00000206159.11	GYG2P1	NA	39.4796	0	-7.69338	0.00732653
ENSG00000160223.17	ICOSLG	NA	131.219	0.525202	-7.9788	0.000128957
ENSG00000198744.5	MTCO3P12	---	13985.2	50.887	-8.10229	0.00220579
ENSG00000261613.2	AC093525.6	---	57.7886	0	-8.24459	9.00712e-08
ENSG00000185304.15	RGPD2	NA	190.809	0.511649	-8.52836	0.00176982
ENSG00000273295.1	AP000350.6	---	83.7293	0	-8.77823	0.00382452
ENSG00000184895.7	SRY	sex_determining_region_Y	88.0581	0	-8.85076	0.0353834
ENSG00000185985.9	SLITRK2	NA	92.6254	0	-8.92358	3.47568e-09
ENSG00000154620.6	TMSB4Y	NA	131.704	0	-9.43152	0.0249538
ENSG00000237940.3	LINC01238	---	133.325	0	-9.44869	3.75134e-10
ENSG00000269067.1	ZNF728	---	552.455	0.525202	-10.0463	0.00257575
ENSG00000099725.14	PRKY	protein_kinase,_Y-linked,_pseudogene	1244.02	1.0504	-10.2118	0.00503526
ENSG00000165246.14	NLGN4Y	NA	3277.25	2.61246	-10.2931	0.00721824
ENSG00000067646.12	ZFY	NA	881.595	0.511649	-10.7474	0.0106084
ENSG00000114374.13	USP9Y	NA	7583.91	3.66286	-11.016	0.00560331
ENSG00000012817.15	KDM5D	lysine_(K)-specific_demethylase_5D	3906.74	1.57561	-11.2768	0.0052134
ENSG00000263711.5	AC079062.1	---	1975.27	0.525202	-11.8874	5.87186e-06
ENSG00000241859.7	ANOS2P	NA	2362.93	0.511649	-12.1678	0.000164409
ENSG00000129824.16	RPS4Y1	NA	17247	3.13766	-12.4248	0.000202025
ENSG00000160321.15	ZNF208	NA	3272.81	0.511649	-12.6284	7.80428e-07
ENSG00000067048.17	DDX3Y	NA	11829.2	1.57561	-12.8751	0.00108902
ENSG00000230267.7	HERC2P4	---	24.3238	0	-20.5902	9.95823e-07
ENSG00000197360.9	ZNF98	---	97.4747	0	-22.4632	9.30099e-08
ENSG00000229676.3	ZNF492	NA	102.81	0	-22.5231	8.5954e-08
ENSG00000213973.9	ZNF99	NA	209.841	0	-23.5003	2.31205e-08
ENSG00000197134.12	ZNF257	NA	352.98	0	-23.6004	2.01389e-08
ENSG00000196350.8	ZNF729	---	229.921	0	-23.6303	1.93405e-08
ENSG00000176728.8	TTTY14	NA	395.273	0	-24.1149	9.85792e-09
ENSG00000092377.14	TBL1Y	NA	480.228	0	-24.6268	4.77305e-09
ENSG00000273906.1	AC011297.1	---	705.456	0	-25.0628	2.54382e-09
ENSG00000198692.10	EIF1AY	NA	1640.49	0	-26.1298	5.21962e-10
ENSG00000183878.15	UTY	ubiquitously_transcribed_tetratricopeptide_repeat_containing,_Y-linked	2189.34	0	-26.6984	2.1877e-10
ENSG00000198300.14	PEG3	NA	2335.48	0	-26.7948	1.88431e-10
ENSG00000131002.12	TXLNGY	NA	5450.96	0	-27.9554	3.00274e-11

## Sheet: iNCC DEGs
Differentially expressed genes between patient and pooled control iNCCs, generated from DESeq2 analysis of RNA-Seq data provided in GEO under accession number GSE149369
gene_id	gene_name	Gene_Title	Mean normalised number of reads (Pooled control)	Mean normalised number of reads (Patient)	log2FoldChange	pvalue
ENSG00000103876.12	FAH	NA	1259.14	1009.9	-0.318056	0.049997
ENSG00000067167.8	TRAM1	NA	8768.21	11593.7	0.402946	0.0499397
ENSG00000168003.16	SLC3A2	solute_carrier_family_3_(amino_acid_transporter_heavy_chain),_member_2	19705.4	31253.6	0.665448	0.0499411
ENSG00000165175.15	MID1IP1	MID1_interacting_protein_1	6869.1	3891.29	-0.819837	0.0499192
ENSG00000162461.8	SLC25A34	NA	39.4792	65.5321	0.733709	0.0498747
ENSG00000185274.12	GALNT17	NA	4490.86	3175.22	-0.500085	0.0498616
ENSG00000256612.7	CYP2B7P	cytochrome_P450,_family_2,_subfamily_B,_polypeptide_7,_pseudogene	10.2146	2.20028	-2.22159	0.0498493
ENSG00000104901.6	DKKL1	dickkopf-like_1	90.0527	47.9431	-0.909714	0.04985
ENSG00000172428.11	COPS9	NA	2160.94	2851.48	0.400138	0.0498437
ENSG00000184384.14	MAML2	NA	803.526	1363.1	0.762627	0.0498528
ENSG00000148158.17	SNX30	NA	3818.18	2846.91	-0.423503	0.0497616
ENSG00000158077.4	NLRP14	NLR_family,_pyrin_domain_containing_14	28.3105	13.7609	-1.04379	0.0497424
ENSG00000255455.2	AP003486.1	---	274.127	178.987	-0.61558	0.0496628
ENSG00000237181.1	AC147651.4	---	5.34369	0	-4.71777	0.0496365
ENSG00000283462.1	AC008505.1	---	3.62998	0	-4.1572	0.049626
ENSG00000163655.16	GMPS	NA	17220.7	13830.1	-0.316302	0.0496258
ENSG00000225071.1	AC004552.1	---	6.54852	0.549239	-3.56432	0.0496005
ENSG00000198933.9	TBKBP1	TBK1_binding_protein_1	1557.19	1234.34	-0.335053	0.0495873
ENSG00000280623.1	PCAT14	---	7299.72	46951.5	2.68527	0.0495798
ENSG00000272077.1	AC124045.1	---	257.244	344.287	0.41997	0.0495155
ENSG00000122958.15	VPS26A	NA	6010.73	7150.68	0.250536	0.049475
ENSG00000213839.4	TMX2P1	---	1.15334	7.1567	2.6215	0.0494636
ENSG00000254561.3	AP003393.1	---	11.8417	3.30871	-1.84339	0.04943
ENSG00000246174.7	KCTD21-AS1	---	208.119	127.276	-0.709492	0.0494194
ENSG00000149541.10	B3GAT3	NA	2154.88	1583.59	-0.444583	0.0494246
ENSG00000176753.5	C15orf56	chromosome_15_open_reading_frame_56	6.13132	20.3584	1.73365	0.0494239
ENSG00000156521.14	TYSND1	NA	1184.87	907.941	-0.384397	0.0493413
ENSG00000148848.14	ADAM12	ADAM_metallopeptidase_domain_12	358.824	121.191	-1.56582	0.0493204
ENSG00000182667.14	NTM	neurotrimin	668.9	364.854	-0.874252	0.0493165
ENSG00000136205.17	TNS3	NA	11470.6	14468.6	0.334966	0.0493285
ENSG00000225377.5	NRSN2-AS1	NRSN2_antisense_RNA_1	221.991	125.582	-0.82291	0.0492797
ENSG00000182670.13	TTC3	tetratricopeptide_repeat_domain_3	17541.9	10876.7	-0.689574	0.0492891
ENSG00000215498.9	FAM230B	family_with_sequence_similarity_230,_member_B_(non-protein_coding)_///_putative_uncharacterized_protein_LOC388882_///_putative_uncharacterized_protein_LOC388882_///_uncharacterized_LOC105372856_///_putative_uncharacterized_protein_ENSP00000383309_///_putative_uncharacterized_protein_LOC388882_///_uncharacterized_LOC729461	0.495579	5.50235	3.52085	0.0492842
ENSG00000228064.1	AC023469.2	---	0.495579	5.50235	3.52085	0.0492842
ENSG00000222515.1	RN7SKP240	---	3.17828	0	-3.98032	0.0492487
ENSG00000267852.1	AC119396.2	---	3.18746	0	-3.98352	0.0491535
ENSG00000271133.5	AC004130.1	---	40.1766	19.8523	-1.01622	0.0491425
ENSG00000264885.1	AC026271.3	---	832.223	563.921	-0.561541	0.0491408
ENSG00000117691.10	NENF	NA	1080.31	1461.86	0.436375	0.0491135
ENSG00000049249.8	TNFRSF9	tumor_necrosis_factor_receptor_superfamily,_member_9	126.127	32.4947	-1.95604	0.0490307
ENSG00000262179.2	MYMX	---	30.0914	13.7708	-1.12382	0.0490113
ENSG00000184363.10	PKP3	NA	462.086	2333.36	2.33621	0.0490315
ENSG00000129744.2	ART1	ADP-ribosyltransferase_1	0.701483	6.60415	3.23231	0.0490223
ENSG00000235335.2	AC016723.1	---	7.85327	1.65104	-2.2444	0.0489802
ENSG00000226864.2	ATE1-AS1	---	16.8539	6.04827	-1.47815	0.048966
ENSG00000197077.13	KIAA1671	KIAA1671	4500.72	3625.06	-0.312063	0.0489568
ENSG00000152402.10	GUCY1A2	guanylate_cyclase_1,_soluble,_alpha_2	472.716	178.458	-1.40523	0.0489344
ENSG00000100478.14	AP4S1	adaptor-related_protein_complex_4,_sigma_1_subunit	691.73	914.715	0.40362	0.0489254
ENSG00000112697.16	TMEM30A	NA	11258.2	16462.4	0.548184	0.0489425
ENSG00000258354.1	AC138932.2	---	5.84467	0.549239	-3.40892	0.0488979
ENSG00000239912.1	RPL39P36	---	24.4235	43.5426	0.83817	0.0486725
ENSG00000166963.13	MAP1A	NA	3851.05	2049.93	-0.909645	0.0486434
ENSG00000249242.8	TMEM150C	NA	289.471	465.076	0.683432	0.0486514
ENSG00000165566.12	AMER2	APC_membrane_recruitment_protein_2	702.136	3003.3	2.09665	0.0486371
ENSG00000163312.11	HELQ	NA	927.066	1149.02	0.309635	0.0485662
ENSG00000198315.11	ZKSCAN8	NA	6070.68	4429.98	-0.454586	0.0485532
ENSG00000158864.12	NDUFS2	NADH_dehydrogenase_(ubiquinone)_Fe-S_protein_2,_49kDa_(NADH-coenzyme_Q_reductase)	7694.81	6374.67	-0.27149	0.0485549
ENSG00000152382.6	TADA1	NA	2346.04	1933.94	-0.278699	0.0485204
ENSG00000226137.5	BAIAP2-DT	BAIAP2_antisense_RNA_1_(head_to_head)	1153.59	816.226	-0.499085	0.0484567
ENSG00000279583.1	AC009086.3	---	17.3029	7.1567	-1.26957	0.0484348
ENSG00000091831.23	ESR1	estrogen_receptor_1	6.43495	23.161	1.86421	0.0483505
ENSG00000112146.16	FBXO9	F-box_protein_9	2880.8	3619.51	0.329323	0.0482891
ENSG00000026652.14	AGPAT4	NA	4955.95	3621.35	-0.452648	0.0482602
ENSG00000013561.18	RNF14	NA	2609.93	3227.35	0.306382	0.048264
ENSG00000175264.8	CHST1	NA	83.2736	53.9715	-0.62435	0.0482462
ENSG00000244687.11	UBE2V1	---	313.654	220.832	-0.507343	0.0482418
ENSG00000269680.1	AC008760.1	---	4.13475	22.016	2.39079	0.0482277
ENSG00000284292.1	AC004922.1	---	1.08698	8.26514	2.87658	0.0482151
ENSG00000224418.1	STK24-AS1	STK24_antisense_RNA_1	10.0893	22.5985	1.16303	0.0481913
ENSG00000232855.6	AF165147.1	---	7.68175	1.65104	-2.22025	0.0481255
ENSG00000123358.20	NR4A1	NA	1060.6	772.836	-0.456688	0.0481284
ENSG00000255737.2	AGAP2-AS1	AGAP2_antisense_RNA_1	34.4471	11.008	-1.64892	0.0480916
ENSG00000105371.10	ICAM4	NA	29.8821	12.679	-1.2385	0.0480959
ENSG00000136161.12	RCBTB2	regulator_of_chromosome_condensation_(RCC1)_and_BTB_(POZ)_domain_containing_protein_2	2340.17	1382.97	-0.758851	0.0480924
ENSG00000164068.16	RNF123	NA	1771.05	1425.49	-0.313099	0.0480942
ENSG00000278416.1	PMS2P2	PMS1_homolog_2,_mismatch_repair_system_component_pseudogene_2	5.13351	0	-4.65897	0.0480226
ENSG00000155816.20	FMN2	NA	221.413	111.681	-0.987642	0.0480058
ENSG00000119392.14	GLE1	GLE1_RNA_export_mediator	2752.97	3373.89	0.293502	0.0480088
ENSG00000177675.8	CD163L1	CD163_molecule-like_1	27.3437	11.5739	-1.24363	0.0479605
ENSG00000260293.2	AC106820.4	---	76.8744	49.0483	-0.648059	0.0479403
ENSG00000275325.4	PDCD6IPP1	---	25.1971	57.2536	1.18504	0.0479318
ENSG00000257084.1	MIR200CHG	---	6.48262	30.8271	2.24713	0.0479184
ENSG00000177963.14	RIC8A	RIC8_guanine_nucleotide_exchange_factor_A	6090.04	7907.21	0.376803	0.0478756
ENSG00000101407.13	TTI1	NA	5694.6	4720.51	-0.270595	0.0478377
ENSG00000174840.9	PDE12	NA	1510.8	2323.56	0.620796	0.0478437
ENSG00000160293.17	VAV2	NA	5213.48	6486.18	0.315159	0.0478211
ENSG00000100583.4	SAMD15	sterile_alpha_motif_domain_containing_15	158.694	248.553	0.648816	0.047806
ENSG00000204427.12	ABHD16A	NA	35.9318	58.9213	0.713709	0.0477728
ENSG00000151065.14	DCP1B	NA	1600.61	1306.77	-0.292417	0.0477129
ENSG00000187741.15	FANCA	NA	2805.79	2206.23	-0.346675	0.0476326
ENSG00000149599.15	DUSP15	dual_specificity_phosphatase_15	108.697	65.5719	-0.730402	0.0475998
ENSG00000124541.7	RRP36	NA	5099.44	6893.96	0.435066	0.0475677
ENSG00000186493.12	C5orf38	NA	833.007	472.19	-0.819192	0.0475449
ENSG00000232871.8	SEC1P	secretory_blood_group_1,_pseudogene	17.4814	5.50899	-1.66442	0.0475308
ENSG00000111834.12	RSPH4A	radial_spoke_head_4_homolog_A_(Chlamydomonas)_///_RWD_domain_containing_1	76.3943	45.1837	-0.755184	0.0474809
ENSG00000198695.2	MT-ND6	---	12760.8	8348.09	-0.612188	0.0474415
ENSG00000106927.12	AMBP	NA	78.0688	42.4375	-0.877752	0.0473944
ENSG00000112655.16	PTK7	NA	20390.1	28500.2	0.483093	0.0473889
ENSG00000136238.18	RAC1	NA	17750.9	22246.2	0.325677	0.0473675
ENSG00000114770.17	ABCC5	NA	6908.68	5529.26	-0.321314	0.047351
ENSG00000267281.2	ATF7	---	4.99446	14.3134	1.52668	0.0473298
ENSG00000123975.5	CKS2	NA	11585.1	9043.71	-0.357307	0.0473211
ENSG00000197496.6	SLC2A10	NA	708.225	498.386	-0.506757	0.0473074
ENSG00000165475.15	CRYL1	NA	83.2332	149.771	0.843484	0.0473009
ENSG00000147475.15	ERLIN2	NA	7163.71	5807.04	-0.302908	0.0472749
ENSG00000231233.1	CFAP58-DT	---	22.1443	7.70926	-1.52699	0.0472396
ENSG00000168374.11	ARF4	NA	11748.3	14577.3	0.31129	0.047235
ENSG00000148737.17	TCF7L2	NA	3428.87	4644.54	0.43782	0.0472501
ENSG00000265681.7	RPL17	ribosomal_protein_L17_///_RPL17-C18orf32_readthrough	908.819	1236.83	0.444803	0.0472555
ENSG00000233056.2	ERVH48-1	endogenous_retrovirus_group_48,_member_1	1229.95	5738.24	2.22202	0.0472052
ENSG00000170624.13	SGCD	sarcoglycan_delta	36.8262	14.3167	-1.36157	0.0471183
ENSG00000122203.15	KIAA1191	NA	10999.6	8511.86	-0.369911	0.0470918
ENSG00000138061.12	CYP1B1	NA	5000.68	8164.26	0.707181	0.0470713
ENSG00000175931.13	UBE2O	NA	5528.65	4511.74	-0.293206	0.0470586
ENSG00000169057.22	MECP2	NA	4537.27	3456.94	-0.39232	0.0470486
ENSG00000101544.9	ADNP2	NA	7655.39	6155.41	-0.314577	0.0470443
ENSG00000133597.11	ADCK2	NA	438.892	836.92	0.930988	0.0470331
ENSG00000174871.11	CNIH2	NA	880.371	575.291	-0.613934	0.046988
ENSG00000181192.12	DHTKD1	NA	12396.2	8917.26	-0.475261	0.0469725
ENSG00000167034.10	NKX3-1	NA	62.1796	105.806	0.763649	0.046968
ENSG00000114209.15	PDCD10	NA	4534.09	5660.06	0.319991	0.046954
ENSG00000182253.14	SYNM	synemin,_intermediate_filament_protein	680.251	450.119	-0.59572	0.0469313
ENSG00000171574.18	ZNF584	NA	499.625	375.773	-0.410947	0.0469247
ENSG00000097046.13	CDC7	NA	7819.71	5725.06	-0.449846	0.0468677
ENSG00000070031.4	SCT	NA	6.70088	18.1979	1.4506	0.0468483
ENSG00000129514.6	FOXA1	NA	4.46357	24.7423	2.48439	0.0468277
ENSG00000141098.13	GFOD2	NA	2979.25	2468.45	-0.271398	0.0467904
ENSG00000176386.9	CDC26	NA	1014.44	1468.47	0.533714	0.0467849
ENSG00000269983.1	AC146944.4	---	7.44074	0	-5.19536	0.046763
ENSG00000113141.18	IK	NA	7536.26	9483	0.331547	0.0467592
ENSG00000230498.1	AL035409.1	---	21.0205	9.35698	-1.16498	0.0467391
ENSG00000157322.17	CLEC18A	C-type_lectin_domain_family_18,_member_A_///_C-type_lectin_domain_family_18,_member_C	18.4115	4.40719	-2.06038	0.0466686
ENSG00000286009.1	AC244213.1	NA	8.34681	0	-5.36222	0.0466565
ENSG00000100219.16	XBP1	X-box_binding_protein_1	9939.31	13874.4	0.481246	0.0466409
ENSG00000286130.1	AC006040.1	NA	8.74907	0	-5.43073	0.0466295
ENSG00000158417.11	EIF5B	NA	18909.8	25392.6	0.425258	0.0465949
ENSG00000218574.1	HNRNPA1P37	---	3.44277	0	-4.07536	0.0465764
ENSG00000262514.1	AC020978.6	---	6.7918	1.1018	-2.62472	0.0465812
ENSG00000138434.17	ITPRID2	NA	3764.73	6508.67	0.789831	0.0464787
ENSG00000254732.1	AP001931.1	---	16.3917	34.6817	1.0807	0.0464514
ENSG00000225697.13	SLC26A6	NA	2064.3	1682.65	-0.295005	0.0463775
ENSG00000120324.8	PCDHB10	protocadherin_beta_10	241.154	117.869	-1.03302	0.0463129
ENSG00000136048.14	DRAM1	NA	1545.49	2152.29	0.477668	0.0462982
ENSG00000141968.8	VAV1	NA	30.7771	4.95975	-2.63282	0.0461583
ENSG00000170677.6	SOCS6	NA	3388.15	4785.26	0.49796	0.0461142
ENSG00000242338.6	BMS1P4	---	64.7395	39.0856	-0.727021	0.0460924
ENSG00000143179.16	UCK2	NA	6729.29	5271.33	-0.352205	0.0460918
ENSG00000286046.1	AC093898.1	NA	3.26698	0	-4.01208	0.0460338
ENSG00000164512.18	ANKRD55	NA	5.79095	31.4195	2.45433	0.0460295
ENSG00000221963.6	APOL6	NA	92.9391	206.202	1.15048	0.0459973
ENSG00000178031.17	ADAMTSL1	NA	76.1487	26.4232	-1.52577	0.0459742
ENSG00000115255.11	REEP6	NA	607.696	371.326	-0.710799	0.0459822
ENSG00000239213.5	NCK1-DT	NCK1_antisense_RNA_1_(head_to_head)	352.568	207.141	-0.768229	0.0459087
ENSG00000245812.2	LINC02202	---	6.94796	0.549239	-3.66674	0.0458113
ENSG00000204623.9	ZNRD1ASP	---	630.219	453.718	-0.473983	0.0458099
ENSG00000160716.5	CHRNB2	cholinergic_receptor,_nicotinic_beta_2	178.063	118.425	-0.589754	0.0457676
ENSG00000113643.9	RARS	NA	11687.6	15708	0.426563	0.045755
ENSG00000065923.10	SLC9A7	NA	1315.32	2768.22	1.07363	0.0457387
ENSG00000186298.11	PPP1CC	protein_phosphatase_1,_catalytic_subunit,_gamma_isozyme	34546	27319.6	-0.338589	0.0457043
ENSG00000238141.2	BRWD1-AS1	---	9.0581	2.20028	-2.044	0.0456683
ENSG00000101158.14	NELFCD	NA	4976.69	6318.36	0.344439	0.04567
ENSG00000160208.13	RRP1B	NA	11895.8	9083.04	-0.389153	0.0456191
ENSG00000271021.1	AC239600.1	---	15.7957	2.75615	-2.51695	0.0455752
ENSG00000260948.1	AL390195.2	---	153.036	77.0827	-0.98945	0.0455473
ENSG00000196517.11	SLC6A9	solute_carrier_family_6_(neurotransmitter_transporter,_glycine),_member_9	1476.83	1035.43	-0.51197	0.0455297
ENSG00000176125.5	UFSP1	NA	50.4234	78.7868	0.64527	0.0455188
ENSG00000261824.6	LINC00662	long_intergenic_non-protein_coding_RNA_662	1587.08	1003.24	-0.661802	0.0455008
ENSG00000110786.18	PTPN5	NA	173.546	96.2695	-0.849978	0.0454655
ENSG00000255622.3	PCDHB17P	protocadherin_beta_17_pseudogene	72.872	3.30539	-4.46237	0.0454248
ENSG00000286229.1	AL133335.1	NA	7.19566	1.09848	-2.71191	0.0453874
ENSG00000207586.1	MIR135A2	---	73.1504	33.024	-1.14446	0.0453762
ENSG00000171004.18	HS6ST2	heparan_sulfate_6-O-sulfotransferase_2	5609.74	3354.8	-0.741789	0.0453016
ENSG00000120314.18	WDR55	WD_repeat_domain_55	2659.6	3460.5	0.379874	0.0452977
ENSG00000239830.1	RPS4XP22	---	8.95198	0.552559	-4.02068	0.0452794
ENSG00000238365.3	RNU7-57P	---	11.5443	3.30207	-1.80394	0.045272
ENSG00000260581.1	AC011374.1	---	0.201622	4.95311	4.11415	0.0452836
ENSG00000089685.15	BIRC5	NA	9743.78	7579.44	-0.362377	0.0452413
ENSG00000261763.1	AC110716.2	---	3.84081	0	-4.23998	0.0452231
ENSG00000106733.21	NMRK1	NA	543.029	912.122	0.748022	0.0452005
ENSG00000233338.1	TLR8-AS1	TLR8_antisense_RNA_1	0.201622	4.96307	4.11675	0.0451248
ENSG00000185442.13	FAM174B	NA	1312.82	1807.46	0.461491	0.0451113
ENSG00000241399.7	CD302	NA	87.9924	38.5729	-1.19207	0.0450353
ENSG00000167562.12	ZNF701	zinc_finger_protein_701	1302.59	1826.96	0.487855	0.0450253
ENSG00000230570.1	AL139095.3	---	1.759	9.91286	2.53337	0.0450246
ENSG00000153814.13	JAZF1	NA	613.837	423.829	-0.534347	0.0450007
ENSG00000138336.9	TET1	NA	12904.1	8949.16	-0.528015	0.0450061
ENSG00000069849.11	ATP1B3	NA	16031.1	19375	0.273322	0.0449872
ENSG00000223866.1	AC002486.1	---	6.15619	0.549239	-3.49096	0.04495
ENSG00000245750.8	DRAIC	NA	24.3635	11.018	-1.14862	0.0449541
ENSG00000246082.2	NUDT16P1	nudix_hydrolase_16_pseudogene_1	265.882	137.731	-0.948972	0.0448478
ENSG00000133059.17	DSTYK	NA	3076.94	2489.55	-0.30561	0.0448418
ENSG00000231728.3	TMSB15B-AS1	---	48.1733	23.6903	-1.02711	0.0448303
ENSG00000090447.12	TFAP4	NA	1491.19	1109.4	-0.426541	0.0448231
ENSG00000244479.7	OR2A1-AS1	---	38.0004	19.8357	-0.932956	0.0447074
ENSG00000273760.1	AC245041.1	---	9.80629	38.5629	1.97018	0.0446996
ENSG00000185252.19	ZNF74	NA	3313.19	2746.07	-0.270859	0.0446508
ENSG00000249695.6	AC026369.1	---	20.5925	7.17331	-1.52314	0.0446324
ENSG00000112237.13	CCNC	NA	7690.05	10063	0.387965	0.0446087
ENSG00000204110.6	LINC02520	---	10.7458	2.21024	-2.2849	0.0445632
ENSG00000258702.2	AL137786.1	NA	16.2478	5.50567	-1.5677	0.0444787
ENSG00000240668.1	KRT8P36	---	92.4135	288.301	1.6408	0.0444777
ENSG00000128594.8	LRRC4	NA	2844.57	1562.16	-0.864646	0.044399
ENSG00000285958.1	AC073174.1	NA	2.76283	13.2083	2.24854	0.0443962
ENSG00000250251.6	PKD1P6	polycystic_kidney_disease_1_(autosomal_dominant)_pseudogene_6	473.149	345.891	-0.451329	0.0443611
ENSG00000162676.12	GFI1	NA	51.5116	114.663	1.15166	0.044372
ENSG00000129465.16	RIPK3	NA	4.84984	15.9777	1.71228	0.0443676
ENSG00000226774.1	AC073910.1	---	6.57147	26.4398	2.01874	0.0443709
ENSG00000070614.15	NDST1	NA	12095.5	17125.1	0.501667	0.0443267
ENSG00000165685.8	TMEM52B	transmembrane_protein_52B	6.67269	19.849	1.5784	0.0443022
ENSG00000204310.13	AGPAT1	NA	7781.69	6500.21	-0.259576	0.0442741
ENSG00000103534.17	TMC5	NA	443.792	1191.51	1.42491	0.0442764
ENSG00000008196.13	TFAP2B	NA	5517.28	2491.8	-1.14681	0.0442399
ENSG00000135622.13	SEMA4F	NA	729.686	517.921	-0.495152	0.0442318
ENSG00000187231.14	SESTD1	NA	4748.31	3436.72	-0.466391	0.044226
ENSG00000160111.13	CPAMD8	NA	655.633	478.144	-0.456205	0.044191
ENSG00000134444.14	RELCH	NA	3124.62	3946.7	0.337089	0.0441582
ENSG00000267666.2	AC004156.1	---	8.10511	1.10512	-2.87367	0.0441272
ENSG00000173175.14	ADCY5	adenylate_cyclase_5	418.298	246.393	-0.763986	0.0441258
ENSG00000178826.11	TMEM139	NA	203.164	381.824	0.908815	0.044121
ENSG00000273654.1	AC020904.2	---	22.3884	9.90622	-1.17786	0.044081
ENSG00000183891.6	TTC32	NA	443.303	283.033	-0.648231	0.0440586
ENSG00000020181.17	ADGRA2	adhesion_G_protein-coupled_receptor_A2	444.024	207.038	-1.10065	0.0439988
ENSG00000259209.3	AC004943.1	---	71.5966	38.0236	-0.912721	0.0440443
ENSG00000168564.6	CDKN2AIP	NA	3743.4	2651.76	-0.497468	0.0440316
ENSG00000113569.16	NUP155	NA	12463.5	10066.4	-0.308144	0.0440218
ENSG00000198690.9	FAN1	FANCD2/FANCI-associated_nuclease_1	3553.25	2889.13	-0.29845	0.0440356
ENSG00000163913.11	IFT122	intraflagellar_transport_122	2227.58	1813.56	-0.296586	0.0440453
ENSG00000111846.17	GCNT2	NA	4525.11	6634.1	0.551942	0.0440412
ENSG00000100426.7	ZBED4	NA	7120.42	5739.72	-0.311014	0.0439754
ENSG00000177600.9	RPLP2	NA	33402.1	45499.2	0.445906	0.0439213
ENSG00000006453.14	BAIAP2L1	NA	3703.97	4755.73	0.360568	0.0438975
ENSG00000105251.10	SHD	Src_homology_2_domain_containing_transforming_protein_D	39.6385	112.287	1.50024	0.0438892
ENSG00000238077.1	NMNAT1P3	---	8.07898	36.4158	2.1521	0.0438277
ENSG00000060982.15	BCAT1	NA	37298	25539.7	-0.546353	0.0438097
ENSG00000104687.14	GSR	NA	6193.01	4216.44	-0.554551	0.043797
ENSG00000283312.1	AC017104.4	---	58.695	26.4531	-1.15223	0.0436691
ENSG00000176716.5	OR10AB1P	---	6.74205	0.549239	-3.62404	0.0436608
ENSG00000114999.8	TTL	NA	8250.1	6504.49	-0.342952	0.0436577
ENSG00000198081.11	ZBTB14	NA	1388.55	1101.71	-0.333583	0.0436368
ENSG00000230751.1	AC007036.2	---	3.3799	0	-4.0706	0.0436251
ENSG00000207383.1	RF00019	---	7.69046	1.10512	-2.79598	0.0436044
ENSG00000235703.5	LINC00894	long_intergenic_non-protein_coding_RNA_894	160.696	89.229	-0.850137	0.0436214
ENSG00000168026.18	TTC21A	tetratricopeptide_repeat_domain_21A	200.061	133.86	-0.581297	0.0436125
ENSG00000150907.8	FOXO1	NA	2291.17	3597.49	0.650919	0.0435872
ENSG00000132669.13	RIN2	NA	572.103	825.074	0.527808	0.0435681
ENSG00000201700.3	SNORD113-3	---	8.78249	0	-5.43682	0.0435553
ENSG00000213949.9	ITGA1	NA	2509.66	1232.48	-1.02591	0.0435556
ENSG00000260329.1	AC007541.1	---	56.6495	22.5918	-1.32772	0.0435388
ENSG00000267771.1	AC011447.4	---	14.4069	4.96307	-1.54176	0.0435063
ENSG00000113391.19	FAM172A	NA	1723.47	1127.01	-0.612942	0.0435041
ENSG00000148680.16	HTR7	NA	420.818	805.21	0.936367	0.043484
ENSG00000003147.19	ICA1	NA	674.139	1457.75	1.11269	0.0434896
ENSG00000156469.8	MTERF3	mitochondrial_transcription_termination_factor_3	2990.23	2275.04	-0.394385	0.0434683
ENSG00000249773.3	AC092647.5	---	16.3373	6.05823	-1.43284	0.0434388
ENSG00000104413.17	ESRP1	NA	4271.32	11539.5	1.43384	0.0434465
ENSG00000101187.16	SLCO4A1	NA	108.588	46.8314	-1.212	0.0434284
ENSG00000204278.12	TMEM235	transmembrane_protein_235	3.09592	0	-3.92857	0.043362
ENSG00000164209.17	SLC25A46	NA	2823.92	3703.14	0.390902	0.0433655
ENSG00000133636.11	NTS	NA	645.993	3337.87	2.36946	0.0433655
ENSG00000117461.15	PIK3R3	NA	3770.33	2275.53	-0.728517	0.0433187
ENSG00000131747.15	TOP2A	NA	55991.5	42070.3	-0.412412	0.043283
ENSG00000090581.10	GNPTG	NA	1195.13	1567.87	0.3917	0.0432492
ENSG00000106299.8	WASL	NA	5144.51	6783.79	0.399096	0.0431861
ENSG00000170734.11	POLH	polymerase_(DNA_directed),_eta	2264.8	1849.13	-0.292566	0.0431415
ENSG00000139289.13	PHLDA1	pleckstrin_homology-like_domain,_family_A,_member_1	5463.98	9361.12	0.776779	0.0430725
ENSG00000233680.4	HNRNPA1P27	---	18.8869	6.62075	-1.5179	0.0430238
ENSG00000204178.11	MACO1	NA	1599	1993.93	0.318436	0.0430147
ENSG00000285567.1	AC074051.5	NA	7.13927	1.1018	-2.69147	0.0430039
ENSG00000237310.1	AC008267.5	uncharacterized_LOC100289098	58.0771	35.2542	-0.718429	0.0429887
ENSG00000107341.5	UBE2R2	NA	10472.1	8142.55	-0.362989	0.0429767
ENSG00000099385.11	BCL7C	B-cell_CLL/lymphoma_7C	1700.39	2140.83	0.332303	0.0429869
ENSG00000131951.11	LRRC9	NA	110.064	60.5624	-0.864422	0.0429423
ENSG00000143549.20	TPM3	NA	35511.1	46623.3	0.392796	0.0429497
ENSG00000278341.1	AC138028.6	---	4.21	19.2898	2.21437	0.0429508
ENSG00000178715.8	AL450998.1	---	19.3619	4.95975	-1.96724	0.0429218
ENSG00000170027.7	YWHAG	NA	29572	23618	-0.324335	0.0429162
ENSG00000131435.13	PDLIM4	NA	658.219	452.938	-0.539478	0.0428962
ENSG00000186019.10	AC021092.1	---	702.535	431.707	-0.702508	0.0428847
ENSG00000172785.18	CBWD1	COBW_domain_containing_1_///_COBW_domain_containing_2_///_COBW_domain_containing_3_///_COBW_domain_containing_5_///_COBW_domain_containing_6	2164.91	3829.85	0.822959	0.0428879
ENSG00000259529.2	AL136295.5	NA	17.8953	34.1458	0.933811	0.0428859
ENSG00000086730.17	LAT2	NA	14.1824	32.4981	1.20507	0.0428151
ENSG00000240891.7	PLCXD2	phosphatidylinositol-specific_phospholipase_C,_X_domain_containing_2	633.323	415.185	-0.609335	0.0427893
ENSG00000183458.13	AC138932.1	---	172.96	116.721	-0.567442	0.0428049
ENSG00000108468.15	CBX1	NA	28984.4	23853.5	-0.281077	0.0427978
ENSG00000100490.9	CDKL1	cyclin-dependent_kinase-like_1_(CDC2-related_kinase)	180.771	107.437	-0.751287	0.0427746
ENSG00000274026.2	FAM27E3	NA	53.7413	26.9758	-0.994913	0.0427643
ENSG00000157214.14	STEAP2	NA	636.083	451.268	-0.495632	0.0427557
ENSG00000241163.7	LINC00877	long_intergenic_non-protein_coding_RNA_877	41.278	20.9209	-0.98316	0.0427467
ENSG00000168701.19	TMEM208	NA	1199.82	1776.16	0.566157	0.0427289
ENSG00000128915.12	ICE2	NA	7343.97	5669.16	-0.373482	0.0426982
ENSG00000151532.13	VTI1A	vesicle_transport_through_interaction_with_t-SNAREs_1A	1735.99	2274.73	0.390138	0.0426821
ENSG00000119737.5	GPR75	G_protein-coupled_receptor_75	171.665	262.631	0.614734	0.0426668
ENSG00000139291.13	TMEM19	transmembrane_protein_19	672.685	873.004	0.375716	0.0426584
ENSG00000272505.1	AC104964.4	---	23.7379	48.4625	1.03297	0.0426542
ENSG00000105379.9	ETFB	electron-transfer-flavoprotein,_beta_polypeptide	615.828	473.806	-0.378867	0.0426059
ENSG00000141194.6	OR4D1	olfactory_receptor,_family_4,_subfamily_D,_member_1	13.3574	3.85795	-1.78779	0.0425007
ENSG00000142920.17	AZIN2	NA	172.752	103.006	-0.747424	0.0424973
ENSG00000213366.13	GSTM2	NA	279.341	190.518	-0.553191	0.0425139
ENSG00000231154.1	MORF4L2-AS1	MORF4L2_antisense_RNA_1	140.79	96.9217	-0.540048	0.0425146
ENSG00000197415.12	VEPH1	NA	196.038	361.839	0.885705	0.0424916
ENSG00000230074.1	AL162231.2	---	355.494	229.594	-0.631241	0.0424326
ENSG00000229728.1	AL136531.1	---	15.3454	5.50567	-1.48166	0.0423749
ENSG00000235100.3	AL157400.3	---	25.6705	11.008	-1.22497	0.042354
ENSG00000135314.12	KHDC1	KH_homology_domain_containing_1	241.017	145.983	-0.72303	0.0423711
ENSG00000275074.2	NUDT18	NA	68.9332	145.457	1.07597	0.0423584
ENSG00000016082.15	ISL1	NA	560.273	2488.05	2.15075	0.0423807
ENSG00000254389.3	RHPN1-AS1	RHPN1_antisense_RNA_1_(head_to_head)	116.786	69.9359	-0.742517	0.0423293
ENSG00000131381.12	RBSN	rabenosyn,_RAB_effector	4070.43	3318.9	-0.294459	0.042303
ENSG00000171812.13	COL8A2	NA	45.9438	22.562	-1.02282	0.0422894
ENSG00000235688.2	SNTG2-AS1	---	35.6391	17.0762	-1.05691	0.0422787
ENSG00000160199.14	PKNOX1	PBX/knotted_1_homeobox_1	1390.22	2163.03	0.6379	0.0422287
ENSG00000225449.3	RAB6C-AS1	---	5.29157	20.3517	1.93586	0.0422096
ENSG00000159840.16	ZYX	NA	10369.7	15438	0.574165	0.0421671
ENSG00000268798.1	AC027307.3	---	43.1952	19.8523	-1.1203	0.0421492
ENSG00000160961.12	ZNF333	NA	796.03	528.664	-0.591012	0.0421508
ENSG00000126733.21	DACH2	NA	175.811	87.0653	-1.01381	0.0421149
ENSG00000122126.17	OCRL	NA	5958.43	4029.58	-0.564242	0.0420982
ENSG00000140403.12	DNAJA4	DnaJ_(Hsp40)_homolog,_subfamily_A,_member_4	131.343	278.748	1.08594	0.0420995
ENSG00000244045.13	TMEM199	NA	1567.32	2089.21	0.41491	0.0420684
ENSG00000259345.6	AC013652.1	NA	25.7341	47.4039	0.876393	0.0420609
ENSG00000208892.1	SNORA49	---	0.201622	6.07483	4.40824	0.0420691
ENSG00000236852.1	BX322784.1	---	34.4439	4.40387	-2.96759	0.0420117
ENSG00000237248.5	LINC00987	NA	21.4316	8.80774	-1.28788	0.0420424
ENSG00000046647.13	GEMIN8	gem_nuclear_organelle_associated_protein_8	1307.68	781.287	-0.743134	0.0420304
ENSG00000083168.11	KAT6A	NA	7214.3	5410.04	-0.415198	0.0420347
ENSG00000162520.14	SYNC	syncoilin,_intermediate_filament_protein	76.6813	126.184	0.720633	0.0420178
ENSG00000233967.6	AL359715.1	---	123.264	222.94	0.853255	0.0420222
ENSG00000020577.13	SAMD4A	sterile_alpha_motif_domain_containing_4A	1972.87	3705.06	0.90932	0.0420225
ENSG00000218891.5	ZNF579	NA	800.124	1061.3	0.407997	0.0419737
ENSG00000250461.1	AC122718.1	---	35.7972	7.70926	-2.2132	0.041944
ENSG00000283075.1	AL157931.2	---	7.954	31.3963	1.9662	0.0419428
ENSG00000165060.13	FXN	NA	956.738	757.564	-0.33642	0.0418837
ENSG00000101019.22	UQCC1	NA	5133.51	4223.43	-0.281466	0.0418795
ENSG00000278727.1	AC000403.1	---	9.31388	22.036	1.23849	0.0418577
ENSG00000157637.13	SLC38A10	NA	3259.76	4154.31	0.349928	0.0418239
ENSG00000231811.2	AL159166.1	---	3.84697	19.7992	2.37246	0.0418068
ENSG00000141425.18	RPRD1A	NA	12759.2	9659.3	-0.401583	0.0417303
ENSG00000279684.1	AP003969.2	---	8.72833	1.1018	-2.98457	0.0416743
ENSG00000165572.7	KBTBD6	kelch_repeat_and_BTB_(POZ)_domain_containing_6	1804.77	1351.77	-0.416939	0.0416662
ENSG00000241359.1	SYNPR-AS1	SYNPR_antisense_RNA_1	60.7595	28.1141	-1.11389	0.0416431
ENSG00000260285.1	AL133367.1	---	95.3641	62.2267	-0.617414	0.0415914
ENSG00000260077.1	AC104794.2	---	121.755	72.6987	-0.743623	0.0415519
ENSG00000065054.14	SLC9A3R2	NA	728.75	491.075	-0.569776	0.0415299
ENSG00000283828.1	AL137002.2	---	28.2465	14.32	-0.981976	0.0415133
ENSG00000174227.16	PIGG	NA	3234.88	4120.91	0.349243	0.0414489
ENSG00000148824.19	MTG1	NA	474.136	625.921	0.401445	0.0414411
ENSG00000092068.20	SLC7A8	NA	9032.23	15902.1	0.816088	0.0414349
ENSG00000153294.11	ADGRF4	adhesion_G_protein-coupled_receptor_F4	24.0725	75.3652	1.64929	0.0414141
ENSG00000179674.3	ARL14	ADP-ribosylation_factor_like_GTPase_14	0.749792	9.93278	3.76417	0.0414182
ENSG00000267196.1	AC091044.1	---	0.241058	4.95975	4.11588	0.0414298
ENSG00000105699.16	LSR	lipolysis_stimulated_lipoprotein_receptor	3810.31	6365.67	0.740452	0.0413568
ENSG00000270681.1	AC095055.1	---	47.9137	22.6118	-1.08297	0.0413191
ENSG00000114125.14	RNF7	NA	3620.48	4473.59	0.305351	0.0412999
ENSG00000224616.2	RTCA-AS1	NA	37.0817	16.5137	-1.17146	0.041284
ENSG00000066117.14	SMARCD1	SWI/SNF_related,_matrix_associated,_actin_dependent_regulator_of_chromatin,_subfamily_d,_member_1	15094.8	12031.5	-0.327206	0.0412595
ENSG00000107874.11	CUEDC2	NA	2231.4	1600.15	-0.479725	0.0412288
ENSG00000262943.7	ALOX12P2	arachidonate_12-lipoxygenase_pseudogene_2	132.575	245.641	0.89063	0.0412166
ENSG00000186047.10	DLEU7	NA	153.595	74.4627	-1.04401	0.0412081
ENSG00000249741.2	AC093890.1	---	8.39577	0.552559	-3.92979	0.0411845
ENSG00000257285.5	AL132780.1	---	6.73428	0.549239	-3.61505	0.0411661
ENSG00000215808.3	LINC01139	NA	57.2898	18.1481	-1.6573	0.0411442
ENSG00000244513.6	AC109587.1	---	4.27872	14.32	1.71985	0.0411422
ENSG00000198312.4	BMS1P9	---	3.51232	0	-4.11568	0.0411222
ENSG00000230415.1	LINC01786	---	17.2913	6.05491	-1.52193	0.0411107
ENSG00000142347.17	MYO1F	NA	63.3522	35.8234	-0.821106	0.0411215
ENSG00000257604.1	AC027288.2	---	1.20165	7.16999	2.59449	0.0410795
ENSG00000199169.1	MIR367	---	280.261	157.597	-0.831051	0.0410191
ENSG00000120669.16	SOHLH2	NA	124.556	315.713	1.34234	0.0410229
ENSG00000196155.13	PLEKHG4	NA	165.257	100.26	-0.72072	0.041
ENSG00000204311.13	PJVK	NA	126.706	199.925	0.655814	0.0409477
ENSG00000160691.18	SHC1	SHC_(Src_homology_2_domain_containing)_transforming_protein_1	12104.3	8421.47	-0.523364	0.0409227
ENSG00000163517.15	HDAC11	NA	665.215	502.932	-0.40371	0.0409269
ENSG00000180448.10	ARHGAP45	---	2862.95	2252.16	-0.346245	0.0409028
ENSG00000206557.6	TRIM71	NA	46325.4	34858.3	-0.410304	0.0408767
ENSG00000108256.9	NUFIP2	NA	22141.7	17199.9	-0.364378	0.0408655
ENSG00000241685.10	ARPC1A	NA	1207.69	1638.19	0.439464	0.0408399
ENSG00000226259.10	GTF2H2B	general_transcription_factor_IIH_subunit_2B_(pseudogene)	114.435	38.5729	-1.56793	0.0408134
ENSG00000187634.12	SAMD11	NA	188.052	302.355	0.683215	0.040818
ENSG00000064651.14	SLC12A2	NA	1367.53	2187.41	0.677789	0.0407881
ENSG00000272189.1	AL024508.2	---	2.74224	18.168	2.74955	0.0407665
ENSG00000186777.11	ZNF732	zinc_finger_protein_732	1674.07	1055.56	-0.665424	0.0407404
ENSG00000268066.5	FMR1-AS1	---	11.5091	3.30207	-1.80057	0.0407173
ENSG00000167604.14	AD000864.1	nuclear_factor_of_kappa_light_polypeptide_gene_enhancer_in_B-cells_inhibitor,_delta	241.415	316.206	0.38967	0.0407214
ENSG00000114805.17	PLCH1	NA	2736.99	1940.83	-0.495752	0.0406375
ENSG00000142327.13	RNPEPL1	NA	751.203	1140.25	0.602082	0.0406391
ENSG00000130305.16	NSUN5	NOP2/Sun_domain_family,_member_5	1818.73	2641.7	0.538703	0.0406
ENSG00000218358.2	RAET1K	---	41.4277	16.5303	-1.32319	0.0405837
ENSG00000171476.22	HOPX	NA	104.1	35.8333	-1.54104	0.0405645
ENSG00000251615.3	AC104825.1	---	90.0859	132.821	0.559103	0.0405525
ENSG00000168748.14	CA7	NA	17.6158	6.05491	-1.54034	0.0405395
ENSG00000140545.15	MFGE8	NA	6393.1	4647.16	-0.460124	0.0405087
ENSG00000069020.18	MAST4	microtubule_associated_serine/threonine_kinase_family_member_4	473.948	665.71	0.490793	0.0405024
ENSG00000279409.1	AC020658.6	---	0.758973	7.1567	3.2927	0.0404724
ENSG00000184831.13	APOO	apolipoprotein_O	2426.23	1362.34	-0.832652	0.0404129
ENSG00000188641.13	DPYD	NA	272.127	84.9148	-1.67998	0.0403969
ENSG00000213719.8	CLIC1	chloride_intracellular_channel_1	15723.3	21215.6	0.432252	0.0404037
ENSG00000107372.13	ZFAND5	NA	14312.2	17457.8	0.286651	0.0403718
ENSG00000133612.19	AGAP3	NA	3599.54	4452.43	0.306882	0.0403707
ENSG00000081842.18	PCDHA6	NA	32.4414	13.7841	-1.23783	0.0403464
ENSG00000110697.13	PITPNM1	NA	2954.01	2166.89	-0.44688	0.0403077
ENSG00000137124.8	ALDH1B1	NA	4599.52	3192.04	-0.526953	0.0402526
ENSG00000198792.13	TMEM184B	NA	4551.42	5586.23	0.295586	0.0402102
ENSG00000114861.20	FOXP1	NA	724.56	1110.74	0.616357	0.0401665
ENSG00000128604.20	IRF5	NA	19.3012	6.60747	-1.54578	0.0401078
ENSG00000196937.11	FAM3C	NA	3427.59	4444.29	0.374723	0.0400954
ENSG00000214026.11	MRPL23	NA	2126.15	3060.62	0.525668	0.0400581
ENSG00000154874.15	CCDC144B	coiled-coil_domain_containing_144B_(pseudogene)	43.258	11.0313	-1.9702	0.0400364
ENSG00000214274.9	ANG	angiogenin,_ribonuclease,_RNase_A_family,_5	35.2174	73.1915	1.05543	0.0400142
ENSG00000006128.12	TAC1	NA	113.521	223.219	0.975457	0.0400052
ENSG00000223711.1	AC069213.1	---	1.84136	8.80442	2.24398	0.0399741
ENSG00000153044.10	CENPH	NA	6021.69	4222.49	-0.512145	0.0399229
ENSG00000135678.12	CPM	NA	75.2681	170.067	1.1786	0.0399286
ENSG00000250770.3	AC005865.2	---	27.8908	12.1032	-1.202	0.0399106
ENSG00000162714.12	ZNF496	zinc_finger_protein_496	6617.45	5520.24	-0.261517	0.0398986
ENSG00000110719.10	TCIRG1	NA	602.306	901.101	0.580816	0.0398967
ENSG00000258920.1	FOXN3-AS1	FOXN3_antisense_RNA_1	43.6794	73.7972	0.760304	0.0398715
ENSG00000170425.3	ADORA2B	adenosine_A2b_receptor	190.801	338.043	0.825546	0.0398246
ENSG00000242082.2	SLC5A4-AS1	NA	23.0886	45.7329	0.983497	0.0398186
ENSG00000255815.3	KRT8P11	keratin_8_pseudogene_11	8.37689	28.0909	1.74354	0.0398031
ENSG00000207927.1	MIR302A	---	68.396	34.1723	-1.00195	0.0397836
ENSG00000104267.10	CA2	NA	1587.43	2616.57	0.721207	0.0397493
ENSG00000077235.18	GTF3C1	NA	15060.3	11634.3	-0.372333	0.0397147
ENSG00000279591.1	AC002044.2	---	0.201622	5.51895	4.26982	0.0396866
ENSG00000164604.12	GPR85	G_protein-coupled_receptor_85	145.017	263.922	0.861574	0.0396574
ENSG00000254602.1	AP000662.1	---	492.719	292.373	-0.753407	0.0396446
ENSG00000278768.2	BACE1-AS	NA	942.813	736.364	-0.356603	0.0396262
ENSG00000196756.12	SNHG17	NA	1864.37	3352.25	0.846506	0.0396467
ENSG00000205609.12	EIF3CL	---	12.7823	27.5649	1.11248	0.0396452
ENSG00000267385.1	AC011498.4	---	17.859	5.51231	-1.70401	0.0395907
ENSG00000133112.16	TPT1	tumor_protein,_translationally-controlled_1	136658	175144	0.357969	0.0395673
ENSG00000130675.15	MNX1	NA	6.85799	23.6505	1.77722	0.0395394
ENSG00000181690.8	PLAG1	NA	2086.23	1320.76	-0.659626	0.0394898
ENSG00000259426.5	AC027237.3	---	32.143	67.7921	1.07643	0.039479
ENSG00000131507.11	NDFIP1	NA	4604.12	5843.34	0.343975	0.0394674
ENSG00000262119.1	AL079343.1	---	9.27174	1.65436	-2.49678	0.0394517
ENSG00000174567.8	GOLT1A	NA	37.2706	76.0307	1.02715	0.0394422
ENSG00000144815.16	NXPE3	NA	3395.21	2391.03	-0.505849	0.039393
ENSG00000091129.20	NRCAM	NA	4544.24	2260.76	-1.00722	0.0393827
ENSG00000076826.9	CAMSAP3	calmodulin_regulated_spectrin-associated_protein_family,_member_3	1010.31	1779.09	0.81638	0.0393855
ENSG00000244757.1	AL137024.1	---	5.2656	17.6288	1.73149	0.0393833
ENSG00000253196.1	AC083841.1	---	1.99578	14.3333	2.87013	0.0393598
ENSG00000237429.1	BX293535.1	---	3.47652	0	-4.10404	0.0392933
ENSG00000096088.16	PGC	progastricsin_(pepsinogen_C)	1.47756	9.35366	2.6909	0.039255
ENSG00000184451.5	CCR10	chemokine_(C-C_motif)_receptor_10	30.6199	14.3134	-1.10013	0.0392065
ENSG00000139547.7	RDH16	retinol_dehydrogenase_16_(all-trans)	48.9251	26.4398	-0.89209	0.0392012
ENSG00000198576.4	ARC	NA	245.978	141.097	-0.80132	0.0391618
ENSG00000140368.12	PSTPIP1	proline-serine-threonine_phosphatase_interacting_protein_1	23.6683	9.9195	-1.26078	0.0391495
ENSG00000237903.1	AC004000.1	---	1.10044	7.7159	2.76305	0.0391497
ENSG00000275734.2	AC010538.1	NA	113.026	59.4938	-0.924286	0.0391312
ENSG00000034239.11	EFCAB1	NA	151.224	58.3986	-1.37378	0.039106
ENSG00000110274.16	CEP164	NA	2185.75	3047.91	0.479739	0.039106
ENSG00000226332.2	AL354836.1	---	10.4059	27.5881	1.40921	0.0391086
ENSG00000228714.3	AL691420.1	NA	2.83252	11.5871	2.03494	0.0390985
ENSG00000116299.17	KIAA1324	NA	85.4179	134.979	0.657004	0.0390784
ENSG00000175198.17	PCCA	NA	4369.22	3187.18	-0.455131	0.0390545
ENSG00000240364.1	RPL31P59	---	0.254521	5.49903	4.26509	0.0390574
ENSG00000184012.12	TMPRSS2	NA	443.347	1127.52	1.34661	0.0390309
ENSG00000154065.17	ANKRD29	NA	71.8864	39.1188	-0.876637	0.0390074
ENSG00000089199.10	CHGB	NA	300.765	390.053	0.375074	0.0389763
ENSG00000259439.2	LINC01833	---	71.046	14.9025	-2.25261	0.0389389
ENSG00000070010.19	UFD1	NA	4673.27	6220.75	0.412757	0.0389554
ENSG00000242551.2	POU5F1P6	---	5.2569	15.9711	1.61224	0.0389518
ENSG00000137860.12	SLC28A2	NA	12.6933	83.5407	2.7136	0.0389559
ENSG00000248671.7	AP002495.1	---	25.3822	11.5772	-1.13571	0.0389089
ENSG00000117477.12	CCDC181	coiled-coil_domain_containing_181	733.243	537.84	-0.447111	0.0388782
ENSG00000054523.17	KIF1B	kinesin_family_member_1B	20411.4	15766.9	-0.372477	0.0388723
ENSG00000166863.12	TAC3	NA	562.339	1009.4	0.843906	0.0388785
ENSG00000250710.3	OR7E99P	---	1.57005	12.1032	2.92449	0.0388491
ENSG00000100445.17	SDR39U1	short_chain_dehydrogenase/reductase_family_39U,_member_1	1601.76	1194.48	-0.423435	0.0388
ENSG00000242085.1	RPS20P33	---	10.2892	26.4564	1.35146	0.0387849
ENSG00000008405.12	CRY1	NA	3347.62	2736.26	-0.290959	0.0387737
ENSG00000169181.13	GSG1L	NA	17.912	4.39723	-2.02233	0.0387622
ENSG00000260368.1	AC027373.1	---	10.9617	26.4299	1.27613	0.0387536
ENSG00000107443.16	CCNJ	NA	7328	6004.63	-0.287385	0.0387297
ENSG00000019144.19	PHLDB1	NA	5101.01	3555.48	-0.520696	0.0386699
ENSG00000166946.14	CCNDBP1	NA	2289.83	3034.68	0.40632	0.0386692
ENSG00000172059.11	KLF11	NA	1354.29	892.795	-0.601033	0.0386544
ENSG00000154639.19	CXADR	NA	11831.3	15219.6	0.363289	0.0386111
ENSG00000099904.15	ZDHHC8	zinc_finger,_DHHC-type_containing_8	1379.25	1025.94	-0.426905	0.0385889
ENSG00000230565.1	ZNF32-AS2	---	11.772	3.30539	-1.83793	0.038536
ENSG00000149646.12	CNBD2	cyclic_nucleotide_binding_domain_containing_2	106.959	69.9293	-0.6141	0.038513
ENSG00000273381.1	AL158071.5	---	33.0183	75.4117	1.19255	0.0384784
ENSG00000237110.2	TAAR9	trace_amine_associated_receptor_9_(gene/pseudogene)	3.37641	0	-4.05076	0.0383982
ENSG00000242960.1	FTH1P23	---	5.80205	17.0662	1.57188	0.038382
ENSG00000282418.1	AC092811.2	---	17.9873	7.16335	-1.3254	0.0383401
ENSG00000130540.14	SULT4A1	NA	667.81	475.517	-0.490025	0.0383277
ENSG00000136935.13	GOLGA1	golgin_A1	844.907	1134.1	0.425147	0.038322
ENSG00000257817.1	AC026765.2	---	2.06563	12.1032	2.5399	0.0383351
ENSG00000166866.13	MYO1A	NA	5.95441	16.5303	1.48078	0.0383096
ENSG00000104369.5	JPH1	NA	1479.27	1132.54	-0.385152	0.038278
ENSG00000185522.9	LMNTD2	NA	27.0092	52.8796	0.972314	0.0382495
ENSG00000244560.7	AC004890.2	NA	53.7286	26.4365	-1.02542	0.0381973
ENSG00000136104.20	RNASEH2B	NA	2077.65	2735.04	0.396768	0.0381844
ENSG00000244245.1	AC133134.1	---	84.0289	31.4095	-1.41731	0.0381625
ENSG00000106546.14	AHR	NA	356.694	613.145	0.780423	0.0381648
ENSG00000103707.10	MTFMT	NA	1137.32	859.958	-0.403429	0.0381443
ENSG00000268061.5	NAPA-AS1	NAPA_antisense_RNA_1	47.7837	24.7888	-0.949657	0.0380617
ENSG00000189423.12	USP32P3	NA	107.665	173.435	0.688816	0.0380688
ENSG00000237036.4	ZEB1-AS1	ZEB1_antisense_RNA_1_///_ZEB1_antisense_RNA_1	343.874	200.91	-0.77618	0.0380322
ENSG00000156931.15	VPS8	vacuolar_protein_sorting_8_homolog_(S._cerevisiae)	5071.41	4071.78	-0.316708	0.0380333
ENSG00000197769.5	MAP1LC3C	microtubule_associated_protein_1_light_chain_3_gamma	355.916	551.518	0.632062	0.0380225
ENSG00000177854.8	TMEM187	NA	164.644	101.326	-0.70183	0.0380067
ENSG00000152620.13	NADK2	NA	2744.38	1805.39	-0.604297	0.0379408
ENSG00000103932.12	RPAP1	NA	4534.16	3441.19	-0.397849	0.0379356
ENSG00000172799.5	ZBTB8OSP2	---	18.9954	1.1018	-4.10555	0.0379262
ENSG00000150627.15	WDR17	WD_repeat_domain_17	505.653	258.307	-0.969357	0.0379028
ENSG00000197070.14	ARRDC1	NA	422.213	672.53	0.671354	0.037896
ENSG00000225975.6	LINC01534	---	43.1385	23.6936	-0.866799	0.0378718
ENSG00000154930.15	ACSS1	NA	78.192	130.991	0.743948	0.0378448
ENSG00000113048.16	MRPS27	mitochondrial_ribosomal_protein_S27	11205.9	9335.1	-0.263525	0.0378252
ENSG00000164466.13	SFXN1	NA	7293.43	5864.33	-0.314595	0.0378035
ENSG00000179676.6	LINC00305	long_intergenic_non-protein_coding_RNA_305	0.956005	7.6993	3.02324	0.0377911
ENSG00000151640.13	DPYSL4	NA	1420.5	1015.76	-0.48359	0.0377699
ENSG00000119401.10	TRIM32	tripartite_motif_containing_32	1659.17	1208.44	-0.457071	0.0377749
ENSG00000102038.15	SMARCA1	SWI/SNF_related,_matrix_associated,_actin_dependent_regulator_of_chromatin,_subfamily_a,_member_1	18506.9	13739.6	-0.429701	0.037751
ENSG00000258471.2	AL161668.3	NA	4.66976	22.5586	2.25527	0.0377563
ENSG00000266097.1	MIR5192	---	2.81083	11.0213	1.97012	0.0377095
ENSG00000285637.1	AL161449.2	NA	3.27949	0	-4.01714	0.0376925
ENSG00000104903.4	LYL1	lymphoblastic_leukemia_associated_hematopoiesis_regulator_1	40.0754	22.0459	-0.865078	0.0376834
ENSG00000142606.16	MMEL1	NA	19.5226	6.61411	-1.56398	0.0376058
ENSG00000111837.11	MAK	male_germ_cell-associated_kinase	51.5547	24.7622	-1.05871	0.0376226
ENSG00000037042.9	TUBG2	NA	822.55	585.468	-0.49105	0.0376083
ENSG00000198793.12	MTOR	mechanistic_target_of_rapamycin_(serine/threonine_kinase)	13454.6	10726.4	-0.326895	0.037605
ENSG00000125686.12	MED1	NA	15239	12157.8	-0.325858	0.037614
ENSG00000178927.18	CYBC1	NA	2395.8	3002.54	0.325712	0.0376166
ENSG00000047621.12	C12orf4	NA	1491.98	1975.53	0.40518	0.0375726
ENSG00000110171.20	TRIM3	NA	933.027	714.484	-0.385031	0.0375577
ENSG00000234964.4	FABP5P7	---	42.5812	91.3961	1.1068	0.0375493
ENSG00000159625.14	DRC7	dynein_regulatory_complex_subunit_7	26.1397	12.1198	-1.11386	0.0375306
ENSG00000164054.15	SHISA5	shisa_family_member_5	12113	16104.4	0.410885	0.0375125
ENSG00000256713.7	PGA5	---	10.705	2.2036	-2.28213	0.0374658
ENSG00000172264.17	MACROD2	NA	263.979	143.2	-0.882109	0.0374385
ENSG00000118785.14	SPP1	NA	4598.81	11577.1	1.33199	0.0374277
ENSG00000248668.2	OXCT1-AS1	---	18.8875	6.61743	-1.51252	0.0373934
ENSG00000108829.10	LRRC59	NA	11912.3	16013.7	0.426904	0.03739
ENSG00000171428.14	NAT1	NA	391.543	597.727	0.610677	0.0373769
ENSG00000260698.1	AL591848.3	---	11.743	28.6567	1.2952	0.0373976
ENSG00000112679.14	DUSP22	dual_specificity_phosphatase_22	3076.72	2366.51	-0.378659	0.0373636
ENSG00000113638.14	TTC33	NA	1803.91	1262.76	-0.514779	0.03734
ENSG00000169599.12	NFU1	NFU1_iron-sulfur_cluster_scaffold	1855.68	2462.69	0.408541	0.0373228
ENSG00000135525.18	MAP7	microtubule-associated_protein_7	1052.63	2835.3	1.42959	0.0372572
ENSG00000166435.15	XRRA1	X-ray_radiation_resistance_associated_1	522.181	307.924	-0.761756	0.03723
ENSG00000092345.13	DAZL	deleted_in_azoospermia-like	128.315	43.5725	-1.558	0.0372191
ENSG00000092964.18	DPYSL2	NA	8529.19	5835.23	-0.547574	0.0371498
ENSG00000200279.1	SNORD114-10	---	6.08935	0	-4.90557	0.0370755
ENSG00000214578.5	HMGN2P15	---	17.0786	6.61079	-1.36553	0.0371246
ENSG00000286219.1	AC242843.1	NA	111.65	44.6477	-1.32274	0.0370736
ENSG00000136149.6	RPL13AP25	---	440.227	206.718	-1.09002	0.0370899
ENSG00000228436.2	AL139260.1	---	48.3286	25.3347	-0.931984	0.0370769
ENSG00000095637.22	SORBS1	NA	3666.54	2381.47	-0.622484	0.0371015
ENSG00000115109.14	EPB41L5	NA	9457.69	7175.42	-0.398428	0.0371098
ENSG00000075151.20	EIF4G3	eukaryotic_translation_initiation_factor_4_gamma,_3	13270.8	10545.8	-0.331585	0.0371076
ENSG00000083223.18	TUT7	NA	2741.94	3574.6	0.3825	0.0371232
ENSG00000165678.21	GHITM	NA	11505.3	15200.8	0.401869	0.0371261
ENSG00000166532.16	RIMKLB	NA	5217.42	7228.29	0.470229	0.0370787
ENSG00000269896.2	AL513477.1	---	112.804	62.7925	-0.843744	0.0370202
ENSG00000267414.1	AC120049.1	---	104.936	177.277	0.755873	0.0370188
ENSG00000105639.18	JAK3	Janus_kinase_3	196.236	110.17	-0.834414	0.0369646
ENSG00000170571.12	EMB	NA	3085.93	3914.09	0.342908	0.0369438
ENSG00000257842.5	LINC02588	---	9.56982	1.65436	-2.53483	0.0369249
ENSG00000114790.13	ARHGEF26	NA	1892.01	1549.68	-0.288073	0.0369156
ENSG00000140505.7	CYP1A2	NA	3.99412	0	-4.30053	0.0369039
ENSG00000253730.1	AC015909.2	---	13.8178	3.30539	-2.06447	0.0368683
ENSG00000185477.5	GPRIN3	NA	158.61	310.558	0.968468	0.0368497
ENSG00000257298.1	AC008147.2	---	30.0377	62.7294	1.06629	0.036851
ENSG00000215474.7	SKOR2	---	14.1812	3.86459	-1.87149	0.0367877
ENSG00000187801.15	ZFP69B	NA	834.655	544.364	-0.616637	0.0367719
ENSG00000125304.9	TM9SF2	NA	12906.7	16239.2	0.331351	0.0367744
ENSG00000197446.9	CYP2F1	NA	7.51165	1.10512	-2.76783	0.0367559
ENSG00000164211.13	STARD4	NA	4546.32	6852.78	0.591896	0.0366729
ENSG00000100077.15	GRK3	NA	4018.18	2881.29	-0.479853	0.0366461
ENSG00000140795.13	MYLK3	NA	247.322	624.434	1.33588	0.0366283
ENSG00000088970.16	KIZ	NA	1045.73	759.695	-0.460964	0.0366058
ENSG00000038210.13	PI4K2B	NA	904.27	1362.94	0.591394	0.0365872
ENSG00000255642.1	PABPC1P4	---	25.1771	62.303	1.30602	0.0365822
ENSG00000132297.11	HHLA1	HERV-H_LTR-associating_1	310.471	871.612	1.48976	0.036562
ENSG00000234636.2	MED14OS	MED14_opposite_strand	34.0704	14.3367	-1.24632	0.0365495
ENSG00000265808.3	SEC22B	SEC22_homolog_B,_vesicle_trafficking_protein_(gene/pseudogene)	2991.14	3724.37	0.316415	0.036532
ENSG00000236360.2	AL445183.3	---	15.9086	34.705	1.13539	0.0365262
ENSG00000081791.9	DELE1	NA	4040.82	3253.19	-0.312907	0.0365034
ENSG00000232194.1	Z99943.1	---	2.06104	10.4521	2.32802	0.0364869
ENSG00000009950.16	MLXIPL	NA	124.796	61.1514	-1.02964	0.0364654
ENSG00000160613.12	PCSK7	proprotein_convertase_subtilisin/kexin_type_7	3652.64	4748.31	0.37849	0.0364607
ENSG00000014123.10	UFL1	NA	2611.48	3786.09	0.535691	0.0364496
ENSG00000174945.13	AMZ1	archaelysin_family_metallopeptidase_1	17.1155	37.4445	1.12929	0.0364667
ENSG00000239528.1	RPS14P8	---	12.2141	51.2851	2.07034	0.0364724
ENSG00000261502.3	AC040174.1	---	11.9996	1.65768	-2.86494	0.036436
ENSG00000128482.16	RNF112	NA	66.7241	33.5766	-0.989986	0.0364286
ENSG00000056972.19	TRAF3IP2	NA	537.937	1084.14	1.01113	0.0364074
ENSG00000161638.11	ITGA5	NA	9777.55	6253.04	-0.644904	0.0363899
ENSG00000260464.1	AL049796.1	---	10.0934	27.5051	1.43799	0.0363512
ENSG00000204435.13	CSNK2B	casein_kinase_2,_beta_polypeptide_///_lymphocyte_antigen_6_complex,_locus_G5B	600.529	883.134	0.556613	0.0363407
ENSG00000100336.17	APOL4	apolipoprotein_L,_4	15.4332	4.39723	-1.81095	0.0361087
ENSG00000215241.3	LINC02449	---	18.435	6.06487	-1.60906	0.0361028
ENSG00000166016.6	ABTB2	NA	697.94	1090.12	0.643219	0.0360987
ENSG00000233246.1	AL513327.2	---	18.4786	5.50899	-1.75173	0.0360761
ENSG00000139438.5	FAM222A	family_with_sequence_similarity_222,_member_A	415.186	240.738	-0.786394	0.0360717
ENSG00000133398.4	MED10	NA	1359.13	1800.5	0.406082	0.036057
ENSG00000051009.10	FAM160A2	family_with_sequence_similarity_160,_member_A2	1460.17	1891.67	0.37358	0.0360274
ENSG00000196433.13	ASMT	NA	50.4787	18.7505	-1.42655	0.0360059
ENSG00000166960.16	CCDC178	coiled-coil_domain_containing_178	27.741	12.6657	-1.13049	0.0360113
ENSG00000189221.9	MAOA	monoamine_oxidase_A	1350.99	824.701	-0.712357	0.0360134
ENSG00000168298.6	HIST1H1E	histone_cluster_1,_H1e	15.7164	3.86459	-2.0308	0.0359858
ENSG00000196812.5	ZSCAN16	NA	571.01	842.019	0.560263	0.0359814
ENSG00000232229.5	LINC00865	long_intergenic_non-protein_coding_RNA_865	9.06237	42.381	2.22879	0.035968
ENSG00000090615.15	GOLGA3	NA	4174.16	5489.37	0.395218	0.0359436
ENSG00000184903.9	IMMP2L	inner_mitochondrial_membrane_peptidase_subunit_2	400.078	609.77	0.608002	0.0359208
ENSG00000214900.9	LINC01588	long_intergenic_non-protein_coding_RNA_1588	22.4195	45.6897	1.02204	0.0359271
ENSG00000155016.18	CYP2U1	NA	1290.61	870.349	-0.56837	0.0358973
ENSG00000131459.13	GFPT2	NA	4239.98	2284.11	-0.892371	0.0358704
ENSG00000121653.11	MAPK8IP1	mitogen-activated_protein_kinase_8_interacting_protein_1	1602.96	1175.35	-0.44758	0.0358149
ENSG00000101266.19	CSNK2A1	NA	21138.5	16702.3	-0.339809	0.0357942
ENSG00000251455.1	AC092611.1	---	4.35886	19.2632	2.13541	0.0357851
ENSG00000157168.19	NRG1	NA	914.091	502.768	-0.862482	0.0357715
ENSG00000122033.14	MTIF3	mitochondrial_translational_initiation_factor_3	2511.72	3043.79	0.277203	0.0357711
ENSG00000259523.1	AC022613.2	---	3.94612	13.2315	1.73849	0.0356895
ENSG00000253838.1	AC007991.2	---	5.96199	0	-4.87746	0.0356529
ENSG00000105671.12	DDX49	NA	2175.01	3007.19	0.467584	0.0356331
ENSG00000044524.11	EPHA3	NA	126.014	56.7044	-1.15145	0.0355868
ENSG00000147996.16	CBWD5	---	485.839	691.936	0.510769	0.0355721
ENSG00000180269.7	GPR139	---	18.617	7.16667	-1.38072	0.0355303
ENSG00000165650.12	PDZD8	NA	4471.64	3506.41	-0.350761	0.03551
ENSG00000173545.5	ZNF622	NA	2159.13	3186.89	0.561872	0.0355114
ENSG00000159958.6	TNFRSF13C	tumor_necrosis_factor_receptor_superfamily,_member_13C	87.0302	46.2888	-0.913523	0.035486
ENSG00000157869.15	RAB28	NA	2032.46	1583.34	-0.360495	0.0354787
ENSG00000119509.13	INVS	NA	1351.43	968.188	-0.48131	0.0354554
ENSG00000096746.17	HNRNPH3	heterogeneous_nuclear_ribonucleoprotein_H3_(2H9)	29498.4	23399.8	-0.334131	0.0354486
ENSG00000260868.1	LINC01960	---	0.683738	7.72587	3.47468	0.0354314
ENSG00000273819.1	ENPP7P7	---	7.4763	0.552559	-3.75636	0.0353294
ENSG00000130511.16	SSBP4	NA	1615.83	1100.92	-0.553601	0.0353393
ENSG00000162551.14	ALPL	NA	16449.5	11802.6	-0.478939	0.0353211
ENSG00000204681.11	GABBR1	NA	3058.39	2378.78	-0.362462	0.0353304
ENSG00000143498.18	TAF1A	NA	1612.66	1294.78	-0.316774	0.0353357
ENSG00000165886.5	UBTD1	NA	1117.29	822.074	-0.442509	0.0352479
ENSG00000204618.8	RNF39	ring_finger_protein_39	55.5688	13.2315	-2.06978	0.0352321
ENSG00000176387.7	HSD11B2	NA	194.06	94.1356	-1.04281	0.0352294
ENSG00000160113.5	NR2F6	nuclear_receptor_subfamily_2,_group_F,_member_6	3815.02	5310.61	0.477246	0.0352127
ENSG00000101197.13	BIRC7	NA	3.49077	16.5303	2.26843	0.0352041
ENSG00000112964.14	GHR	NA	161.269	334.787	1.05456	0.0351941
ENSG00000245105.3	A2M-AS1	NA	31.5124	13.7542	-1.19497	0.035171
ENSG00000102081.14	FMR1	NA	6725.87	4149.28	-0.696918	0.0351756
ENSG00000124920.13	MYRF	myelin_regulatory_factor	621.111	400.968	-0.631077	0.0351703
ENSG00000183087.15	GAS6	NA	1948.97	2600.26	0.415747	0.0350999
ENSG00000267313.7	AC021504.1	---	327.168	186.65	-0.810888	0.0350755
ENSG00000131389.17	SLC6A6	NA	16490	26509.2	0.684893	0.0350807
ENSG00000250103.2	PANCR	---	11.5506	30.8105	1.42405	0.0350875
ENSG00000205704.6	LINC00634	---	30.3664	12.6557	-1.26485	0.0350645
ENSG00000118855.19	MFSD1	NA	1127.22	1449.44	0.362598	0.0350559
ENSG00000099984.11	GSTT2	glutathione_S-transferase_theta_2_(gene/pseudogene)_///_glutathione_S-transferase_theta_2B_(gene/pseudogene)	8.79929	36.8886	2.07104	0.0350496
ENSG00000181481.14	RNF135	NA	663.446	854.082	0.364031	0.0350385
ENSG00000279806.1	AC018629.1	---	0.7501	7.72255	3.40956	0.0350389
ENSG00000156234.7	CXCL13	chemokine_(C-X-C_motif)_ligand_13	52.1515	11.5805	-2.17078	0.0350213
ENSG00000171219.9	CDC42BPG	NA	1359.35	2760.58	1.02204	0.0349873
ENSG00000280018.3	CU634019.6	---	43.4477	14.3101	-1.60053	0.0349744
ENSG00000166925.9	TSC22D4	NA	1242.26	1613.66	0.377139	0.0349669
ENSG00000229344.1	MTCO2P12	---	40.6809	20.9508	-0.960498	0.0349266
ENSG00000116922.14	C1orf109	chromosome_1_open_reading_frame_109	2836.62	2291.56	-0.30771	0.0349245
ENSG00000138669.9	PRKG2	protein_kinase,_cGMP-dependent,_type_II	106.257	57.3068	-0.893042	0.0348855
ENSG00000238142.1	BX284668.5	---	213.661	121.704	-0.811963	0.034895
ENSG00000168016.14	TRANK1	NA	1054.73	619.623	-0.767385	0.034872
ENSG00000117054.13	ACADM	acyl-CoA_dehydrogenase,_C-4_to_C-12_straight_chain	5355.82	7113.89	0.409559	0.0348806
ENSG00000163220.11	S100A9	NA	4.59532	15.9744	1.78671	0.0348946
ENSG00000286073.1	AL138900.3	NA	4.79551	42.8971	3.17347	0.0348578
ENSG00000146426.18	TIAM2	NA	3381.06	2439.69	-0.470751	0.0348465
ENSG00000162426.14	SLC45A1	solute_carrier_family_45,_member_1	28.5229	13.7708	-1.04906	0.0348289
ENSG00000197102.12	DYNC1H1	NA	64388.3	50343	-0.355002	0.0348039
ENSG00000023191.17	RNH1	NA	2482.74	3308.95	0.41462	0.0347692
ENSG00000112308.13	C6orf62	NA	7437.14	9161.18	0.300734	0.0347509
ENSG00000164867.11	NOS3	NA	293.786	212.647	-0.465665	0.0346748
ENSG00000181722.16	ZBTB20	zinc_finger_and_BTB_domain_containing_20	115.782	54.5506	-1.0853	0.0346518
ENSG00000179832.17	MROH1	maestro_heat-like_repeat_family_member_1	628.572	1300.66	1.04898	0.0346533
ENSG00000242516.1	LINC00960	long_intergenic_non-protein_coding_RNA_960	39.7502	83.1442	1.0705	0.0346377
ENSG00000235244.3	DANT2	---	24.4582	10.4621	-1.22994	0.0346267
ENSG00000227946.1	AC007383.2	---	119.724	74.3332	-0.685162	0.0345927
ENSG00000149735.7	GPHA2	NA	48.1409	20.9707	-1.20079	0.0345313
ENSG00000221978.12	CCNL2	NA	6571.31	8433.37	0.359909	0.0345118
ENSG00000204439.3	C6orf47	chromosome_6_open_reading_frame_47	1417.87	1899.31	0.421836	0.0345281
ENSG00000115935.17	WIPF1	WAS/WASL_interacting_protein_family,_member_1	1611.86	2610.34	0.695492	0.0345284
ENSG00000284523.1	AC004834.1	---	12.7511	3.85131	-1.72414	0.0344909
ENSG00000109536.12	FRG1	NA	2234.68	2851.46	0.3518	0.0344912
ENSG00000069974.16	RAB27A	NA	469.917	641.812	0.448845	0.0344886
ENSG00000115970.18	THADA	thyroid_adenoma_associated	4178.28	3315.34	-0.333658	0.034469
ENSG00000229273.1	BX664615.1	---	15.154	4.39723	-1.7851	0.0344157
ENSG00000266338.6	NBPF15	---	1658.21	1060.12	-0.645432	0.0343902
ENSG00000276261.1	AC009509.4	---	5.31408	18.1946	1.788	0.0343362
ENSG00000236194.3	AC099811.1	---	27.6028	10.4654	-1.40316	0.034269
ENSG00000285804.1	AC093218.1	NA	129.471	56.6978	-1.1937	0.0342732
ENSG00000254153.1	AC103957.2	---	19.0986	80.4943	2.07225	0.0342631
ENSG00000168036.18	CTNNB1	NA	60072.3	72110.2	0.263503	0.0341852
ENSG00000223561.6	AC005165.1	---	30.4229	74.2701	1.28591	0.0341429
ENSG00000163093.12	BBS5	NA	173.201	89.8081	-0.947681	0.034111
ENSG00000167103.12	PIP5KL1	NA	192.427	106.342	-0.857356	0.0341005
ENSG00000253330.1	AC024451.2	---	0.697201	6.62075	3.23866	0.0340659
ENSG00000150722.10	PPP1R1C	protein_phosphatase_1,_regulatory_(inhibitor)_subunit_1C	72.9618	150.281	1.04221	0.0340502
ENSG00000231482.3	AC105450.1	NA	3.4735	17.0662	2.29163	0.0340503
ENSG00000225830.13	ERCC6	NA	1556.07	1989.08	0.354238	0.0340245
ENSG00000158006.14	PAFAH2	NA	1347.4	1723.54	0.355238	0.0339899
ENSG00000277352.1	AP001065.2	---	8.72534	1.09848	-2.98029	0.0339588
ENSG00000153982.11	GDPD1	NA	573.708	381.029	-0.591017	0.0339601
ENSG00000122970.16	IFT81	NA	3261.39	2023.82	-0.688451	0.0339406
ENSG00000130762.15	ARHGEF16	NA	570.03	1163.54	1.0297	0.033873
ENSG00000162542.13	TMCO4	transmembrane_and_coiled-coil_domains_4	134.107	347.579	1.37367	0.0338518
ENSG00000122705.17	CLTA	NA	10886.9	15607.6	0.519678	0.0338257
ENSG00000172116.22	CD8B	NA	39.7147	111.93	1.49566	0.0338309
ENSG00000279067.1	AC002540.1	---	0.403244	7.16667	3.98111	0.0338359
ENSG00000267470.5	ZNF571-AS1	ZNF571_antisense_RNA_1	90.044	31.9455	-1.49735	0.033812
ENSG00000263818.5	RDM1P5	---	28.0731	9.90622	-1.50966	0.0337595
ENSG00000205847.6	OR7E91P	---	6.92451	41.2759	2.56684	0.0337629
ENSG00000092531.10	SNAP23	NA	6457.58	8722.48	0.433736	0.0337334
ENSG00000071127.17	WDR1	NA	33079.1	47294.5	0.515763	0.0337035
ENSG00000279789.1	AC120114.3	---	91.1576	149.216	0.711196	0.0336897
ENSG00000240857.2	RDH14	NA	1159	1591.39	0.457254	0.0336762
ENSG00000155275.19	TRMT44	NA	1080.17	1401.2	0.375771	0.0336559
ENSG00000180178.11	FAR2P1	NA	87.6796	23.6272	-1.89161	0.0336309
ENSG00000107859.10	PITX3	NA	27.9336	12.1231	-1.20229	0.0336019
ENSG00000181826.10	RELL1	NA	576.686	763.413	0.404338	0.0336101
ENSG00000213699.9	SLC35F6	NA	1744.26	2419.33	0.472196	0.0336073
ENSG00000253372.5	AC016405.1	---	4.48145	15.9545	1.83454	0.0336029
ENSG00000226979.8	LTA	lymphotoxin_alpha	3.30182	12.6856	1.94442	0.0335783
ENSG00000184863.11	RBM33	NA	6799.98	5182.04	-0.392024	0.0335683
ENSG00000146776.14	ATXN7L1	ataxin_7-like_1	1211.14	1966.46	0.699392	0.0335609
ENSG00000050393.11	MCUR1	mitochondrial_calcium_uniporter_regulator_1	4939.51	6093.07	0.302854	0.0335437
ENSG00000101057.16	MYBL2	NA	15715.4	24160.5	0.620485	0.0335341
ENSG00000175390.14	EIF3F	NA	12925.9	16758.8	0.374658	0.033527
ENSG00000046889.19	PREX2	NA	4845.33	2968.97	-0.706575	0.0335019
ENSG00000158711.13	ELK4	ELK4,_ETS-domain_protein_(SRF_accessory_protein_1)	4317.23	2809.47	-0.619871	0.0334433
ENSG00000139233.7	LLPH	NA	1337.31	1761.08	0.397211	0.0334215
ENSG00000010017.13	RANBP9	NA	4464.74	5756.96	0.366756	0.0334106
ENSG00000235081.1	AC245052.3	---	7.83821	0.552559	-3.83938	0.0333968
ENSG00000145014.17	TMEM44	transmembrane_protein_44	1307.76	1012.59	-0.369435	0.0333612
ENSG00000189350.12	TOGARAM2	---	88.0636	49.025	-0.847727	0.0333134
ENSG00000178662.16	CSRNP3	NA	888.782	492.308	-0.852444	0.0332864
ENSG00000077279.18	DCX	doublecortin	962.38	701.103	-0.457014	0.0332491
ENSG00000269956.1	MKNK1-AS1	MKNK1_antisense_RNA_1	3.83176	0	-4.25073	0.0332266
ENSG00000124782.20	RREB1	NA	4604.16	6703.04	0.541876	0.0332297
ENSG00000100321.15	SYNGR1	NA	2202.52	1504.77	-0.549796	0.0332075
ENSG00000033800.13	PIAS1	protein_inhibitor_of_activated_STAT_1	5221.09	6446.4	0.304141	0.0332106
ENSG00000087258.15	GNAO1	NA	1878.55	2964.66	0.658198	0.0332153
ENSG00000257474.5	AC027288.1	---	131.404	403.228	1.61855	0.0332033
ENSG00000162779.22	AXDND1	NA	14.3193	31.9455	1.15749	0.0331877
ENSG00000114904.13	NEK4	NA	3401.11	2751	-0.306004	0.0331628
ENSG00000174233.11	ADCY6	adenylate_cyclase_6	5188.04	3361.17	-0.626254	0.0331112
ENSG00000130234.10	ACE2	angiotensin_I_converting_enzyme_2	2.1803	13.2183	2.61647	0.0331114
ENSG00000079691.18	CARMIL1	NA	2553.89	4031.05	0.65851	0.0330915
ENSG00000260265.1	LINC02562	---	43.2094	85.9269	0.990911	0.0330552
ENSG00000243646.10	IL10RB	NA	23.5853	10.4621	-1.17081	0.0330402
ENSG00000152253.9	SPC25	NA	2733.72	2165.5	-0.336154	0.0330272
ENSG00000268983.1	AC005253.2	---	0.241058	5.50235	4.26589	0.0330329
ENSG00000136944.17	LMX1B	LIM_homeobox_transcription_factor_1,_beta	4208.56	2107.69	-0.997716	0.0329464
ENSG00000196312.14	MFSD14C	NA	4225.9	3105.39	-0.444527	0.0329553
ENSG00000162601.10	MYSM1	NA	6698.13	8694.54	0.376336	0.0329496
ENSG00000251687.1	AC104791.1	---	3.14453	13.7575	2.14504	0.032944
ENSG00000270280.1	AL451086.1	---	0	5.50567	4.98798	0.0328997
ENSG00000262877.4	AC110285.2	---	201.706	106.841	-0.918106	0.0328614
ENSG00000075826.17	SEC31B	NA	362.991	223.056	-0.703244	0.0328527
ENSG00000174804.4	FZD4	NA	1242.42	2112.51	0.76576	0.0328588
ENSG00000235888.2	AF064858.1	NA	30.1798	13.7708	-1.13066	0.0328275
ENSG00000229743.3	LINC01159	NA	1.9508	28.0112	3.85331	0.0327919
ENSG00000261409.1	AL035425.3	---	495.981	251.134	-0.981937	0.0327723
ENSG00000225511.7	LINC00475	NA	24.6465	48.4459	0.978366	0.0327705
ENSG00000197582.5	GPX1P1	---	68.1257	3.30207	-4.36614	0.0327145
ENSG00000132702.13	HAPLN2	NA	7.26963	1.1018	-2.72253	0.0327394
ENSG00000254656.2	RTL1	NA	43.551	13.2116	-1.71937	0.0327287
ENSG00000107551.21	RASSF4	NA	1104.58	527.774	-1.06534	0.0327219
ENSG00000126882.13	FAM78A	NA	316.29	170.838	-0.888834	0.0327494
ENSG00000142552.8	RCN3	NA	624.89	352.798	-0.825197	0.0327103
ENSG00000154310.17	TNIK	NA	4558.43	2899.33	-0.652813	0.0327198
ENSG00000072501.17	SMC1A	structural_maintenance_of_chromosomes_1A	29386.2	18708.3	-0.65145	0.0326964
ENSG00000110768.12	GTF2H1	NA	3196.3	4162.61	0.381226	0.0327519
ENSG00000167565.13	SERTAD3	NA	1700.19	2310.51	0.442561	0.0327575
ENSG00000108523.15	RNF167	ring_finger_protein_167	5213.65	7374.67	0.500352	0.0327553
ENSG00000146410.12	MTFR2	NA	817.234	1190.21	0.542568	0.0326805
ENSG00000180801.14	ARSJ	NA	951.452	431.122	-1.14199	0.0326237
ENSG00000079841.18	RIMS1	regulating_synaptic_membrane_exocytosis_1	309.384	168.681	-0.875753	0.0326203
ENSG00000196811.12	CHRNG	NA	7.53062	0	-5.21369	0.0325547
ENSG00000000460.17	C1orf112	NA	2739.73	3735.4	0.4473	0.0325661
ENSG00000148090.11	AUH	AU_RNA_binding_protein/enoyl-CoA_hydratase	1122.31	1714.05	0.611007	0.032537
ENSG00000123643.13	SLC36A1	NA	2237.81	3624.98	0.695844	0.0325486
ENSG00000154655.15	L3MBTL4	l(3)mbt-like_4_(Drosophila)	74.3931	215.909	1.53742	0.0325643
ENSG00000279320.1	AC069528.2	---	2.13991	10.4521	2.29644	0.0325444
ENSG00000198624.13	CCDC69	NA	755.014	1655.22	1.13255	0.0324856
ENSG00000198363.18	ASPH	NA	10602.4	7385.05	-0.521731	0.0324622
ENSG00000205334.2	LINC01460	---	11.1537	2.75615	-2.02064	0.0324458
ENSG00000215030.5	RPL13P12	---	930.876	318.592	-1.54679	0.0324378
ENSG00000109083.13	IFT20	intraflagellar_transport_20	817.226	1039.65	0.347664	0.032447
ENSG00000125965.9	GDF5	NA	24.7308	6.61411	-1.90151	0.0324191
ENSG00000107902.14	LHPP	NA	633.799	438.995	-0.529672	0.0323865
ENSG00000105492.16	SIGLEC6	NA	2.37654	75.2557	4.97298	0.0323739
ENSG00000268006.1	PTOV1-AS1	PTOV1_antisense_RNA_1	422.777	241.201	-0.810124	0.0323627
ENSG00000253661.1	ZFHX4-AS1	ZFHX4_antisense_RNA_1	39.2892	11.0047	-1.8343	0.0323469
ENSG00000105991.8	HOXA1	NA	167.384	598.59	1.83923	0.0323071
ENSG00000060566.14	CREB3L3	NA	38.1857	15.4152	-1.31165	0.0322677
ENSG00000173320.12	STOX2	NA	4746	3529.25	-0.427247	0.0322828
ENSG00000212232.1	SNORD17	---	125.853	197.711	0.653046	0.032277
ENSG00000117791.16	MARC2	NA	104.121	291.145	1.48505	0.0322755
ENSG00000151379.3	MSGN1	---	0.653175	7.1567	3.39361	0.0322429
ENSG00000279204.1	AC134043.2	---	5.0499	0	-4.6424	0.0322353
ENSG00000181458.10	TMEM45A	transmembrane_protein_45A	1011.95	716.738	-0.497951	0.0322184
ENSG00000257093.7	KIAA1147	NA	4290.12	3326.74	-0.366864	0.032215
ENSG00000177556.12	ATOX1	NA	1833.65	2501.27	0.447938	0.0322211
ENSG00000005100.13	DHX33	NA	9121.66	7110.15	-0.359379	0.0321977
ENSG00000198015.13	MRPL42	NA	8818.83	6667.9	-0.403399	0.0321666
ENSG00000152348.16	ATG10	NA	1075.48	1471.38	0.451932	0.0321468
ENSG00000188322.5	SBK1	NA	6451.63	5069.01	-0.347965	0.0321342
ENSG00000154945.7	ANKRD40	NA	7076.31	5729.48	-0.304536	0.0321383
ENSG00000184887.13	BTBD6	BTB_(POZ)_domain_containing_6	601.867	949.843	0.658697	0.0321224
ENSG00000159210.9	SNF8	SNF8,_ESCRT-II_complex_subunit	4191.7	5846.31	0.480057	0.032057
ENSG00000158286.13	RNF207	NA	41.0218	22.036	-0.897113	0.0320444
ENSG00000169084.13	DHRSX	---	1257.74	919.845	-0.451053	0.031966
ENSG00000117560.8	FASLG	NA	0	5.50899	4.98879	0.0319533
ENSG00000253369.1	AC131902.1	---	0	5.50899	4.98879	0.0319533
ENSG00000226801.2	OSTCP8	---	3.81022	13.7708	1.8614	0.0319025
ENSG00000228775.7	WEE2-AS1	WEE2_antisense_RNA_1	21.7443	41.8584	0.947764	0.0318932
ENSG00000187773.8	DIPK1C	family_with_sequence_similarity_69,_member_C	11.8335	1.65436	-2.83526	0.0318828
ENSG00000188026.13	RILPL1	NA	1135.71	844.387	-0.42768	0.0318723
ENSG00000204904.7	LINC01545	long_intergenic_non-protein_coding_RNA_1545	35.5922	17.6321	-1.01609	0.0318533
ENSG00000109832.14	DDX25	NA	514.931	372.457	-0.466533	0.0318551
ENSG00000132254.12	ARFIP2	ADP-ribosylation_factor_interacting_protein_2	2882.47	3773.73	0.388814	0.0317915
ENSG00000074370.18	ATP2A3	NA	763.22	434.291	-0.813699	0.0317606
ENSG00000135249.8	RINT1	NA	2127.32	2730.89	0.360476	0.0317474
ENSG00000198156.10	NPIPB6	---	3.52054	0	-4.11896	0.0317301
ENSG00000182508.14	LHFPL1	NA	129.316	53.492	-1.27554	0.0317225
ENSG00000147465.11	STAR	steroidogenic_acute_regulatory_protein	99.6279	47.4304	-1.06913	0.0317289
ENSG00000246263.2	UBR5-AS1	UBR5_antisense_RNA_1	135.614	77.0926	-0.817045	0.0317098
ENSG00000234009.1	RPL5P34	---	604.109	848.869	0.490626	0.0317026
ENSG00000107201.10	DDX58	NA	741.974	1051.96	0.503706	0.0316476
ENSG00000100883.12	SRP54	NA	8162.75	10564.5	0.372102	0.0316112
ENSG00000246596.7	AC139795.1	NA	305.328	189.439	-0.689463	0.0315971
ENSG00000079156.17	OSBPL6	NA	1659.57	1194.61	-0.474018	0.0315155
ENSG00000103227.18	LMF1	lipase_maturation_factor_1	598.247	377.863	-0.663158	0.0314852
ENSG00000158623.14	COPG2	coatomer_protein_complex_subunit_gamma_2	10078.5	7442.73	-0.437388	0.031468
ENSG00000138083.5	SIX3	NA	124.116	28.6899	-2.11258	0.0314438
ENSG00000104660.18	LEPROTL1	NA	5635.59	4536.08	-0.313116	0.0314333
ENSG00000205592.14	MUC19	NA	173.973	332.134	0.93378	0.0314154
ENSG00000205611.4	LINC01597	---	7.0531	0	-5.11879	0.0313736
ENSG00000269399.2	AC008764.6	---	134.06	89.2722	-0.588176	0.0312786
ENSG00000072832.14	CRMP1	collapsin_response_mediator_protein_1	8776.82	6415.97	-0.451976	0.0312692
ENSG00000232160.6	RAP2C-AS1	RAP2C_antisense_RNA_1	97.3667	50.0969	-0.960111	0.0312591
ENSG00000090054.15	SPTLC1	NA	7434.66	9720.82	0.386792	0.0312535
ENSG00000187151.7	ANGPTL5	---	1.8675	18.6974	3.27598	0.0312563
ENSG00000254607.2	AP001783.1	---	7.75144	1.1018	-2.81461	0.0312333
ENSG00000137225.13	CAPN11	NA	31.2913	12.1264	-1.36747	0.0311837
ENSG00000176018.13	LYSMD3	NA	1788.84	2504.69	0.485344	0.031155
ENSG00000139567.12	ACVRL1	activin_A_receptor_type_IL	42.0663	12.679	-1.73142	0.0311401
ENSG00000274248.1	AJ011932.1	---	6.94622	18.7372	1.44266	0.0311402
ENSG00000084070.12	SMAP2	NA	1181.13	811.346	-0.54169	0.0310986
ENSG00000215840.3	AL592295.1	---	4.22138	0	-4.38127	0.0310772
ENSG00000166924.9	NYAP1	NA	411.428	301.247	-0.45024	0.0310274
ENSG00000280453.1	AP006248.5	---	0.657765	7.16002	3.38981	0.0310003
ENSG00000230601.6	TEX48	---	0.947132	6.61079	2.81041	0.0309924
ENSG00000127324.9	TSPAN8	NA	7.53602	0.552559	-3.77309	0.0309172
ENSG00000144821.9	MYH15	myosin,_heavy_chain_15	264.115	146.592	-0.850952	0.0309113
ENSG00000110002.15	VWA5A	von_Willebrand_factor_A_domain_containing_5A	1176.64	1835.76	0.641644	0.0309084
ENSG00000151033.9	LYZL2	NA	5.23377	0	-4.69507	0.0308938
ENSG00000141664.9	ZCCHC2	zinc_finger,_CCHC_domain_containing_2	1278.16	1939.55	0.601673	0.0308783
ENSG00000260231.2	KDM7A-DT	NA	177.433	272.607	0.61904	0.0308816
ENSG00000162704.16	ARPC5	NA	10384.4	13927.6	0.423506	0.0308681
ENSG00000279166.1	AC009951.1	---	13.7225	3.31203	-2.05446	0.0308233
ENSG00000198825.13	INPP5F	NA	17285	5882.62	-1.55498	0.0307631
ENSG00000232645.5	LINC01431	long_intergenic_non-protein_coding_RNA_1431	12.1684	3.30871	-1.88052	0.0307173
ENSG00000277200.1	AC005696.4	---	452.779	245.734	-0.881802	0.0306515
ENSG00000137331.12	IER3	NA	1877.94	3259.14	0.7955	0.0306136
ENSG00000022556.16	NLRP2	NA	2411.02	45.6698	-5.7222	0.0306001
ENSG00000223546.6	LINC00630	long_intergenic_non-protein_coding_RNA_630	341.722	239.09	-0.516595	0.0305984
ENSG00000229754.1	CXCR2P1	---	14.2367	4.41383	-1.69274	0.03055
ENSG00000149557.13	FEZ1	NA	4681.52	7664.12	0.711156	0.0305531
ENSG00000146094.14	DOK3	NA	314.679	526.719	0.744134	0.0305627
ENSG00000155897.10	ADCY8	NA	13.6729	36.3693	1.42318	0.0305573
ENSG00000197822.11	OCLN	NA	1305.08	2668.61	1.03205	0.0305369
ENSG00000111788.10	AC009533.1	---	576.413	381.195	-0.596383	0.0305266
ENSG00000129991.12	TNNI3	troponin_I_type_3_(cardiac)	323.502	168.142	-0.944688	0.0305136
ENSG00000167978.17	SRRM2	NA	58532.8	46382.8	-0.335649	0.0304678
ENSG00000223392.1	CLDN10-AS1	CLDN10_antisense_RNA_1	5.68611	35.8068	2.66605	0.0304445
ENSG00000205002.3	AARD	---	189.203	98.7254	-0.938348	0.0304321
ENSG00000213654.10	GPSM3	NA	484.851	346.56	-0.485144	0.0304298
ENSG00000170043.11	TRAPPC1	trafficking_protein_particle_complex_1	2258.96	2832.9	0.326625	0.0304134
ENSG00000132153.15	DHX30	NA	7817.68	6227.14	-0.32811	0.0304043
ENSG00000113732.9	ATP6V0E1	NA	5259.21	7343.1	0.481599	0.0303994
ENSG00000179292.5	TMEM151A	NA	50.9996	19.303	-1.39993	0.0303516
ENSG00000154845.15	PPP4R1	protein_phosphatase_4,_regulatory_subunit_1	9990.95	12860.4	0.36429	0.030338
ENSG00000273723.1	AL139089.1	---	109.713	64.9994	-0.757849	0.030306
ENSG00000164120.14	HPGD	NA	1467.02	13621.4	3.21494	0.0303026
ENSG00000166736.11	HTR3A	5-hydroxytryptamine_(serotonin)_receptor_3A,_ionotropic	261.129	120.715	-1.1128	0.0302725
ENSG00000169862.19	CTNND2	NA	830.591	466.483	-0.831972	0.0302663
ENSG00000276772.1	AC025271.4	---	14.7301	33.5965	1.19452	0.0302744
ENSG00000113119.12	TMCO6	transmembrane_and_coiled-coil_domains_6	964.475	754.242	-0.355071	0.0302509
ENSG00000280057.1	AL022069.2	---	22.6879	9.36694	-1.27074	0.0302187
ENSG00000175806.15	MSRA	NA	133.999	213.752	0.676049	0.0302128
ENSG00000124570.19	SERPINB6	NA	888.641	1459.09	0.71585	0.0301987
ENSG00000230359.5	TPI1P2	---	28.366	52.8697	0.894834	0.0302034
ENSG00000286044.1	AP001977.1	NA	3.17828	13.2349	2.03825	0.0301941
ENSG00000138166.6	DUSP5	NA	824.944	1749.79	1.0851	0.0301795
ENSG00000065057.8	NTHL1	NA	1894.24	1331.64	-0.508346	0.030155
ENSG00000134709.11	HOOK1	NA	1321.7	2296.76	0.797154	0.0301456
ENSG00000259330.2	INAFM2	InaF-motif_containing_2	1318.05	900.155	-0.549867	0.030124
ENSG00000278311.5	GGNBP2	NA	5245.89	6797.06	0.373761	0.0301098
ENSG00000170369.4	CST2	NA	3.78329	15.4218	2.03003	0.0301038
ENSG00000205517.12	RGL3	ral_guanine_nucleotide_dissociation_stimulator-like_3	251.379	736.711	1.55114	0.0300853
ENSG00000139187.10	KLRG1	NA	216.261	128.94	-0.74551	0.0300655
ENSG00000268926.3	AL354861.3	NA	10.0119	24.8021	1.31615	0.0300695
ENSG00000261807.2	LINC02141	---	0.44268	6.05823	3.70296	0.0300752
ENSG00000133639.5	BTG1	NA	3175.94	2302.24	-0.464264	0.0300526
ENSG00000256616.3	AP002414.2	---	17.9087	5.50567	-1.70381	0.0300289
ENSG00000120832.10	MTERF2	NA	1144.27	822.524	-0.476436	0.030011
ENSG00000089091.16	DZANK1	double_zinc_ribbon_and_ankyrin_repeat_domains_1	766.706	580.82	-0.400873	0.0299972
ENSG00000250508.1	AP000808.1	---	16.314	43.4861	1.41988	0.0299648
ENSG00000070182.20	SPTB	NA	770.145	492.107	-0.646723	0.0299283
ENSG00000072840.13	EVC	NA	1547.61	1079.94	-0.519018	0.0298476
ENSG00000168631.12	MUCL3	diffuse_panbronchiolitis_critical_region_1	24.8202	10.4687	-1.24033	0.0298321
ENSG00000110944.9	IL23A	NA	51.8706	140.987	1.4457	0.0298281
ENSG00000005981.13	ASB4	NA	14.7949	3.30539	-2.16826	0.0298145
ENSG00000116996.9	ZP4	zona_pellucida_glycoprotein_4	34.6194	10.4853	-1.72772	0.0297713
ENSG00000122557.10	HERPUD2	NA	2205.13	2705.22	0.294846	0.0297746
ENSG00000204519.11	ZNF551	NA	3640.87	2852.13	-0.352239	0.0297588
ENSG00000261121.1	LINC02473	---	9.67722	2.2036	-2.13269	0.0297216
ENSG00000279827.1	AC136469.2	---	49.0038	82.0956	0.747237	0.029706
ENSG00000229227.8	AL356056.1	---	0.249931	5.51231	4.26823	0.0297051
ENSG00000205105.6	COX17P1	---	5.23947	18.1614	1.7999	0.0296641
ENSG00000130988.13	RGN	NA	75.6007	39.142	-0.949437	0.0296432
ENSG00000267890.1	AC010624.2	---	16.9855	5.51895	-1.62573	0.0296225
ENSG00000259969.1	AL049838.1	---	112.207	60.0397	-0.90289	0.0296207
ENSG00000261888.1	AC144831.1	---	23.2714	52.863	1.17324	0.0296171
ENSG00000266805.1	AP005432.1	---	1.29748	9.36694	2.79585	0.0296065
ENSG00000048052.21	HDAC9	histone_deacetylase_9	1343.53	761.893	-0.818346	0.0295944
ENSG00000243444.8	PALM2	NA	357.392	202.258	-0.820999	0.02957
ENSG00000187239.17	FNBP1	NA	4246.11	2994.93	-0.50361	0.029575
ENSG00000082898.16	XPO1	exportin_1	51285.4	42025.8	-0.287275	0.029553
ENSG00000165714.11	BORCS5	NA	634.261	451.654	-0.48936	0.0295197
ENSG00000214078.12	CPNE1	copine_I	6868.73	5485.14	-0.324475	0.0295128
ENSG00000113838.13	TBCCD1	NA	1069.75	831.175	-0.363738	0.0294951
ENSG00000266074.8	BAHCC1	BAH_domain_and_coiled-coil_containing_1	1935.76	1175.14	-0.720176	0.0294685
ENSG00000101639.18	CEP192	centrosomal_protein_192kDa	6851.08	5038.32	-0.443382	0.0294583
ENSG00000129353.15	SLC44A2	NA	13305.3	19959.3	0.585047	0.0294471
ENSG00000170893.4	TRH	NA	75.464	223.469	1.56498	0.0294364
ENSG00000235023.1	AP001626.1	---	30.7736	14.3267	-1.10512	0.0294177
ENSG00000124787.13	RPP40	ribonuclease_P/MRP_40kDa_subunit	910.067	1192.44	0.390147	0.0294217
ENSG00000120279.6	MYCT1	myc_target_1	157.878	992.102	2.65107	0.0294117
ENSG00000157077.14	ZFYVE9	zinc_finger,_FYVE_domain_containing_9	4429.11	3234.19	-0.453577	0.0293684
ENSG00000177335.10	C8orf31	chromosome_8_open_reading_frame_31	85.5248	137.692	0.686695	0.0293648
ENSG00000260942.1	CAPN10-DT	CAPN10_antisense_RNA_1_(head_to_head)	375.619	268.799	-0.482812	0.0293311
ENSG00000203943.8	SAMD13	sterile_alpha_motif_domain_containing_13	71.8248	40.2007	-0.840538	0.0293118
ENSG00000197321.14	SVIL	supervillin	5636.35	7574.05	0.426352	0.0293092
ENSG00000174851.16	YIF1A	NA	1591.29	2310.23	0.538006	0.0293139
ENSG00000229385.1	AC010975.1	---	13.6615	3.29875	-2.04801	0.0292834
ENSG00000154229.12	PRKCA	NA	4289.53	2717.72	-0.658377	0.0292564
ENSG00000136997.18	MYC	NA	1026.61	1888.78	0.879926	0.0292611
ENSG00000145087.12	STXBP5L	syntaxin_binding_protein_5-like	200.973	121.654	-0.723476	0.0292439
ENSG00000184916.9	JAG2	NA	279.154	186.293	-0.583571	0.0292294
ENSG00000115392.11	FANCL	Fanconi_anemia_complementation_group_L	3618.74	2526.78	-0.518294	0.0292325
ENSG00000214796.8	AC098934.1	---	1314.47	2144.51	0.70603	0.0292426
ENSG00000230852.2	AL161621.1	NA	0.754383	7.71258	3.4065	0.0291738
ENSG00000165238.16	WNK2	WNK_lysine_deficient_protein_kinase_2	2989.97	1997.78	-0.581713	0.0291405
ENSG00000093144.19	ECHDC1	NA	4609.38	5815.09	0.335271	0.0291378
ENSG00000158636.16	EMSY	EMSY_BRCA2-interacting_transcriptional_repressor	4175.2	3003.04	-0.475398	0.0290926
ENSG00000205277.9	MUC12	mucin_12,_cell_surface_associated	100.129	60.6022	-0.723845	0.0290614
ENSG00000153162.9	BMP6	NA	51.3095	141.863	1.46848	0.0290497
ENSG00000133392.18	MYH11	NA	270.338	110.293	-1.29288	0.0290216
ENSG00000180340.6	FZD2	frizzled_class_receptor_2	3221.72	1956.36	-0.719662	0.0290022
ENSG00000189319.14	FAM53B	NA	2137.7	1558.15	-0.456199	0.0289915
ENSG00000090905.19	TNRC6A	NA	11492.7	8771.54	-0.389777	0.0289847
ENSG00000158555.15	GDPD5	NA	618.398	905.261	0.549954	0.0289941
ENSG00000076604.15	TRAF4	NA	7783.43	10376.5	0.414854	0.0289619
ENSG00000142046.15	TMEM91	NA	88.0781	52.3304	-0.753805	0.0289502
ENSG00000278915.1	AC005609.3	---	59.725	117.826	0.97558	0.0289445
ENSG00000135373.12	EHF	ets_homologous_factor	5.10057	17.0862	1.76145	0.0289052
ENSG00000258732.1	AC025884.1	---	0	12.0833	6.12201	0.0288993
ENSG00000143753.13	DEGS1	NA	6494.65	8713.4	0.424032	0.0288795
ENSG00000135253.13	KCP	kielin/chordin-like_protein	147.231	84.3257	-0.80515	0.0288679
ENSG00000150636.17	CCDC102B	coiled-coil_domain_containing_102B	281.834	175.176	-0.685935	0.0288469
ENSG00000108379.10	WNT3	NA	740.299	1322.14	0.837101	0.0288452
ENSG00000154529.14	CNTNAP3B	---	164.345	92.0151	-0.835322	0.0288283
ENSG00000163629.13	PTPN13	NA	22575.6	15553.2	-0.537555	0.0288192
ENSG00000132872.12	SYT4	NA	41.3735	107.827	1.38611	0.028808
ENSG00000164458.9	TBXT	T_brachyury_transcription_factor	204.906	638.986	1.64159	0.0287722
ENSG00000128655.18	PDE11A	NA	410.876	187.964	-1.12896	0.028751
ENSG00000261728.1	AL138690.1	---	7.69411	0.549239	-3.81305	0.0287017
ENSG00000113555.5	PCDH12	protocadherin_12	15.904	2.75947	-2.52696	0.0286879
ENSG00000135063.19	FAM189A2	NA	134.452	275.003	1.03439	0.0286755
ENSG00000159658.11	EFCAB14	NA	5904.79	7412.21	0.328005	0.028644
ENSG00000099998.17	GGT5	gamma-glutamyltransferase_5	8.80166	31.3398	1.83635	0.0286281
ENSG00000113946.3	CLDN16	claudin_16	10.8844	49.0615	2.15526	0.0286282
ENSG00000166323.13	C11orf65	NA	44.5814	24.2329	-0.877741	0.0286047
ENSG00000276600.5	RAB7B	NA	190.743	88.6864	-1.10506	0.0285715
ENSG00000107798.18	LIPA	NA	4315.13	3000.54	-0.524242	0.0285787
ENSG00000137806.9	NDUFAF1	NA	1137.13	1722.85	0.599476	0.0285874
ENSG00000174292.12	TNK1	tyrosine_kinase,_non-receptor,_1	264.045	555.875	1.07381	0.0285879
ENSG00000010803.16	SCMH1	sex_comb_on_midleg_homolog_1_(Drosophila)	1731.24	1118.24	-0.630496	0.0284748
ENSG00000120647.10	CCDC77	NA	4496.49	3529.76	-0.349248	0.0284727
ENSG00000173200.13	PARP15	NA	15.6972	31.9422	1.02397	0.0284758
ENSG00000138615.6	CILP	NA	7.20912	0.552559	-3.71213	0.0284428
ENSG00000227268.3	KLLN	killin,_p53-regulated_DNA_replication_inhibitor	70.1556	37.4578	-0.90353	0.0284381
ENSG00000101901.11	ALG13	ALG13,_UDP-N-acetylglucosaminyltransferase_subunit	4764.07	2894.47	-0.718921	0.0284264
ENSG00000226331.1	RPL23AP28	---	13.9015	3.30539	-2.08295	0.0283873
ENSG00000231609.6	AC007098.1	NA	44.2179	13.7708	-1.6815	0.0283703
ENSG00000173991.5	TCAP	titin-cap	57.3263	34.1491	-0.748366	0.0283462
ENSG00000273274.2	ZBTB8B	NA	698.328	501.132	-0.479192	0.0283483
ENSG00000113282.13	CLINT1	clathrin_interactor_1	9691.25	12617.7	0.380722	0.0283518
ENSG00000117009.12	KMO	NA	48.3166	7.17663	-2.75026	0.0283146
ENSG00000249592.5	AC139887.2	---	407.603	280.869	-0.537591	0.0282707
ENSG00000168243.11	GNG4	NA	1373.29	1042.36	-0.397904	0.0282442
ENSG00000051180.17	RAD51	NA	3255.93	4583.78	0.493592	0.0282025
ENSG00000173376.14	NDNF	NA	246.147	555.128	1.17307	0.0281814
ENSG00000221886.4	ZBED8	NA	684.161	455.479	-0.587567	0.0281021
ENSG00000233721.1	AL356309.2	---	7.37828	0.549239	-3.74912	0.0280865
ENSG00000186469.8	GNG2	guanine_nucleotide_binding_protein_(G_protein),_gamma_2	2204.31	1263.9	-0.8025	0.0280805
ENSG00000186867.10	QRFPR	pyroglutamylated_RFamide_peptide_receptor	110.246	69.4033	-0.667738	0.0280915
ENSG00000157657.14	ZNF618	zinc_finger_protein_618	7868.2	5593.25	-0.492331	0.0280697
ENSG00000097007.18	ABL1	NA	11626.6	9573.23	-0.280364	0.0280866
ENSG00000165169.11	DYNLT3	NA	528.137	802.409	0.604217	0.0280956
ENSG00000181827.14	RFX7	regulatory_factor_X,_7	5769.87	4148.83	-0.475827	0.0280581
ENSG00000147050.14	KDM6A	lysine_(K)-specific_demethylase_6A	10097.4	22397.6	1.14936	0.028057
ENSG00000151276.23	MAGI1	membrane_associated_guanylate_kinase,_WW_and_PDZ_domain_containing_1	8990.2	6578.7	-0.450511	0.0280381
ENSG00000166860.3	ZBTB39	NA	5023.59	3891.45	-0.368326	0.0280252
ENSG00000249825.5	AC012636.1	---	12.0663	26.9857	1.15515	0.0280251
ENSG00000178381.11	ZFAND2A	zinc_finger,_AN1-type_domain_2A	566.164	798.364	0.496111	0.0280064
ENSG00000225194.3	LINC00092	NA	13.6544	30.3044	1.14339	0.0279951
ENSG00000258675.1	LINC02308	---	8.36391	26.9957	1.69728	0.0279906
ENSG00000122882.10	ECD	ecdysoneless_homolog_(Drosophila)	5154.7	7201.03	0.482405	0.0279387
ENSG00000261371.6	PECAM1	NA	16.8065	6.05491	-1.47432	0.0279304
ENSG00000178821.13	TMEM52	NA	264.878	142.758	-0.891621	0.0279247
ENSG00000269416.5	LINC01224	long_intergenic_non-protein_coding_RNA_1224	2039.17	1494.99	-0.447725	0.027918
ENSG00000177640.15	CASC2	cancer_susceptibility_candidate_2_(non-protein_coding)	120.544	71.5969	-0.752886	0.0278456
ENSG00000143494.15	VASH2	vasohibin_2	5453.22	3364.67	-0.696668	0.0278389
ENSG00000214331.8	AC009053.1	---	262.617	380.153	0.535119	0.0278391
ENSG00000116883.8	AL591845.1	---	142.468	249.482	0.805684	0.0278505
ENSG00000018236.15	CNTN1	NA	172.736	367.289	1.08811	0.0278375
ENSG00000137713.15	PPP2R1B	protein_phosphatase_2,_regulatory_subunit_A,_beta	10189.9	8129.14	-0.325925	0.0278093
ENSG00000184785.6	SMIM10	NA	88.2041	173.545	0.979047	0.0278139
ENSG00000146409.12	SLC18B1	NA	2408.73	1676.05	-0.523344	0.0277957
ENSG00000124374.9	PAIP2B	NA	2119.04	1368.24	-0.631147	0.0277639
ENSG00000258659.6	TRIM34	tripartite_motif_containing_34_///_TRIM6-TRIM34_readthrough	0.657765	8.24854	3.59736	0.0277544
ENSG00000147454.14	SLC25A37	NA	5952.46	4069.29	-0.548754	0.0277382
ENSG00000213753.11	CENPBD1P1	NA	1785.1	1416.94	-0.333105	0.0277312
ENSG00000165309.14	ARMC3	NA	86.1686	47.3939	-0.865252	0.0277145
ENSG00000100888.13	CHD8	NA	16184	12481.4	-0.374758	0.0277166
ENSG00000164236.12	ANKRD33B	NA	2597.51	4383.04	0.754964	0.0276905
ENSG00000163576.18	EFHB	NA	39.4216	15.991	-1.30619	0.0276817
ENSG00000110693.17	SOX6	SRY_box_6	336.69	120.059	-1.48772	0.0276725
ENSG00000070495.14	JMJD6	jumonji_domain_containing_6	1281.36	1688.23	0.398167	0.0276283
ENSG00000234696.1	GPR50-AS1	---	3.68273	0	-4.18964	0.0275857
ENSG00000269313.5	MAGIX	MAGI_family_member,_X-linked	25.644	51.7878	1.00529	0.0275905
ENSG00000101868.10	POLA1	polymerase_(DNA_directed),_alpha_1,_catalytic_subunit	10154.2	5843.66	-0.797134	0.0275734
ENSG00000049769.13	PPP1R3F	NA	518.383	364.632	-0.507329	0.0275684
ENSG00000278318.5	ZNF229	NA	694.97	212.071	-1.71256	0.0274928
ENSG00000240996.1	AL157400.4	---	31.5946	14.866	-1.09069	0.0274432
ENSG00000166128.13	RAB8B	NA	3993.66	2711.81	-0.558513	0.0274411
ENSG00000186815.12	TPCN1	two_pore_segment_channel_1	1511.03	1175.46	-0.362398	0.027443
ENSG00000243716.10	NPIPB5	---	224.668	100.234	-1.16373	0.0274184
ENSG00000213626.13	LBH	NA	1885.14	4771.46	1.33987	0.0274129
ENSG00000226472.8	AC008013.1	---	24.4459	7.15006	-1.77555	0.0273991
ENSG00000272129.1	AL359715.3	---	49.4144	87.0188	0.814573	0.0274019
ENSG00000121741.16	ZMYM2	zinc_finger,_MYM-type_2	20274.2	15564.4	-0.381395	0.0273834
ENSG00000131069.20	ACSS2	NA	1699.3	2928.97	0.785355	0.0273795
ENSG00000168615.12	ADAM9	NA	4735.46	8164.02	0.785799	0.0273754
ENSG00000259663.2	AC010478.1	---	85.9418	280.15	1.70343	0.0273557
ENSG00000268379.1	AC025588.1	---	10.3413	1.1018	-3.23357	0.0273211
ENSG00000119862.13	LGALSL	NA	3418.35	2476.31	-0.465134	0.027337
ENSG00000174579.4	MSL2	NA	4781.18	3769.33	-0.343112	0.0273372
ENSG00000132953.16	XPO4	exportin_4	10101.4	8230.19	-0.29554	0.0273348
ENSG00000178980.15	SELENOW	NA	11010.5	14866.2	0.433144	0.0273259
ENSG00000196267.12	ZNF836	zinc_finger_protein_836	727.107	1448.89	0.994385	0.0273181
ENSG00000126216.15	TUBGCP3	NA	3257.36	2513.89	-0.373697	0.0272955
ENSG00000102317.18	RBM3	NA	14228.6	19175	0.430437	0.0273005
ENSG00000205861.11	PCOTH	---	29.6886	57.2902	0.955074	0.027288
ENSG00000183775.11	KCTD16	NA	100.619	55.0467	-0.868849	0.0272608
ENSG00000171552.13	BCL2L1	NA	5672.04	8756.87	0.626607	0.0272717
ENSG00000141668.10	CBLN2	NA	2.44623	13.1983	2.40227	0.0272692
ENSG00000178467.18	P4HTM	NA	774.211	570.744	-0.439928	0.0272484
ENSG00000137252.9	HCRTR2	hypocretin_(orexin)_receptor_2	33.1444	79.4025	1.25452	0.0272404
ENSG00000130300.9	PLVAP	NA	14.8646	3.86459	-1.94001	0.0272123
ENSG00000187961.14	KLHL17	NA	646.816	467.039	-0.470468	0.0272216
ENSG00000137404.14	NRM	nurim_(nuclear_envelope_membrane_protein)	1761.28	1340.14	-0.394295	0.0272191
ENSG00000114388.12	NPRL2	NPR2-like,_GATOR1_complex_subunit	1039.9	823.053	-0.337209	0.0272017
ENSG00000184207.8	PGP	phosphoglycolate_phosphatase	1929.3	2722.53	0.49692	0.0271505
ENSG00000101049.15	SGK2	NA	47.0398	18.7173	-1.33174	0.0271052
ENSG00000111450.14	STX2	NA	3901.73	2737.03	-0.511499	0.0271195
ENSG00000205089.7	CCNI2	---	19.4143	71.5637	1.88672	0.0271036
ENSG00000204176.13	SYT15	---	1.15763	8.26514	2.82595	0.0271166
ENSG00000233030.2	AC243772.2	---	1.81016	14.3134	2.96404	0.0271208
ENSG00000246100.3	LINC00900	long_intergenic_non-protein_coding_RNA_900	49.838	22.036	-1.17953	0.0270845
ENSG00000143333.7	RGS16	NA	1258.5	2045.42	0.700667	0.0270825
ENSG00000254880.1	PKNOX2-AS1	---	22.7011	8.26182	-1.4617	0.0270554
ENSG00000183691.4	NOG	noggin	698.247	339.503	-1.04041	0.0270696
ENSG00000069696.6	DRD4	dopamine_receptor_D4	74.2721	44.6444	-0.733342	0.0270538
ENSG00000145332.14	KLHL8	NA	1580.4	1024.02	-0.626132	0.0270653
ENSG00000124615.20	MOCS1	NA	1701.12	1264.19	-0.428144	0.0270646
ENSG00000156642.16	NPTN	neuroplastin	7659.65	9406.66	0.296412	0.0270451
ENSG00000255248.8	MIR100HG	NA	446.678	169.66	-1.39642	0.0270274
ENSG00000196313.11	POM121	POM121_transmembrane_nucleoporin_///_POM121_transmembrane_nucleoporin_C	5152.57	4000.05	-0.365195	0.0270301
ENSG00000134461.16	ANKRD16	NA	450.637	348.198	-0.371788	0.0270114
ENSG00000142188.17	TMEM50B	NA	1115.16	1566.83	0.490201	0.0270119
ENSG00000109466.14	KLHL2	NA	1192.79	1565.53	0.392696	0.0269993
ENSG00000198517.10	MAFK	NA	819.841	1280.94	0.643992	0.0269957
ENSG00000077080.9	ACTL6B	actin-like_6B	20.8005	7.16002	-1.53351	0.0269726
ENSG00000133678.14	TMEM254	NA	2416.2	3030.56	0.326873	0.0269675
ENSG00000123427.17	EEF1AKMT3	NA	301.392	182.386	-0.725357	0.0269454
ENSG00000121988.18	ZRANB3	NA	2017.85	1605.78	-0.329601	0.0269419
ENSG00000177427.13	MIEF2	NA	503.901	740.275	0.554828	0.0269214
ENSG00000162729.14	IGSF8	NA	2216.68	1512.9	-0.551033	0.0268966
ENSG00000124532.14	MRS2	MRS2_magnesium_transporter	7002.17	15159	1.11433	0.0268987
ENSG00000183208.12	GDPGP1	GDP-D-glucose_phosphorylase_1	42.4841	72.712	0.771333	0.0268648
ENSG00000135905.19	DOCK10	NA	576.794	167.623	-1.78272	0.0268311
ENSG00000283235.1	AC139493.2	---	1.80652	10.9981	2.58253	0.0267611
ENSG00000139112.11	GABARAPL1	NA	6149.61	10338.3	0.749447	0.0267549
ENSG00000166562.9	SEC11C	NA	2013.87	2733.77	0.441089	0.0267479
ENSG00000169314.14	C22orf15	chromosome_22_open_reading_frame_15	23.8369	6.61079	-1.84825	0.0267273
ENSG00000137944.18	KYAT3	NA	4236.18	5575.34	0.396205	0.0267313
ENSG00000013619.14	MAMLD1	NA	126.492	44.0819	-1.52018	0.026703
ENSG00000183690.13	EFHC2	NA	84.4433	40.7698	-1.0528	0.0266685
ENSG00000198468.8	FLVCR1-DT	NA	189.464	96.4488	-0.973725	0.0266693
ENSG00000066583.12	ISOC1	NA	2463.97	3190.64	0.372902	0.0266595
ENSG00000164114.19	MAP9	NA	1576.96	2278.88	0.530864	0.0266655
ENSG00000108774.14	RAB5C	RAB5C,_member_RAS_oncogene_family	1748.39	2290.79	0.389945	0.0266456
ENSG00000161860.7	SYCE2	synaptonemal_complex_central_element_protein_2	49.9594	25.3247	-0.981234	0.0266091
ENSG00000197386.12	HTT	NA	14153.6	10671	-0.407442	0.0265901
ENSG00000177989.13	ODF3B	outer_dense_fiber_of_sperm_tails_3B	9.67184	25.3214	1.37965	0.026536
ENSG00000104450.12	SPAG1	sperm_associated_antigen_1	444.625	820.459	0.884183	0.0265289
ENSG00000101412.13	E2F1	NA	2249.78	1759.64	-0.354368	0.0265225
ENSG00000117598.12	PLPPR5	NA	76.7929	35.7935	-1.09806	0.0265144
ENSG00000143390.17	RFX5	regulatory_factor_X,_5_(influences_HLA_class_II_expression)	5408.12	3978.05	-0.443132	0.0264941
ENSG00000214999.3	AC129492.2	---	82.0555	41.3091	-0.993575	0.0264844
ENSG00000184302.6	SIX6	SIX_homeobox_6	21.1177	3.29875	-2.67395	0.0264779
ENSG00000145416.13	MARCH1	---	67.8477	20.9275	-1.69671	0.0264727
ENSG00000096093.16	EFHC1	NA	1956.05	1252.24	-0.643361	0.0264648
ENSG00000185386.15	MAPK11	NA	155.373	88.1139	-0.81711	0.0264585
ENSG00000125337.18	KIF25	NA	19.9522	6.06819	-1.71833	0.0264379
ENSG00000168395.15	ING5	inhibitor_of_growth_family_member_5	5008.38	3938.92	-0.346531	0.0264274
ENSG00000168209.5	DDIT4	NA	8882.44	5676.88	-0.645898	0.0263865
ENSG00000233593.9	LINC02609	NA	59.4154	28.1108	-1.08358	0.0263787
ENSG00000253854.1	AC010834.3	---	22.7196	7.70594	-1.56445	0.0263655
ENSG00000071051.14	NCK2	NA	3328.62	4468.31	0.424878	0.0263712
ENSG00000145476.16	CYP4V2	NA	80.5617	26.4631	-1.60432	0.026339
ENSG00000174136.12	RGMB	NA	5596.24	3218.57	-0.797994	0.026242
ENSG00000079435.10	LIPE	NA	174.364	105.806	-0.719298	0.0261908
ENSG00000258910.3	LINC01956	NA	40.3762	11.0014	-1.87676	0.0261841
ENSG00000135241.17	PNPLA8	NA	2252.98	3114.15	0.466804	0.0261754
ENSG00000138795.10	LEF1	NA	4189.06	2093.75	-1.00051	0.0261407
ENSG00000169495.5	HTRA4	NA	4.98463	49.5344	3.32312	0.0261333
ENSG00000230882.1	AC005077.4	---	54.1932	27.5449	-0.974462	0.0261038
ENSG00000184281.15	TSSC4	NA	1476.31	2100.51	0.508995	0.0260862
ENSG00000165125.20	TRPV6	NA	56.498	177.277	1.64928	0.0260683
ENSG00000091622.16	PITPNM3	NA	551.35	368.37	-0.582389	0.0260223
ENSG00000095951.17	HIVEP1	NA	2804.76	2074.76	-0.434858	0.0260024
ENSG00000167323.11	STIM1	stromal_interaction_molecule_1	1935.71	2862.28	0.56435	0.0259998
ENSG00000114656.11	KIAA1257	NA	442.209	273.888	-0.691771	0.0259758
ENSG00000159166.13	LAD1	ladinin_1	762.735	2433.17	1.67363	0.0259768
ENSG00000182979.18	MTA1	NA	6403.58	5158.08	-0.312007	0.0259588
ENSG00000154222.14	CC2D1B	coiled-coil_and_C2_domain_containing_1B	2250.78	3013.84	0.42119	0.0259465
ENSG00000117242.7	PINK1-AS	PINK1_antisense_RNA	574.139	753.011	0.39189	0.0258944
ENSG00000112782.17	CLIC5	NA	74.4763	272.667	1.8724	0.0258774
ENSG00000028277.21	POU2F2	POU_class_2_homeobox_2	474.537	300.225	-0.660192	0.025864
ENSG00000143222.12	UFC1	NA	6501.8	8466.95	0.381039	0.0258586
ENSG00000258695.2	AC005225.3	---	12.0035	2.19695	-2.45131	0.0258373
ENSG00000137802.14	MAPKBP1	NA	1562.05	2286.64	0.549977	0.0258179
ENSG00000077713.19	SLC25A43	NA	364.867	681.424	0.900866	0.0257986
ENSG00000171658.8	NMRAL2P	---	17.8957	5.50899	-1.70581	0.0257515
ENSG00000153563.15	CD8A	CD8a_molecule	14.7135	42.9934	1.54587	0.0257533
ENSG00000234546.3	LNCTAM34A	---	122.957	78.757	-0.645048	0.0257342
ENSG00000013364.19	MVP	NA	266.693	492.484	0.885084	0.0256635
ENSG00000129354.11	AP1M2	adaptor-related_protein_complex_1,_mu_2_subunit	2051.18	6844.76	1.73857	0.0256569
ENSG00000240694.9	PNMA2	NA	1396.57	753.052	-0.890905	0.0256432
ENSG00000183291.17	SELENOF	NA	8168.01	10111	0.307841	0.0256062
ENSG00000215452.5	ZNF663P	zinc_finger_protein_663,_pseudogene	35.9085	16.527	-1.12299	0.0255958
ENSG00000274828.1	AC068473.5	---	271.29	178.505	-0.604143	0.025598
ENSG00000228695.10	CES1P1	carboxylesterase_1_pseudogene_1	3.81909	0	-4.23141	0.0255782
ENSG00000162738.6	VANGL2	NA	17244.1	11432.1	-0.593027	0.0255261
ENSG00000253873.6	PCDHGA11	NA	362.117	102.933	-1.81505	0.0255137
ENSG00000255028.5	AP003049.2	---	21.7014	6.60747	-1.71871	0.0255127
ENSG00000149474.13	KAT14	---	3096.91	4478.01	0.532062	0.0254773
ENSG00000119640.9	ACYP1	NA	893.286	596.998	-0.58176	0.0254683
ENSG00000150760.12	DOCK1	dedicator_of_cytokinesis_1	11248.5	7897.61	-0.510236	0.0254504
ENSG00000162645.13	GBP2	NA	23.5363	63.8877	1.44665	0.0254342
ENSG00000114446.5	IFT57	NA	4869.43	3097.83	-0.65258	0.0254068
ENSG00000137193.14	PIM1	NA	7069.44	4873.72	-0.536512	0.025398
ENSG00000274383.1	AC103691.1	---	29.2816	58.9678	1.00683	0.0254058
ENSG00000275894.1	AL021578.1	---	6.62105	18.1747	1.46111	0.0253661
ENSG00000159228.13	CBR1	NA	2889.56	4704.6	0.703299	0.0253439
ENSG00000148290.10	SURF1	NA	1093.1	1621.78	0.569375	0.0253328
ENSG00000212907.2	MT-ND4L	---	31218.9	22161.7	-0.494344	0.0253193
ENSG00000115365.11	LANCL1	LanC_lantibiotic_synthetase_component_C-like_1_(bacterial)	7171.12	4748.51	-0.594786	0.0252932
ENSG00000260337.3	AC091544.4	---	19.1471	39.0922	1.02736	0.0252934
ENSG00000206140.11	TMEM191C	NA	55.9918	170.18	1.60294	0.0252874
ENSG00000261812.6	TUBB8P7	---	20.3256	3.30207	-2.62056	0.0252479
ENSG00000228150.1	AL357140.2	---	3.84951	0	-4.25785	0.0252258
ENSG00000135074.15	ADAM19	ADAM_metallopeptidase_domain_19	4691.09	8092.67	0.786728	0.0252191
ENSG00000185875.13	THNSL1	NA	930.649	654.012	-0.50888	0.0252004
ENSG00000091317.8	CMTM6	NA	6521.85	8540.85	0.389047	0.025193
ENSG00000110917.8	MLEC	NA	44806.8	33041.7	-0.439419	0.025181
ENSG00000143365.18	RORC	NA	8.56837	1.10512	-2.96152	0.0251687
ENSG00000126858.18	RHOT1	NA	4426.61	3368.22	-0.394267	0.0251722
ENSG00000145248.7	SLC10A4	NA	141.059	295.811	1.06652	0.0250629
ENSG00000130338.13	TULP4	NA	3125.51	4002.89	0.356899	0.0250329
ENSG00000157087.19	ATP2B2	NA	36.5882	15.9578	-1.19691	0.0249876
ENSG00000102230.13	PCYT1B	phosphate_cytidylyltransferase_1,_choline,_beta	4938.77	2636.2	-0.905701	0.024996
ENSG00000168894.9	RNF181	ring_finger_protein_181	2505.64	3505.36	0.484451	0.0249919
ENSG00000283128.1	AC009403.2	---	4.14759	26.9227	2.70924	0.0249943
ENSG00000169692.13	AGPAT2	NA	793.631	1260.57	0.667604	0.0249729
ENSG00000225721.5	AL592166.1	---	25.1951	49.0549	0.962235	0.0249522
ENSG00000168887.11	C2orf68	NA	2391.77	1854.41	-0.367221	0.0249181
ENSG00000267727.1	AC008738.5	---	0.403244	7.71258	4.08528	0.0249079
ENSG00000186452.11	TMPRSS12	NA	1.35038	8.80442	2.67387	0.0248706
ENSG00000147400.8	CETN2	centrin_2	3399.56	4308.22	0.341784	0.0248623
ENSG00000130701.4	RBBP8NL	NA	144.484	481.562	1.73619	0.0248628
ENSG00000178750.3	STX19	NA	2.39792	14.9025	2.59824	0.024846
ENSG00000279249.2	AC007614.1	NA	69.5994	36.3726	-0.933718	0.0248357
ENSG00000144747.17	TMF1	NA	2996.36	4160.46	0.473457	0.0248298
ENSG00000183908.6	LRRC55	NA	221.198	123.917	-0.834357	0.024791
ENSG00000159217.10	IGF2BP1	NA	57303.7	42310.3	-0.437613	0.0247901
ENSG00000250284.2	AC109439.2	NA	83.198	0.552559	-7.23592	0.0247591
ENSG00000187516.6	HYPM	huntingtin_interacting_protein_M	0.763564	11.5506	3.97048	0.0247415
ENSG00000258496.1	AL352955.1	---	3.91491	0	-4.27751	0.0247354
ENSG00000171634.18	BPTF	NA	18187	14484.3	-0.32841	0.0246869
ENSG00000285825.1	AP003501.3	NA	60.2863	29.7452	-1.01776	0.0246616
ENSG00000127314.18	RAP1B	NA	4892.93	6166.88	0.333913	0.0246665
ENSG00000136888.7	ATP6V1G1	NA	8261.36	11602.9	0.490068	0.0246438
ENSG00000160213.7	CSTB	NA	3032.08	4305.39	0.505932	0.0246496
ENSG00000242375.1	AL590705.3	---	33.0538	62.2366	0.917278	0.0246457
ENSG00000258410.1	AC087386.1	---	3.96877	0	-4.29273	0.0246093
ENSG00000187244.11	BCAM	NA	4168.16	7808.01	0.905501	0.0245759
ENSG00000013288.8	MAN2B2	mannosidase,_alpha,_class_2B,_member_2	1014.4	1537.71	0.600119	0.024557
ENSG00000180758.12	GPR157	NA	614.908	971.4	0.65912	0.0245531
ENSG00000125845.7	BMP2	NA	2321.37	1150.75	-1.01246	0.024545
ENSG00000154370.16	TRIM11	NA	1866.77	2545.56	0.447627	0.0245198
ENSG00000160439.16	RDH13	NA	783.943	1167.75	0.57538	0.0245201
ENSG00000235194.8	PPP1R3E	protein_phosphatase_1,_regulatory_subunit_3E	464.573	249.053	-0.899671	0.0244991
ENSG00000103647.12	CORO2B	coronin,_actin_binding_protein,_2B	319.887	185.158	-0.78799	0.0245036
ENSG00000261329.5	AC016597.1	---	5.97913	0	-4.88977	0.0244885
ENSG00000229953.1	AL590666.2	---	4.34921	0	-4.41742	0.0244926
ENSG00000228126.1	FALEC	---	18.3609	5.50567	-1.74576	0.0244862
ENSG00000254087.8	LYN	NA	5836.11	9699.56	0.732932	0.0244754
ENSG00000214837.8	LINC01347	long_intergenic_non-protein_coding_RNA_1347	27.0267	59.5004	1.12956	0.0244678
ENSG00000166535.20	A2ML1	NA	125.051	353.209	1.49797	0.0244478
ENSG00000134056.12	MRPS36	NA	1906.32	2368.99	0.313566	0.0244158
ENSG00000169026.12	SLC49A3	major_facilitator_superfamily_domain_containing_7	59.5251	159.724	1.42466	0.0244186
ENSG00000166188.2	ZNF319	zinc_finger_protein_319	514.779	382.347	-0.42877	0.0243905
ENSG00000102893.16	PHKB	NA	6005.71	7455.63	0.312015	0.0243716
ENSG00000153029.14	MR1	major_histocompatibility_complex,_class_I-related	38.7584	83.1542	1.10402	0.0243742
ENSG00000196361.10	ELAVL3	NA	307.891	135.365	-1.18652	0.0243451
ENSG00000182873.5	PRKCZ-AS1	---	144.166	77.1557	-0.899937	0.0243347
ENSG00000197905.9	TEAD4	NA	2678.01	3957.44	0.56351	0.0243448
ENSG00000232936.5	AL157400.2	---	22.5978	8.82102	-1.35702	0.0243254
ENSG00000125107.18	CNOT1	NA	45007.8	35107.3	-0.358397	0.0243193
ENSG00000113742.13	CPEB4	NA	1489.15	2318.44	0.638462	0.02432
ENSG00000004766.17	VPS50	NA	1485.91	1989.75	0.42096	0.0242779
ENSG00000102572.14	STK24	serine/threonine_kinase_24	14232.4	11375.6	-0.323225	0.0242439
ENSG00000155729.13	KCTD18	NA	357.992	508.262	0.504894	0.0242447
ENSG00000229401.1	MIR5689HG	---	2.25379	12.679	2.46853	0.0242161
ENSG00000259366.1	AC108449.2	---	190.309	125.032	-0.606324	0.0241991
ENSG00000116497.18	S100PBP	NA	4365.32	3486.31	-0.324389	0.0241907
ENSG00000165895.19	ARHGAP42	NA	3452.36	4799.86	0.475352	0.0241579
ENSG00000007047.15	MARK4	NA	3920.08	2810.9	-0.479897	0.0241378
ENSG00000101349.16	PAK5	---	107.147	53.9914	-0.990367	0.0240697
ENSG00000136732.16	GYPC	NA	2390.82	1378.53	-0.794372	0.0240616
ENSG00000116337.16	AMPD2	NA	2441.44	1606.63	-0.603603	0.0240647
ENSG00000121931.16	LRIF1	NA	2032.34	2747.12	0.434679	0.0240618
ENSG00000262223.7	AC110285.1	NA	14.2268	3.30539	-2.10362	0.0240253
ENSG00000100578.15	KIAA0586	NA	4074.61	2656.9	-0.616931	0.024028
ENSG00000171714.11	ANO5	NA	640.234	440.513	-0.539389	0.0239805
ENSG00000269842.5	AC011453.1	---	8.25777	25.3281	1.61931	0.0239666
ENSG00000175575.12	PAAF1	proteasomal_ATPase-associated_factor_1	2249.09	1689.71	-0.412785	0.0239549
ENSG00000085491.17	SLC25A24	NA	8495.65	10836.6	0.351071	0.0239599
ENSG00000206077.11	ZDHHC11B	NA	38.1504	19.8324	-0.945018	0.0239302
ENSG00000204335.3	SP5	Sp5_transcription_factor	5117.79	2883.84	-0.827492	0.0239093
ENSG00000260317.1	AC009812.4	---	27.4323	55.0832	0.99938	0.0238993
ENSG00000112812.16	PRSS16	NA	643.214	1295.65	1.01005	0.0238969
ENSG00000156990.14	RPUSD3	RNA_pseudouridylate_synthase_domain_containing_3	2921.33	3995.92	0.451868	0.0238847
ENSG00000228376.3	GAS2L1P2	---	6.71752	20.3816	1.59476	0.0238836
ENSG00000273033.2	LINC02035	---	362.71	218.159	-0.734331	0.0238611
ENSG00000237136.7	C4orf51	---	4.78982	20.9109	2.13497	0.0238316
ENSG00000240303.8	ACAD11	NA	86.0755	52.3371	-0.720047	0.0238113
ENSG00000158321.16	AUTS2	NA	8040.96	5339.79	-0.590538	0.0238154
ENSG00000133874.2	RNF122	NA	973.019	673.973	-0.529877	0.0238175
ENSG00000197565.15	COL4A6	collagen,_type_IV,_alpha_6	7814.55	5458	-0.517836	0.0238133
ENSG00000143149.12	ALDH9A1	aldehyde_dehydrogenase_9_family,_member_A1	6652.07	5190.36	-0.35799	0.0237932
ENSG00000196227.11	FAM217B	NA	1601.78	2748.67	0.779013	0.0238147
ENSG00000280042.1	AC022336.3	---	7.81208	28.6003	1.8649	0.0237594
ENSG00000117586.11	TNFSF4	NA	226.385	101.901	-1.15159	0.023708
ENSG00000101843.19	PSMD10	NA	5222.81	3175.25	-0.71799	0.0237038
ENSG00000137478.15	FCHSD2	NA	1674.54	1111.77	-0.590849	0.0236723
ENSG00000189051.5	RNF222	---	3.4149	19.2831	2.45767	0.0236759
ENSG00000257883.1	AC125603.2	---	38.5376	12.669	-1.60913	0.0236226
ENSG00000134138.20	MEIS2	NA	4077.68	7160.27	0.81227	0.0236156
ENSG00000115828.17	QPCT	NA	171.096	375.077	1.13304	0.0236124
ENSG00000234377.7	RNF219-AS1	---	7.02809	22.5686	1.66747	0.0236148
ENSG00000279041.1	AC102945.2	---	606.96	877.095	0.53136	0.0235954
ENSG00000158806.14	NPM2	NA	18.1262	53.9814	1.57803	0.0235884
ENSG00000066379.15	ZNRD1	NA	1420.43	1017.25	-0.481591	0.0235306
ENSG00000283537.2	AC073264.3	NA	0	6.06487	5.1274	0.0235326
ENSG00000105402.8	NAPA	NA	1953.79	2792.81	0.515497	0.0235135
ENSG00000231527.6	FAM27C	NA	34.5639	10.4621	-1.72535	0.0234836
ENSG00000012223.12	LTF	lactotransferrin	2.85058	12.679	2.16038	0.0234795
ENSG00000079101.16	CLUL1	clusterin-like_1_(retinal)	33.0183	12.6823	-1.38016	0.0234392
ENSG00000241553.12	ARPC4	actin_related_protein_2/3_complex_subunit_4	3251.86	4765.7	0.551528	0.0234392
ENSG00000250241.5	AC105383.1	---	151.386	44.042	-1.78209	0.0234135
ENSG00000234678.2	ELF3-AS1	NA	94.6732	240.695	1.34488	0.0234157
ENSG00000216990.2	HSPD1P10	---	4.42793	0	-4.45121	0.0233453
ENSG00000066855.16	MTFR1	NA	3356.28	2430.69	-0.465632	0.0233325
ENSG00000198585.11	NUDT16	nudix_hydrolase_16	4564.02	3680.85	-0.310278	0.0233515
ENSG00000151093.8	OXSM	NA	206.378	282.034	0.450107	0.0233404
ENSG00000242802.8	AP5Z1	NA	1085.13	1650.65	0.605531	0.0233444
ENSG00000248587.7	GDNF-AS1	---	50.4342	98.493	0.965672	0.0233414
ENSG00000235491.1	LINC01889	---	1.54312	11.5506	2.86558	0.0233464
ENSG00000241058.4	NSUN6	NA	1396.06	1102.81	-0.340267	0.0233144
ENSG00000163499.12	CRYBA2	NA	3.40683	14.8959	2.11017	0.0233106
ENSG00000118137.9	APOA1	apolipoprotein_A-I	74.2525	726.301	3.29033	0.0233102
ENSG00000224669.1	AC016769.2	---	28.5518	9.9195	-1.52301	0.0232983
ENSG00000163406.11	SLC15A2	NA	200.144	330.473	0.724626	0.0232526
ENSG00000105641.4	SLC5A5	NA	130.001	60.6122	-1.10281	0.0232351
ENSG00000237350.1	CDC42P6	---	32.8745	59.4805	0.85263	0.0232219
ENSG00000196074.13	SYCP2	NA	62.3051	148.729	1.25017	0.0232169
ENSG00000140543.14	DET1	de-etiolated_homolog_1_(Arabidopsis)	139.251	72.1196	-0.950818	0.0232009
ENSG00000175985.10	PLEKHD1	NA	20.4151	51.1987	1.33569	0.0231831
ENSG00000003987.14	MTMR7	NA	713.447	1187.65	0.734781	0.0231618
ENSG00000272970.1	AC107294.2	---	28.5721	7.16667	-1.99857	0.0231547
ENSG00000236609.4	ZNF853	NA	396.392	264.455	-0.582916	0.0231518
ENSG00000198270.13	TMEM116	NA	811.681	614.783	-0.400918	0.0231508
ENSG00000155330.10	C16orf87	NA	2509.85	3288.13	0.389544	0.0231365
ENSG00000091527.15	CDV3	CDV3_homolog_(mouse)	20577.4	29547.5	0.521985	0.0231517
ENSG00000120860.10	WASHC3	---	528.933	691.499	0.386751	0.0231138
ENSG00000011347.9	SYT7	synaptotagmin_VII	2800.45	5814.69	1.05402	0.0231086
ENSG00000141750.7	STAC2	NA	183.201	102.524	-0.839513	0.0230241
ENSG00000198899.2	MT-ATP6	---	158740	108616	-0.547423	0.0230276
ENSG00000139651.11	ZNF740	NA	4232.19	3081.29	-0.45791	0.0230203
ENSG00000204588.5	LINC01123	---	7.03015	24.7755	1.81709	0.0230325
ENSG00000161277.10	THAP8	THAP_domain_containing_8	431.475	315.763	-0.45095	0.0229925
ENSG00000124092.12	CTCFL	CCCTC-binding_factor_(zinc_finger_protein)-like	16.3749	4.41383	-1.89688	0.0229759
ENSG00000176678.5	FOXL1	forkhead_box_L1	93.9031	29.2458	-1.68316	0.0229727
ENSG00000144857.14	BOC	BOC_cell_adhesion_associated,_oncogene_regulated	14564.4	6951.78	-1.06699	0.0229796
ENSG00000169258.7	GPRIN1	NA	1387.71	1018.53	-0.445988	0.0229713
ENSG00000143353.12	LYPLAL1	NA	902.079	1479.46	0.713276	0.0229666
ENSG00000173402.11	DAG1	dystroglycan_1_(dystrophin-associated_glycoprotein_1)	24152.7	32665.2	0.435558	0.0229338
ENSG00000100908.14	EMC9	NA	579.869	402.755	-0.525193	0.0228946
ENSG00000158786.4	PLA2G2F	phospholipase_A2,_group_IIF	6.09394	47.8435	2.97999	0.0228581
ENSG00000158022.6	TRIM63	tripartite_motif_containing_63,_E3_ubiquitin_protein_ligase	1.59143	9.35698	2.53212	0.0228525
ENSG00000100003.18	SEC14L2	NA	159.062	84.7986	-0.906691	0.0228204
ENSG00000130449.6	ZSWIM6	NA	4277.26	2897.86	-0.561739	0.0228217
ENSG00000136240.10	KDELR2	NA	7732.81	9874.86	0.352739	0.0228161
ENSG00000196247.11	ZNF107	zinc_finger_protein_107	3025.65	4829.07	0.674416	0.0228104
ENSG00000255240.5	AP001636.3	---	53.1398	26.9758	-0.979598	0.0227858
ENSG00000168398.6	BDKRB2	bradykinin_receptor_B2	117.091	236.088	1.01291	0.0227776
ENSG00000155666.11	KDM8	lysine_(K)-specific_demethylase_8	547.185	389.067	-0.491486	0.0227698
ENSG00000203326.11	ZNF525	---	1994.72	3315.12	0.732781	0.022755
ENSG00000166908.18	PIP4K2C	NA	2895.49	4248.86	0.553303	0.0227395
ENSG00000162572.20	SCNN1D	sodium_channel,_non_voltage_gated_1_delta_subunit	126.449	71.0643	-0.83442	0.0226925
ENSG00000111907.21	TPD52L1	NA	574.168	863.55	0.588828	0.0226922
ENSG00000085733.16	CTTN	NA	12147.2	17324.1	0.512184	0.0225879
ENSG00000198780.12	FAM169A	NA	3192.13	6063.91	0.925666	0.022547
ENSG00000090534.19	THPO	NA	43.471	18.1846	-1.26184	0.0224624
ENSG00000111785.20	RIC8B	NA	3391.91	2115.41	-0.681129	0.0224697
ENSG00000120805.14	ARL1	NA	5309.95	6523.61	0.296949	0.0224722
ENSG00000175793.12	SFN	NA	589.091	1573.4	1.41729	0.0224382
ENSG00000173212.4	MAB21L3	mab-21-like_3_(C._elegans)	22.8561	101.812	2.15491	0.0224365
ENSG00000281398.4	SNHG4	NA	4901.12	3604.28	-0.443352	0.0223993
ENSG00000264647.1	AC104564.4	---	4.01249	0	-4.30553	0.0223761
ENSG00000073417.15	PDE8A	NA	802.262	1225.35	0.610794	0.0223777
ENSG00000179431.6	FJX1	four_jointed_box_1	2462.34	1409.19	-0.805168	0.0223402
ENSG00000196367.13	TRRAP	NA	15334	11565	-0.406942	0.0223236
ENSG00000180828.2	BHLHE22	basic_helix-loop-helix_family,_member_e22	6.10662	22.0127	1.83353	0.0223242
ENSG00000052344.16	PRSS8	NA	3459.47	11563.2	1.74091	0.0223124
ENSG00000180318.4	ALX1	NA	137.216	203.283	0.566134	0.0223039
ENSG00000113889.13	KNG1	NA	0	6.06155	5.12666	0.0222847
ENSG00000248583.1	AC119751.3	---	0	6.06155	5.12666	0.0222847
ENSG00000257316.1	AC087311.1	---	0.451553	7.15006	3.94268	0.0222615
ENSG00000244383.2	FAM3D-AS1	NA	11.3648	2.75615	-2.04893	0.0222315
ENSG00000179256.2	SMCO3	single-pass_membrane_protein_with_coiled-coil_domains_3	0.44268	7.17331	3.94684	0.022236
ENSG00000227394.1	AC007386.1	---	17.4765	6.06155	-1.53066	0.0221711
ENSG00000223969.5	AC002456.1	---	27.9105	8.8177	-1.66009	0.0221525
ENSG00000164124.10	TMEM144	transmembrane_protein_144	371.379	664.125	0.838109	0.0221458
ENSG00000197993.9	KEL	NA	62.5517	149.592	1.25892	0.0221103
ENSG00000142611.17	PRDM16	NA	53.2763	16.5004	-1.69201	0.022093
ENSG00000090238.11	YPEL3	yippee_like_3	442.697	775.629	0.80896	0.0220935
ENSG00000112984.12	KIF20A	NA	12818.3	9635.85	-0.411737	0.0220826
ENSG00000140718.21	FTO	NA	4828.59	3748.53	-0.365286	0.0220442
ENSG00000258568.1	RHOQP1	---	41.9288	20.9375	-0.997585	0.0220357
ENSG00000068976.14	PYGM	NA	654.601	337.392	-0.956624	0.0220296
ENSG00000132122.12	SPATA6	NA	1436.36	991.815	-0.534384	0.0220323
ENSG00000197381.16	ADARB1	NA	1592.27	1117.07	-0.51138	0.0220024
ENSG00000102805.15	CLN5	NA	774.953	1145.66	0.56378	0.0219983
ENSG00000157916.20	RER1	NA	5319.42	6909.21	0.377335	0.0219786
ENSG00000228789.7	HCG22	NA	14.1698	2.20692	-2.68055	0.0219714
ENSG00000138653.9	NDST4	N-deacetylase/N-sulfotransferase_(heparan_glucosaminyl)_4	121.576	30.8337	-1.97882	0.0219559
ENSG00000239219.2	AC008040.1	---	38.2287	14.3367	-1.41362	0.0219412
ENSG00000133124.11	IRS4	insulin_receptor_substrate_4	510.997	222.61	-1.19857	0.0219429
ENSG00000199102.1	MIR302C	---	135.364	61.6542	-1.13383	0.0219638
ENSG00000228878.7	SEPT7-AS1	SEPT7_antisense_RNA_1_(head_to_head)	41.7587	20.9275	-0.996833	0.0219528
ENSG00000206120.11	EGFEM1P	EGF-like_and_EMI_domain_containing_1,_pseudogene	132.324	66.677	-0.988678	0.0219649
ENSG00000079215.14	SLC1A3	NA	11067.7	5811.2	-0.929474	0.0219702
ENSG00000262879.5	AC068152.1	---	410.923	264.944	-0.632652	0.0219719
ENSG00000178718.6	RPP25	ribonuclease_P/MRP_25kDa_subunit	2143.68	1389.81	-0.62526	0.0219173
ENSG00000071994.10	PDCD2	programmed_cell_death_2	6146.17	8777.14	0.514095	0.021946
ENSG00000135374.9	ELF5	E74-like_factor_5_(ets_domain_transcription_factor)	19.5225	73.2579	1.89662	0.0219325
ENSG00000182685.7	BRICD5	BRICHOS_domain_containing_5_///_phosphoglycolate_phosphatase	198.614	283.668	0.512689	0.0218873
ENSG00000085449.15	WDFY1	NA	5720.82	4355.16	-0.393507	0.0218794
ENSG00000181381.13	DDX60L	DEAD_(Asp-Glu-Ala-Asp)_box_polypeptide_60-like	105.92	252.415	1.25272	0.0218748
ENSG00000147596.3	PRDM14	PR_domain_containing_14	3226.42	1201.24	-1.42538	0.0218494
ENSG00000090339.9	ICAM1	NA	722.602	374.704	-0.947221	0.021841
ENSG00000152465.18	NMT2	NA	2125.88	1589.31	-0.419564	0.0218489
ENSG00000172534.14	HCFC1	NA	13457.5	10632.3	-0.339926	0.0218156
ENSG00000164007.10	CLDN19	claudin_19	477.899	256.17	-0.899801	0.0217971
ENSG00000165533.18	TTC8	tetratricopeptide_repeat_domain_8	1118.08	883.708	-0.339366	0.0218011
ENSG00000181135.16	ZNF707	NA	653.472	890.399	0.446409	0.0217942
ENSG00000125449.7	ARMC7	NA	667.421	1032.53	0.629885	0.021741
ENSG00000188517.16	COL25A1	NA	489.123	948.487	0.955722	0.0217416
ENSG00000276007.1	AC079414.3	---	75.2174	41.8849	-0.847891	0.0217223
ENSG00000092010.15	PSME1	NA	2423.54	3796.2	0.647383	0.0217175
ENSG00000184216.14	IRAK1	NA	2426.57	5017.8	1.04815	0.0216988
ENSG00000266302.6	AC098850.3	---	26.16	7.16335	-1.87446	0.0216624
ENSG00000282508.1	LINC01002	---	116.153	182.253	0.649535	0.021616
ENSG00000184441.4	AP001062.1	---	96.1064	171.384	0.836572	0.0216197
ENSG00000147869.4	CER1	cerberus_1,_DAN_family_BMP_antagonist	652.773	4384.73	2.74795	0.0216156
ENSG00000175262.14	C1orf127	chromosome_1_open_reading_frame_127	9.38721	1.65104	-2.50663	0.0216026
ENSG00000115170.13	ACVR1	activin_A_receptor_type_I	1941.94	2690.94	0.470666	0.0215966
ENSG00000178401.16	DNAJC22	NA	31.5919	68.8474	1.12332	0.0215727
ENSG00000009694.13	TENM1	teneurin_transmembrane_protein_1	252.046	420.351	0.738835	0.0215674
ENSG00000277406.2	SEC22B4P	NA	17.1296	5.50567	-1.64168	0.0215527
ENSG00000072864.15	NDE1	NA	2497.37	1825.32	-0.452389	0.0215332
ENSG00000180879.13	SSR4	signal_sequence_receptor,_delta	5231.41	6849.57	0.388819	0.0215202
ENSG00000095627.9	TDRD1	tudor_domain_containing_1	11.9787	41.8484	1.81009	0.0215014
ENSG00000117360.13	PRPF3	NA	6002.52	8173.91	0.445512	0.0214907
ENSG00000162496.9	DHRS3	NA	382.716	979.332	1.35579	0.0214928
ENSG00000276110.1	AC242988.1	---	15.4316	3.29875	-2.23123	0.0214571
ENSG00000152785.7	BMP3	NA	95.8532	22.5985	-2.08705	0.0214278
ENSG00000140057.9	AK7	NA	322.325	172.353	-0.904175	0.0214041
ENSG00000139180.11	NDUFA9	NA	559.336	790.328	0.499217	0.0213978
ENSG00000269895.1	AP000654.1	---	2.90207	17.6188	2.57933	0.0214008
ENSG00000143226.13	FCGR2A	Fc_fragment_of_IgG,_low_affinity_IIa,_receptor_(CD32)_///_Fc_fragment_of_IgG,_low_affinity_IIc,_receptor_for_(CD32)_(gene/pseudogene)	7.95353	0.552559	-3.86069	0.0213772
ENSG00000162692.12	VCAM1	NA	234.654	84.3357	-1.47726	0.0213788
ENSG00000141756.18	FKBP10	FK506_binding_protein_10	11974.1	8103.28	-0.563334	0.0213569
ENSG00000184185.10	KCNJ12	NA	171.18	92.5444	-0.887133	0.0213148
ENSG00000077157.22	PPP1R12B	NA	2839.27	2015.19	-0.494614	0.0213076
ENSG00000119383.19	PTPA	---	12132.1	9215.18	-0.396747	0.0213163
ENSG00000185561.10	TLCD2	NA	156.769	272.541	0.796136	0.0213048
ENSG00000170854.18	RIOX2	NA	1395.17	2033.9	0.54393	0.0212948
ENSG00000285560.1	AC103739.3	NA	4.40765	0	-4.43251	0.0212747
ENSG00000131899.11	LLGL1	NA	8342.93	6470.5	-0.366658	0.0212616
ENSG00000187730.9	GABRD	NA	40.3427	18.7339	-1.104	0.0212321
ENSG00000105875.14	WDR91	NA	1141.64	1581.35	0.469887	0.0212199
ENSG00000104154.7	SLC30A4	NA	31.3704	5.50567	-2.50958	0.0212046
ENSG00000184227.8	ACOT1	NA	63.3547	119.48	0.917318	0.0212088
ENSG00000250266.1	LINC01612	---	11.0475	36.346	1.71882	0.0211988
ENSG00000206262.9	FOXL2NB	NA	18.4	44.6211	1.28765	0.0211782
ENSG00000127377.9	CRYGN	NA	15.5087	42.3578	1.44993	0.021162
ENSG00000272977.1	AL008721.2	---	217.14	94.2386	-1.20374	0.0211379
ENSG00000151014.6	NOCT	NA	1239.5	2249.15	0.859715	0.0211171
ENSG00000196263.8	ZNF471	NA	610.767	353.68	-0.78871	0.0211025
ENSG00000182771.19	GRID1	NA	200.651	101.475	-0.98508	0.0210867
ENSG00000175054.15	ATR	NA	4097.13	3179.34	-0.365922	0.021077
ENSG00000242574.9	HLA-DMB	NA	54.3882	22.0526	-1.30758	0.0210712
ENSG00000272870.2	AC097534.2	NA	107.234	55.6657	-0.947664	0.0210403
ENSG00000171943.11	SRGAP2C	---	700.667	380.45	-0.881224	0.0210415
ENSG00000156976.17	EIF4A2	NA	47062.9	34965.3	-0.428676	0.0210336
ENSG00000067177.15	PHKA1	NA	1193.04	2288.86	0.940186	0.0210153
ENSG00000112232.9	KHDRBS2	NA	520.465	323.958	-0.684239	0.0210101
ENSG00000244476.3	ERVFRD-1	NA	0.201622	6.05823	4.40461	0.0210073
ENSG00000231901.1	AL354754.1	---	0.859387	9.36362	3.38066	0.0209982
ENSG00000270012.1	AC232271.1	---	180.199	109.065	-0.725829	0.0209793
ENSG00000167768.4	KRT1	keratin_1,_type_II	2.00814	11.5573	2.49258	0.0209792
ENSG00000198712.1	MT-CO2	---	364794	245770	-0.569775	0.0209509
ENSG00000121274.12	TENT4B	PAP_associated_domain_containing_5	1786.81	1416.29	-0.33529	0.0209184
ENSG00000184047.18	DIABLO	NA	96.3447	148.237	0.620492	0.0209056
ENSG00000115350.11	POLE4	polymerase_(DNA-directed),_epsilon_4,_accessory_subunit	721.562	1093.41	0.60017	0.0208863
ENSG00000204961.6	PCDHA9	protocadherin_alpha_9	66.0722	12.1231	-2.44709	0.0208503
ENSG00000132849.20	PATJ	NA	4866.69	11989.4	1.30073	0.020853
ENSG00000271239.1	AC007423.1	---	6.32075	0	-4.96771	0.0207938
ENSG00000250486.4	FAM218A	NA	112.761	51.2884	-1.13911	0.0207932
ENSG00000223459.6	TCAF1P1	NA	383.906	175.1	-1.13282	0.0207871
ENSG00000106479.11	ZNF862	NA	620.754	394.757	-0.653077	0.0208152
ENSG00000182504.11	CEP97	NA	2212.08	1440.91	-0.618512	0.0208259
ENSG00000171792.11	RHNO1	NA	3891.99	3105.76	-0.325547	0.0208203
ENSG00000173517.10	PEAK1	pseudopodium-enriched_atypical_kinase_1	9125.01	7319.98	-0.318011	0.0208234
ENSG00000011426.11	ANLN	NA	17245.1	22136.4	0.36021	0.0208302
ENSG00000002933.9	TMEM176A	NA	10.8087	28.6567	1.39761	0.020818
ENSG00000152689.18	RASGRP3	NA	11.9537	34.7116	1.55059	0.0208026
ENSG00000122133.17	PAEP	NA	4.66946	18.7339	1.97807	0.0208009
ENSG00000233517.1	AC005162.2	---	0.854797	9.36694	3.38422	0.0207923
ENSG00000112335.15	SNX3	NA	5203.51	6719.02	0.368745	0.0207575
ENSG00000141570.11	CBX8	NA	310.633	181.916	-0.772294	0.0207417
ENSG00000285996.1	AC006116.11	NA	28.9445	9.91618	-1.54371	0.0207295
ENSG00000136698.8	CFC1	cripto,_FRL-1,_cryptic_family_1	0.965186	10.4555	3.45717	0.0207232
ENSG00000068097.14	HEATR6	HEAT_repeat_containing_6	3025.34	2350.62	-0.363921	0.0207167
ENSG00000163053.11	SLC16A14	NA	207.884	110.13	-0.917032	0.0207117
ENSG00000220785.7	MTMR9LP	myotubularin_related_protein_9-like,_pseudogene	632.613	412.645	-0.617104	0.0207092
ENSG00000105245.9	NUMBL	numb_homolog_(Drosophila)-like	1443.79	1005.42	-0.522044	0.0207025
ENSG00000169612.4	RAMAC	NA	1662.41	2341.29	0.494175	0.0207028
ENSG00000136274.9	NACAD	NA	463.548	328.395	-0.497053	0.0206881
ENSG00000236782.7	AL391650.1	NA	19.4935	3.31203	-2.55441	0.0206269
ENSG00000106785.15	TRIM14	NA	828.858	465.598	-0.831732	0.0206304
ENSG00000231827.3	AL513523.2	---	44.1459	17.0762	-1.37103	0.0206169
ENSG00000132026.13	RTBDN	retbindin	51.707	18.7438	-1.46351	0.0205916
ENSG00000148426.13	PROSER2	NA	520.389	963.643	0.889247	0.0205777
ENSG00000214189.9	ZNF788P	NA	111.508	62.8025	-0.829558	0.0205666
ENSG00000197535.14	MYO5A	myosin_VA	6154.38	4585.57	-0.424569	0.0205305
ENSG00000277152.1	AC110048.2	---	11.1869	30.2945	1.44321	0.0205041
ENSG00000067365.14	METTL22	methyltransferase_like_22	1496.25	1161.02	-0.36597	0.0204916
ENSG00000215093.3	EEF1A1P29	---	12.553	2.20028	-2.50525	0.0204846
ENSG00000229807.11	XIST	NA	321.374	11503.4	5.16167	0.0204654
ENSG00000204099.11	NEU4	sialidase_4	38.5811	11.018	-1.81252	0.0204486
ENSG00000260711.2	AL121839.2	---	12.8726	38.0037	1.54967	0.0204247
ENSG00000163879.11	DNALI1	NA	1372.21	754.308	-0.86322	0.0203984
ENSG00000092931.11	MFSD11	major_facilitator_superfamily_domain_containing_11	991.901	1306.57	0.397142	0.0204024
ENSG00000186523.14	FAM86B1	family_with_sequence_similarity_86,_member_B1_///_family_with_sequence_similarity_86,_member_B2_///_family_with_sequence_similarity_86,_member_C1_///_family_with_sequence_similarity_86,_member_D,_pseudogene_///_family_with_sequence_similarity_86,_member_A_pseudogene_///_family_with_sequence_similarity_86,_member_K,_pseudogene	162.344	72.7718	-1.15773	0.0203754
ENSG00000217648.1	AL136116.3	---	46.2931	78.8034	0.767685	0.0203598
ENSG00000170231.15	FABP6	fatty_acid_binding_protein_6,_ileal	47.7525	24.8021	-0.943279	0.0203461
ENSG00000174740.8	PABPC5	NA	243.176	131.62	-0.887327	0.0203389
ENSG00000114405.10	C3orf14	chromosome_3_open_reading_frame_14	1046.58	1359.73	0.377556	0.0203355
ENSG00000125510.16	OPRL1	NA	145.119	71.567	-1.02132	0.0203241
ENSG00000178295.15	GEN1	NA	3170.63	4487.08	0.500908	0.0203121
ENSG00000216809.1	AL589993.1	---	25.2705	55.6458	1.13484	0.0202987
ENSG00000272325.2	NUDT3	NA	3978.54	2844.13	-0.484321	0.0202932
ENSG00000254505.10	CHMP4A	NA	50.1441	82.059	0.70995	0.0202789
ENSG00000239389.8	PCDHA13	NA	46.6891	15.4052	-1.60381	0.0202586
ENSG00000204791.10	SMPD5	NA	40.2214	13.205	-1.60548	0.020229
ENSG00000135407.10	AVIL	advillin	16.5402	43.4861	1.40107	0.0202298
ENSG00000228696.8	ARL17B	---	113.277	53.9914	-1.07177	0.0202119
ENSG00000261821.2	AC090826.1	---	50.7491	102.963	1.01463	0.0202086
ENSG00000253953.2	PCDHGB4	---	226.42	74.3896	-1.60567	0.0201862
ENSG00000249690.1	AC110813.1	---	12.1838	1.65768	-2.87735	0.0201755
ENSG00000125531.7	FNDC11	NA	110.722	55.6059	-0.995992	0.0201718
ENSG00000128564.7	VGF	NA	248.798	617.745	1.313	0.0201775
ENSG00000058335.15	RASGRF1	Ras_protein-specific_guanine_nucleotide-releasing_factor_1	109.523	341.521	1.64009	0.0201532
ENSG00000160161.9	CILP2	cartilage_intermediate_layer_protein_2	187.385	108.535	-0.788387	0.020148
ENSG00000254251.1	AC103770.1	---	0.74092	8.80442	3.60926	0.0201123
ENSG00000132000.13	PODNL1	NA	66.9509	35.2774	-0.925262	0.0200671
ENSG00000166317.12	SYNPO2L	NA	9.76038	1.65436	-2.55715	0.0200472
ENSG00000231426.6	FILNC1	NA	0.706074	7.16335	3.34558	0.0200452
ENSG00000151067.21	CACNA1C	calcium_channel,_voltage-dependent,_L_type,_alpha_1C_subunit	232.62	518.692	1.15642	0.0200375
ENSG00000092445.12	TYRO3	NA	7149.89	10375.7	0.537202	0.0200207
ENSG00000204852.15	TCTN1	tectonic_family_member_1	1314.66	852.619	-0.624893	0.0199996
ENSG00000182601.7	HS3ST4	NA	403.652	282.686	-0.514952	0.0199531
ENSG00000280142.1	AL357562.1	---	170.659	78.221	-1.12586	0.0199393
ENSG00000149639.15	SOGA1	NA	8553.73	6209.96	-0.461984	0.0199247
ENSG00000156873.16	PHKG2	NA	1277.33	1633.48	0.354849	0.0199113
ENSG00000121851.13	POLR3GL	NA	430.892	241.833	-0.83353	0.019871
ENSG00000140279.12	DUOX2	dual_oxidase_2	0.504452	7.6993	4.00734	0.0198744
ENSG00000189212.12	DPY19L2P1	---	86.2051	37.4644	-1.20178	0.0198622
ENSG00000215908.10	CROCCP2	ciliary_rootlet_coiled-coil,_rootletin_pseudogene_2_///_rootletin-like	1763.92	1227.78	-0.523	0.0198529
ENSG00000236049.1	LINC01920	---	0	6.60083	5.24979	0.0198245
ENSG00000267301.1	RPL23AP77	---	4.64237	0	-4.52059	0.0198073
ENSG00000182752.10	PAPPA	NA	4604.17	2114.19	-1.12278	0.0198137
ENSG00000153822.13	KCNJ16	potassium_channel,_inwardly_rectifying_subfamily_J,_member_16	13.661	51.1323	1.89469	0.0198163
ENSG00000166900.17	STX3	NA	6575.17	11810.9	0.845044	0.0197781
ENSG00000067646.12	ZFY	NA	493.404	0.552559	-9.8029	0.0197545
ENSG00000122674.11	CCZ1	CCZ1_homolog,_vacuolar_protein_trafficking_and_biogenesis_associated_///_CCZ1_homolog_B,_vacuolar_protein_trafficking_and_biogenesis_associated	1469.83	2068.69	0.493386	0.0197484
ENSG00000065615.14	CYB5R4	NA	1429.42	1876.5	0.392433	0.0196942
ENSG00000265817.3	FSBP	NA	1409.95	760.743	-0.890423	0.0196893
ENSG00000177311.11	ZBTB38	zinc_finger_and_BTB_domain_containing_38	1810.32	2697.56	0.575631	0.0196857
ENSG00000269028.3	MTRNR2L12	---	24.1713	3.85463	-2.64722	0.0196764
ENSG00000149295.14	DRD2	NA	201.336	71.0377	-1.50372	0.0196304
ENSG00000111644.8	ACRBP	NA	51.5324	24.2528	-1.09087	0.0196291
ENSG00000133935.6	ERG28	---	4255.1	5446.08	0.355999	0.0196219
ENSG00000177096.9	PHETA2	NA	525.679	957.671	0.864741	0.0196273
ENSG00000165863.17	C10orf82	NA	545.858	1210.99	1.14954	0.0196163
ENSG00000135547.9	HEY2	NA	404.83	928.437	1.19806	0.0196065
ENSG00000250543.1	AC110716.1	---	6.36906	0	-4.97787	0.0195989
ENSG00000077942.19	FBLN1	NA	20342.7	28366.3	0.479654	0.0195641
ENSG00000005436.13	GCFC2	GC-rich_sequence_DNA-binding_factor_2	2110.1	1552.98	-0.442437	0.0195346
ENSG00000251287.8	ALG1L2	---	18.5909	40.7665	1.12339	0.0195196
ENSG00000150967.18	ABCB9	NA	406.984	255.181	-0.673539	0.0194871
ENSG00000260274.1	AC068338.2	---	27.4011	58.4185	1.09412	0.019484
ENSG00000100351.16	GRAP2	GRB2-related_adaptor_protein_2	31.2503	12.1198	-1.36821	0.0194545
ENSG00000119760.16	SUPT7L	NA	3339.81	4250.18	0.347698	0.0194493
ENSG00000250731.1	TPM3P6	---	39.01	83.1475	1.09618	0.0194446
ENSG00000204021.4	LIPK	NA	3.02164	13.7675	2.1826	0.0194478
ENSG00000184014.8	DENND5A	NA	13262.1	10099.3	-0.393036	0.0194197
ENSG00000204472.13	AIF1	NA	35.5873	15.4285	-1.20676	0.0193847
ENSG00000153976.3	HS3ST3A1	NA	335.841	206.542	-0.700223	0.0193956
ENSG00000168137.15	SETD5	SET_domain_containing_5	21718.2	16792.6	-0.37108	0.019395
ENSG00000086015.21	MAST2	NA	4088.05	5711.79	0.482616	0.0193975
ENSG00000241749.4	RPSAP52	---	17.3328	3.30207	-2.39605	0.0193749
ENSG00000080166.16	DCT	NA	37.2988	8.81438	-2.08029	0.0192922
ENSG00000213983.11	AP1G2	adaptor-related_protein_complex_1,_gamma_2_subunit_///_junctophilin_4	1866.03	3122.6	0.742749	0.0192823
ENSG00000259256.1	LINC01895	---	2.25917	16.507	2.90094	0.0192447
ENSG00000059122.16	FLYWCH1	FLYWCH-type_zinc_finger_1	1767.08	1282.44	-0.462648	0.0192091
ENSG00000092841.18	MYL6	myosin_light_chain_6	30309.7	46422.4	0.615054	0.0191996
ENSG00000099246.16	RAB18	RAB18,_member_RAS_oncogene_family	5310.72	6919.55	0.381681	0.0191854
ENSG00000110536.14	PTPMT1	NA	264.193	365.88	0.470415	0.0191727
ENSG00000140284.11	SLC27A2	NA	183.745	339.933	0.888503	0.0191776
ENSG00000177106.16	EPS8L2	NA	1671.5	3815.56	1.19075	0.0191864
ENSG00000159588.15	CCDC17	NA	52.8839	85.9568	0.701162	0.0191625
ENSG00000126254.12	RBM42	NA	3052.47	4328.31	0.503972	0.0191383
ENSG00000228739.1	AL162384.1	---	0.241058	6.60083	4.52852	0.0191211
ENSG00000227279.1	AC110015.1	---	4.59486	0	-4.4962	0.0191077
ENSG00000118971.8	CCND2	NA	8027.64	4403.07	-0.866437	0.0190958
ENSG00000185915.5	KLHL34	kelch-like_family_member_34	56.0879	138.178	1.30182	0.0190876
ENSG00000162614.18	NEXN	nexilin_(F_actin_binding_protein)	829.677	1705.53	1.03982	0.0190815
ENSG00000213760.10	ATP6V1G2	ATPase,_H+_transporting,_lysosomal_13kDa,_V1_subunit_G2	143.885	79.3095	-0.858844	0.0190584
ENSG00000260086.2	AC007611.1	---	99.7371	60.0231	-0.734636	0.019057
ENSG00000065413.20	ANKRD44	NA	148.537	273.622	0.881021	0.0190417
ENSG00000141452.9	RMC1	chromosome_18_open_reading_frame_8	1178.23	1705.74	0.533969	0.0190335
ENSG00000168619.16	ADAM18	NA	8.23816	33.5666	2.01131	0.0190305
ENSG00000267259.1	ERVE-1	---	12.2223	57.7863	2.23547	0.0190248
ENSG00000005810.18	MYCBP2	NA	9462.47	6939.57	-0.447344	0.0189902
ENSG00000275793.1	RIMBP3	RIMS_binding_protein_3_///_RIMS_binding_protein_3B_///_RIMS_binding_protein_3C	9.51692	31.9289	1.75113	0.0189926
ENSG00000181885.18	CLDN7	claudin_7	1513.23	5328.85	1.81623	0.0189856
ENSG00000253824.1	AP003472.1	---	0.683738	8.26514	3.56975	0.0189912
ENSG00000128050.8	PAICS	phosphoribosylaminoimidazole_carboxylase,_phosphoribosylaminoimidazole_succinocarboxamide_synthetase	82022.4	64727.3	-0.34164	0.0189302
ENSG00000246985.7	SOCS2-AS1	SOCS2_antisense_RNA_1	50.9885	129.35	1.34746	0.0189334
ENSG00000183090.5	FREM3	FRAS1_related_extracellular_matrix_3	0.504452	7.16667	3.90559	0.018924
ENSG00000221986.7	MYBPHL	NA	26.099	10.4754	-1.31417	0.0189032
ENSG00000109674.4	NEIL3	NA	1231.42	927.916	-0.408538	0.0188953
ENSG00000250539.1	KRT8P33	---	122.893	342.599	1.4784	0.0188782
ENSG00000184897.6	H1FX	NA	8109.72	5951.22	-0.446514	0.0188599
ENSG00000107263.18	RAPGEF1	Rap_guanine_nucleotide_exchange_factor_1	7903.97	11691.3	0.564803	0.0188462
ENSG00000135454.14	B4GALNT1	NA	181.93	83.1741	-1.12959	0.0188375
ENSG00000160469.16	BRSK1	BR_serine/threonine_kinase_1	1615.33	1157.21	-0.481254	0.0188373
ENSG00000198018.7	ENTPD7	NA	2176.99	2867.92	0.397808	0.0188319
ENSG00000253706.5	AC011632.1	---	40.0768	18.1846	-1.14502	0.0187934
ENSG00000125378.16	BMP4	NA	2500.97	4214.12	0.75291	0.0187925
ENSG00000259219.1	AC084855.2	---	15.8135	50.7093	1.67588	0.0187598
ENSG00000131979.19	GCH1	NA	854.907	1895.9	1.14901	0.0187477
ENSG00000198723.11	TEX45	NA	18.5521	6.60747	-1.48888	0.0187369
ENSG00000139505.11	MTMR6	myotubularin_related_protein_6	2412.4	3213.3	0.413438	0.0187205
ENSG00000183166.11	CALN1	NA	231.357	113.488	-1.02672	0.0186933
ENSG00000164073.10	MFSD8	major_facilitator_superfamily_domain_containing_8	999.813	1400.8	0.486026	0.0186958
ENSG00000235590.7	GNAS-AS1	GNAS_antisense_RNA_1	296.996	162.543	-0.869611	0.0186794
ENSG00000133816.15	MICAL2	NA	883.261	1893.22	1.10022	0.018675
ENSG00000253161.5	LINC01605	---	10.7043	31.3763	1.56484	0.0186345
ENSG00000215397.4	SCRT2	NA	28.91	6.05491	-2.25517	0.0186115
ENSG00000134058.12	CDK7	NA	3396	5011.55	0.561474	0.0186139
ENSG00000282885.1	AL627171.2	---	18.5325	46.2622	1.3117	0.0186037
ENSG00000137955.16	RABGGTB	NA	7501.45	9304.2	0.310731	0.0185972
ENSG00000257271.1	KIRREL3-AS1	---	4.20983	0	-4.37746	0.0185583
ENSG00000185737.13	NRG3	NA	689.495	407.325	-0.759799	0.0185626
ENSG00000123096.11	SSPN	sarcospan	137.182	45.6731	-1.58641	0.0185536
ENSG00000251141.5	MRPS30-DT	---	130.387	80.4611	-0.698782	0.0185438
ENSG00000154079.6	SDHAF4	NA	1202.73	762.195	-0.658364	0.0185266
ENSG00000162694.14	EXTL2	NA	6240.16	4489.31	-0.475137	0.0185105
ENSG00000221826.10	PSG3	NA	0	8.2419	5.57015	0.0185032
ENSG00000130775.16	THEMIS2	NA	711.072	408.79	-0.798649	0.0184882
ENSG00000278195.2	SSTR3	NA	40.2399	14.33	-1.49367	0.0184433
ENSG00000255226.1	AC044839.3	---	0.907696	8.2585	3.15855	0.0184385
ENSG00000133937.4	GSC	goosecoid_homeobox	31.2227	94.2419	1.59976	0.0184158
ENSG00000261468.1	AC096921.2	---	2.14419	10.4654	2.29794	0.0183982
ENSG00000179403.12	VWA1	NA	1600.32	3093.53	0.950987	0.0183835
ENSG00000196876.15	SCN8A	sodium_channel,_voltage_gated,_type_VIII_alpha_subunit	2735.2	1905.77	-0.521155	0.0183701
ENSG00000120265.17	PCMT1	NA	6432.26	8625.75	0.423332	0.0183509
ENSG00000186073.13	C15orf41	NA	1308.63	1813.86	0.470836	0.018336
ENSG00000277117.4	FP565260.3	---	46.4301	127.882	1.46312	0.0183096
ENSG00000174989.13	FBXW8	NA	2660.09	1888.61	-0.494129	0.0182604
ENSG00000101216.11	GMEB2	NA	1951.32	1488.93	-0.390013	0.0182391
ENSG00000005469.11	CROT	carnitine_O-octanoyltransferase	1555.58	2696.58	0.793375	0.0182385
ENSG00000268555.1	AC123912.4	---	9.43981	0.552559	-4.10692	0.0182016
ENSG00000103044.11	HAS3	NA	3784.25	11208.6	1.56657	0.018188
ENSG00000100731.15	PCNX1	---	8918.17	6539.17	-0.447652	0.0181505
ENSG00000186471.12	AKAP14	A_kinase_(PRKA)_anchor_protein_14	10.4823	1.65104	-2.67405	0.0181345
ENSG00000171843.16	MLLT3	NA	2005.61	1066.6	-0.91105	0.0181158
ENSG00000063180.9	CA11	NA	2974.53	1868.51	-0.67082	0.0181107
ENSG00000132386.11	SERPINF1	NA	1085.42	699.481	-0.634023	0.0180977
ENSG00000174132.9	FAM174A	NA	228.722	329.391	0.525862	0.0180986
ENSG00000245146.6	MALINC1	---	10.2308	28.6368	1.48118	0.0180756
ENSG00000116752.6	BCAS2	NA	3575.36	4578.76	0.356932	0.0180667
ENSG00000101353.14	MROH8	maestro_heat-like_repeat_family_member_8	99.858	55.6225	-0.841162	0.0180516
ENSG00000206432.4	TMEM200C	transmembrane_protein_200C	879.566	551.081	-0.674429	0.0180338
ENSG00000185507.20	IRF7	NA	330.133	468.999	0.506214	0.0180271
ENSG00000135744.8	AGT	NA	10.8732	1.10512	-3.29636	0.018002
ENSG00000139508.14	SLC46A3	solute_carrier_family_46,_member_3	38.0316	72.1761	0.920233	0.0179461
ENSG00000180155.20	LYNX1	NA	1051.41	2144.54	1.02823	0.0179159
ENSG00000162194.12	LBHD1	---	72.7675	138.221	0.924646	0.0179052
ENSG00000185775.9	SPATA31A6	---	8.92379	1.1018	-3.01745	0.0178907
ENSG00000280120.1	AC073857.1	---	300.502	164.74	-0.868113	0.0178947
ENSG00000147394.18	ZNF185	zinc_finger_protein_185_(LIM_domain)	3046.28	2306.81	-0.401222	0.017893
ENSG00000204764.14	RANBP17	NA	1395.31	2014.76	0.529724	0.0178277
ENSG00000249637.1	AC008438.1	---	60.6306	33.0407	-0.876398	0.0178171
ENSG00000113532.13	ST8SIA4	NA	114.01	191.1	0.744416	0.0178045
ENSG00000139266.6	MARCH9	NA	451.798	300.834	-0.58692	0.0177992
ENSG00000145687.16	SSBP2	single-stranded_DNA_binding_protein_2	5658.81	3225.14	-0.811202	0.0177919
ENSG00000126524.10	SBDS	NA	3709.92	5257.96	0.50319	0.0177908
ENSG00000184502.4	GAST	NA	0.657765	8.26514	3.5945	0.0177879
ENSG00000237713.1	AC011287.2	---	10.8466	1.65768	-2.71731	0.0177724
ENSG00000173137.12	ADCK5	NA	243.13	403.84	0.731103	0.0177722
ENSG00000114200.10	BCHE	NA	864.641	298.444	-1.53458	0.0177471
ENSG00000176956.12	LY6H	lymphocyte_antigen_6_complex,_locus_H	13.2461	39.6813	1.5852	0.0177453
ENSG00000135312.6	HTR1B	5-hydroxytryptamine_(serotonin)_receptor_1B,_G_protein-coupled	14.2581	53.8885	1.92362	0.0177207
ENSG00000163141.19	BNIPL	NA	550.736	1512.16	1.45695	0.0176982
ENSG00000197780.9	TAF13	TAF13_RNA_polymerase_II,_TATA_box_binding_protein_(TBP)-associated_factor,_18kDa	1792.87	2409.15	0.426391	0.0176908
ENSG00000132294.15	EFR3A	NA	4321.62	5633.04	0.382317	0.0176502
ENSG00000188662.6	HILS1	histone_linker_H1_domain,_spermatid-specific_1,_pseudogene	4.52437	0	-4.4902	0.017639
ENSG00000122585.8	NPY	NA	415.656	111.854	-1.89363	0.0176378
ENSG00000222019.7	URAHP	---	42.5449	20.9375	-1.02592	0.017613
ENSG00000172794.20	RAB37	NA	154.549	380.264	1.29827	0.0175947
ENSG00000073146.16	MOV10L1	NA	11.7221	1.65436	-2.82576	0.0175707
ENSG00000235545.1	AC103923.1	---	56.575	27.5383	-1.04046	0.0175694
ENSG00000130720.13	FIBCD1	NA	582.374	329.68	-0.821228	0.0175771
ENSG00000105767.3	CADM4	NA	2573.25	1614.19	-0.672773	0.0175719
ENSG00000276043.5	UHRF1	NA	4599.97	3260.4	-0.496544	0.0175801
ENSG00000154920.14	EME1	essential_meiotic_structure-specific_endonuclease_1	1471.23	1080.52	-0.445352	0.017558
ENSG00000112343.11	TRIM38	NA	539.125	1428.6	1.4057	0.0175759
ENSG00000261188.1	Z95115.1	---	345.348	224.853	-0.619626	0.0175489
ENSG00000128253.14	RFPL2	NA	1.73667	16.0143	3.23163	0.0175441
ENSG00000127481.15	UBR4	NA	32036.8	23106.5	-0.471418	0.0175228
ENSG00000130402.12	ACTN4	NA	22139.7	32242.3	0.542339	0.0175246
ENSG00000184731.6	FAM110C	NA	101.137	180.731	0.838594	0.0175242
ENSG00000241388.5	HNF1A-AS1	NA	0.683738	8.80442	3.66162	0.0175147
ENSG00000231057.3	AC096637.2	---	8.73389	1.1018	-2.99408	0.0174999
ENSG00000122386.10	ZNF205	zinc_finger_protein_205	977.893	1460.66	0.579161	0.0175031
ENSG00000170848.15	PSG6	pregnancy_specific_beta-1-glycoprotein_6	0	45.6034	8.03802	0.0174902
ENSG00000104626.14	ERI1	exoribonuclease_1	3243.56	4254.09	0.391183	0.0174808
ENSG00000126091.20	ST3GAL3	NA	158.448	73.8636	-1.10104	0.0174665
ENSG00000144668.12	ITGA9	NA	1252.85	2265.92	0.854764	0.0174632
ENSG00000189045.13	ANKDD1B	---	39.1318	107.896	1.46706	0.0174657
ENSG00000019169.10	MARCO	macrophage_receptor_with_collagenous_structure	12.0646	1.09848	-3.459	0.0174404
ENSG00000138650.9	PCDH10	NA	3729.23	1425.87	-1.38705	0.0174294
ENSG00000179241.13	LDLRAD3	NA	3420.74	2196.49	-0.639117	0.0174362
ENSG00000196440.11	ARMCX4	armadillo_repeat_containing,_X-linked_4	2964.01	2155.28	-0.459656	0.0174351
ENSG00000135845.10	PIGC	NA	2228.41	2793.61	0.326103	0.0174335
ENSG00000159212.12	CLIC6	chloride_intracellular_channel_6	246.184	145.544	-0.757585	0.0174182
ENSG00000148123.15	PLPPR1	NA	58.3479	24.7888	-1.23702	0.0174133
ENSG00000229180.7	AC006001.3	NA	1196.5	1651.37	0.464821	0.0174107
ENSG00000154358.20	OBSCN	obscurin,_cytoskeletal_calmodulin_and_titin-interacting_RhoGEF	5862.01	3997.78	-0.552198	0.0174023
ENSG00000143633.13	C1orf131	NA	1306.69	1776.46	0.443236	0.0173949
ENSG00000228999.3	AC096570.1	NA	23.5799	4.95311	-2.25266	0.0173777
ENSG00000203740.3	METTL11B	---	49.8336	19.2898	-1.37189	0.0173825
ENSG00000113240.13	CLK4	NA	932.577	1396.93	0.582763	0.0173863
ENSG00000185101.13	ANO9	NA	317.606	951.158	1.58215	0.0173814
ENSG00000134375.11	TIMM17A	NA	5415.48	7142.02	0.399298	0.0173623
ENSG00000099889.14	ARVCF	NA	1829.13	1358.53	-0.429069	0.0173546
ENSG00000120664.10	SPART-AS1	SPG20_antisense_RNA_1	29.4327	74.3365	1.34383	0.0173555
ENSG00000100121.13	GGTLC2	NA	0.7501	8.81106	3.60434	0.0173534
ENSG00000285725.1	AC004967.2	NA	18.3093	45.713	1.30768	0.0173326
ENSG00000100867.14	DHRS2	dehydrogenase/reductase_(SDR_family)_member_2	456.986	197.861	-1.20706	0.017307
ENSG00000227742.2	CALR4P	---	3.98254	22.5852	2.50343	0.0173064
ENSG00000231672.6	DIRC3	disrupted_in_renal_carcinoma_3	11.2545	29.1794	1.3737	0.0172974
ENSG00000027697.14	IFNGR1	NA	2599.43	3294.51	0.341962	0.0172649
ENSG00000176244.7	ACBD7	NA	1725.42	1132.35	-0.607775	0.0172508
ENSG00000150457.9	LATS2	NA	3078.37	4212.83	0.45255	0.0172316
ENSG00000113721.14	PDGFRB	NA	3591.63	1558.52	-1.20445	0.0172228
ENSG00000168772.11	CXXC4	NA	1149.89	571.986	-1.00755	0.0172251
ENSG00000198886.2	MT-ND4	---	285192	206737	-0.464137	0.0172226
ENSG00000101150.17	TPD52L2	tumor_protein_D52-like_2	7614.45	10551.8	0.470738	0.0171981
ENSG00000186352.9	ANKRD37	NA	43.4749	77.1756	0.828137	0.0171954
ENSG00000286156.1	AC026273.1	NA	2.43356	14.2968	2.57457	0.0171855
ENSG00000188859.6	FAM78B	family_with_sequence_similarity_78,_member_B	158.147	90.9166	-0.796631	0.0171642
ENSG00000279108.1	AC008537.3	---	15.2125	3.30871	-2.20272	0.0171226
ENSG00000231870.4	KRT17P3	---	8.87452	58.8781	2.73386	0.0171099
ENSG00000119946.11	CNNM1	NA	71.503	39.6448	-0.849404	0.0170929
ENSG00000137098.13	SPAG8	sperm_associated_antigen_8	18.5685	6.06487	-1.61464	0.0170793
ENSG00000164291.16	ARSK	arylsulfatase_family,_member_K	1506.18	1131.96	-0.412181	0.0170826
ENSG00000105617.3	LENG1	leukocyte_receptor_cluster_(LRC)_member_1	310.394	412.099	0.409067	0.0170838
ENSG00000126777.18	KTN1	NA	18614.8	27204.5	0.547388	0.0170776
ENSG00000188659.9	SAXO2	stabilizer_of_axonemal_microtubules_2	34.8622	15.9844	-1.12432	0.017046
ENSG00000159176.14	CSRP1	NA	4215.44	10683	1.34161	0.0170471
ENSG00000117280.13	RAB29	NA	1557.87	1152.3	-0.435285	0.0170371
ENSG00000205208.5	C4orf46	NA	4958.7	3660.67	-0.437963	0.0170323
ENSG00000245904.3	AC025164.1	---	64.6218	26.4166	-1.29112	0.0170124
ENSG00000178700.7	DHFR2	---	803.783	554.631	-0.535842	0.0170098
ENSG00000168724.16	DNAJC21	NA	6398.98	8354.75	0.384693	0.0170078
ENSG00000122786.20	CALD1	NA	44403.3	77809.4	0.809282	0.0169932
ENSG00000165186.12	PTCHD1	NA	351.263	1087.68	1.63075	0.0169888
ENSG00000110047.18	EHD1	NA	3089.36	4415.83	0.515513	0.0169683
ENSG00000059588.10	TARBP1	NA	5014.75	3613.18	-0.472959	0.016949
ENSG00000003402.20	CFLAR	NA	1645.51	2441.13	0.569157	0.0169292
ENSG00000154957.14	ZNF18	NA	714.374	534.918	-0.417357	0.0169106
ENSG00000128923.11	MINDY2	NA	2373.51	3680.18	0.632732	0.016908
ENSG00000162878.13	PKDCC	NA	31699.7	16625.1	-0.931118	0.016881
ENSG00000065150.19	IPO5	NA	60708.1	45817.3	-0.405989	0.0168795
ENSG00000061794.13	MRPS35	NA	2975.67	4325.87	0.539923	0.0168707
ENSG00000130700.7	GATA5	NA	59.2655	134.406	1.17802	0.0168796
ENSG00000151952.16	TMEM132D	NA	416.816	222.996	-0.901957	0.0168433
ENSG00000122145.15	TBX22	NA	23.6202	47.9066	1.01454	0.0168403
ENSG00000279118.1	AC093535.2	---	23.658	49.0317	1.04642	0.0168407
ENSG00000267405.1	AC005180.1	---	11.2208	28.6467	1.36027	0.0168451
ENSG00000224093.5	AL109613.1	---	5.59282	25.3314	2.19275	0.0168276
ENSG00000198795.11	ZNF521	NA	7448.17	4036.01	-0.883964	0.0168205
ENSG00000135482.7	ZC3H10	NA	830.114	648.912	-0.355367	0.0168104
ENSG00000078177.14	N4BP2	NA	5113.59	6937.48	0.439983	0.0167979
ENSG00000018610.14	CXorf56	NA	1840.06	2584.31	0.490182	0.0167881
ENSG00000150201.15	FXYD4	NA	9.88484	66.6073	2.75993	0.0167846
ENSG00000270025.2	BMS1P7	---	0.912286	10.9981	3.57284	0.0167665
ENSG00000094963.14	FMO2	NA	79.6085	27.5815	-1.53253	0.016762
ENSG00000163960.12	UBXN7	NA	14273.5	10448.8	-0.450006	0.0167587
ENSG00000118690.13	ARMC2	NA	332.889	229.726	-0.53474	0.0167524
ENSG00000166710.19	B2M	NA	3833.87	5925.09	0.628065	0.0167391
ENSG00000109118.14	PHF12	NA	4371.95	3305.15	-0.403497	0.0167263
ENSG00000274015.1	AL136038.5	---	39.1097	74.9355	0.935645	0.0167235
ENSG00000100099.20	HPS4	Hermansky-Pudlak_syndrome_4	3376.15	2638.22	-0.355845	0.0167105
ENSG00000125870.11	SNRPB2	NA	7975.01	10820.7	0.440282	0.016701
ENSG00000152939.16	MARVELD2	NA	1361.92	2852.72	1.0667	0.0166991
ENSG00000102924.12	CBLN1	NA	700.311	326.758	-1.0994	0.0166827
ENSG00000250694.1	AC010387.1	---	0.859387	9.91286	3.46192	0.0166833
ENSG00000100997.19	ABHD12	NA	3341.27	4487.65	0.425584	0.0166729
ENSG00000261168.1	AL592424.1	---	11.4693	2.20028	-2.38175	0.0166483
ENSG00000250366.2	TUNAR	TCL1_upstream_neural_differentiation-associated_RNA	3872.04	2563.02	-0.595267	0.0166492
ENSG00000063587.14	ZNF275	NA	1719.47	1186.29	-0.535408	0.0166516
ENSG00000250420.8	AACSP1	acetoacetyl-CoA_synthetase_pseudogene_1	29.8784	7.72587	-1.95166	0.0166364
ENSG00000143702.16	CEP170	NA	9570.38	6043.88	-0.663098	0.0166067
ENSG00000099715.14	PCDH11Y	---	68.4141	23.1245	-1.56527	0.0165914
ENSG00000134574.11	DDB2	damage-specific_DNA_binding_protein_2	4307.63	3055.74	-0.495441	0.0166017
ENSG00000143776.18	CDC42BPA	CDC42_binding_protein_kinase_alpha_(DMPK-like)	6353.9	4572.77	-0.474537	0.0166005
ENSG00000100949.14	RABGGTA	Rab_geranylgeranyltransferase,_alpha_subunit	800.309	1183.64	0.564587	0.0165966
ENSG00000159167.12	STC1	NA	1989.39	860.67	-1.20901	0.0165491
ENSG00000198885.9	ITPRIPL1	inositol_1,4,5-trisphosphate_receptor_interacting_protein-like_1	1082.57	778.055	-0.476575	0.0165402
ENSG00000160808.9	MYL3	myosin,_light_chain_3,_alkali;_ventricular,_skeletal,_slow	43.0055	170.153	1.98548	0.0165397
ENSG00000054938.15	CHRDL2	chordin-like_2	11.6095	2.20028	-2.40171	0.0164908
ENSG00000166454.10	ATMIN	NA	8584.73	10998.7	0.357538	0.0164801
ENSG00000088808.17	PPP1R13B	NA	347.348	661.545	0.929283	0.0164819
ENSG00000174010.9	KLHL15	kelch-like_family_member_15	2860.43	1423.46	-1.00696	0.016467
ENSG00000168970.22	JMJD7-PLA2G4B	JMJD7-PLA2G4B_readthrough_///_phospholipase_A2,_group_IVB_(cytosolic)	137.892	87.5946	-0.656258	0.016469
ENSG00000145888.10	GLRA1	glycine_receptor_alpha_1	14.0863	2.20028	-2.6772	0.0164371
ENSG00000156239.12	N6AMT1	NA	1926.59	1382.66	-0.478615	0.0164251
ENSG00000114923.17	SLC4A3	NA	435.555	705.117	0.694701	0.0164242
ENSG00000137841.12	PLCB2	NA	229.187	136.13	-0.750218	0.0163913
ENSG00000143590.14	EFNA3	NA	165.176	101.369	-0.703442	0.0163837
ENSG00000170860.4	LSM3	NA	5976.03	8873.28	0.570334	0.0163642
ENSG00000135932.11	CAB39	NA	4616.55	5853.21	0.342379	0.0163493
ENSG00000188000.4	OR7D2	olfactory_receptor,_family_7,_subfamily_D,_member_2	24.322	1.09848	-4.46518	0.016331
ENSG00000196604.12	POTEF	---	187.29	37.9174	-2.30413	0.0163363
ENSG00000253729.7	PRKDC	protein_kinase,_DNA-activated,_catalytic_polypeptide	102158	77702.1	-0.394773	0.0163248
ENSG00000176024.18	ZNF613	NA	911.481	1294.49	0.505661	0.0163347
ENSG00000158122.12	PRXL2C	NA	638.566	899.673	0.494062	0.0163097
ENSG00000171813.14	PWWP2B	NA	342.559	732.49	1.09647	0.0162969
ENSG00000163485.17	ADORA1	NA	279.194	149.342	-0.901709	0.0162851
ENSG00000164627.18	KIF6	NA	102.125	60.6188	-0.75315	0.0162841
ENSG00000228061.6	AC131571.1	NA	5.20829	0	-4.68216	0.0162316
ENSG00000181908.5	AP003774.1	---	18.1471	51.2153	1.48778	0.0162285
ENSG00000233393.1	AP000688.2	---	198.043	587.894	1.57005	0.0162208
ENSG00000105552.15	BCAT2	NA	1331.45	877.756	-0.601252	0.0162131
ENSG00000272950.1	AC093799.1	---	4.8405	0	-4.57121	0.0161862
ENSG00000198951.11	NAGA	N-acetylgalactosaminidase,_alpha-	2223.76	1672.03	-0.411578	0.0161784
ENSG00000271755.1	AL031118.1	---	18.7448	3.85131	-2.28866	0.0161411
ENSG00000165621.8	OXGR1	oxoglutarate_(alpha-ketoglutarate)_receptor_1	130.551	43.0066	-1.60339	0.0161244
ENSG00000227398.3	KIF9-AS1	KIF9_antisense_RNA_1	189.359	98.0235	-0.949191	0.016157
ENSG00000198354.7	DCAF12L2	NA	95.5903	53.9748	-0.821477	0.016139
ENSG00000118596.12	SLC16A7	NA	360.009	217.094	-0.729882	0.0161562
ENSG00000177030.16	DEAF1	DEAF1_transcription_factor	3000.17	2172.84	-0.465527	0.0161244
ENSG00000143258.16	USP21	NA	1621.75	1238.31	-0.389233	0.0161535
ENSG00000166189.7	HPS6	Hermansky-Pudlak_syndrome_6	993.551	1429.54	0.524775	0.0161565
ENSG00000197375.12	SLC22A5	solute_carrier_family_22_(organic_cation/carnitine_transporter),_member_5	387.819	726.828	0.905862	0.0161514
ENSG00000137960.6	GIPC2	NA	21.2095	61.6874	1.54366	0.0161552
ENSG00000229537.6	LINC01739	---	11.0289	0.552559	-4.33187	0.0160751
ENSG00000072736.19	NFATC3	NA	4161.13	3157.02	-0.398356	0.0160788
ENSG00000085514.16	PILRA	NA	36.8161	11.5739	-1.66738	0.0160602
ENSG00000105880.7	DLX5	NA	916.717	3070.04	1.74366	0.0160623
ENSG00000070886.12	EPHA8	NA	122.408	46.2788	-1.40271	0.0160084
ENSG00000148143.13	ZNF462	NA	11641.2	8043.35	-0.533359	0.0160017
ENSG00000134910.13	STT3A	NA	16019.8	21878.1	0.449663	0.0159811
ENSG00000162664.17	ZNF326	NA	6700.05	9099.6	0.44164	0.0159664
ENSG00000134744.14	TUT4	NA	8022.91	6098.45	-0.395697	0.0159155
ENSG00000185338.5	SOCS1	NA	505.148	946.434	0.905962	0.0159033
ENSG00000215256.3	DHRS4-AS1	DHRS4_antisense_RNA_1	1361.6	840.049	-0.696937	0.0158743
ENSG00000119139.19	TJP2	NA	121.925	290.719	1.25298	0.0158789
ENSG00000168405.17	CMAHP	NA	2.86373	13.2249	2.21824	0.0158824
ENSG00000133107.14	TRPC4	transient_receptor_potential_cation_channel,_subfamily_C,_member_4	1235.82	609.49	-1.01975	0.0158676
ENSG00000136156.14	ITM2B	NA	10538.9	16315.8	0.630551	0.0158616
ENSG00000185950.9	IRS2	NA	2991.93	1922.12	-0.638328	0.0158416
ENSG00000253671.2	AC027117.1	NA	0.44268	8.79446	4.24203	0.0158422
ENSG00000277462.2	ZNF670	NA	2028.7	1499.66	-0.436132	0.0158094
ENSG00000163513.17	TGFBR2	transforming_growth_factor_beta_receptor_II	698.896	1077.65	0.624955	0.0158137
ENSG00000185972.5	CCIN	calicin	3.39336	14.3267	2.05423	0.0158197
ENSG00000139329.5	LUM	NA	707.419	4546.37	2.68413	0.0158201
ENSG00000179222.17	MAGED1	MAGE_family_member_D1	15563.9	23417.7	0.589408	0.0157978
ENSG00000108242.13	CYP2C18	NA	5.26245	18.1714	1.79888	0.0157938
ENSG00000039068.19	CDH1	NA	22701.3	74956.5	1.72328	0.0157757
ENSG00000261632.1	AC022872.1	---	1.4991	12.6591	3.02003	0.0156991
ENSG00000283930.1	AL117339.5	---	17.0477	90.7605	2.40576	0.0156937
ENSG00000133169.6	BEX1	NA	1847.17	1363.38	-0.438064	0.0156884
ENSG00000157388.17	CACNA1D	NA	62.9044	114.554	0.864013	0.015682
ENSG00000188112.9	C6orf132	NA	1897.66	4379.86	1.20673	0.0156814
ENSG00000231769.2	AL035701.1	---	10.8097	1.65104	-2.7033	0.0156721
ENSG00000239482.6	AC112487.1	---	27.2142	9.91618	-1.46113	0.0156598
ENSG00000169760.17	NLGN1	neuroligin_1	426.829	193.986	-1.13756	0.015658
ENSG00000186625.14	KATNA1	NA	1485.63	2209.97	0.572991	0.0156559
ENSG00000164687.11	FABP5	NA	4631.94	9290.11	1.00415	0.0156102
ENSG00000170456.16	DENND5B	NA	3615.81	2413.38	-0.583288	0.0156052
ENSG00000203772.7	SPRN	shadow_of_prion_protein_homolog_(zebrafish)	17.5799	3.84799	-2.19337	0.0155857
ENSG00000181264.8	TMEM136	transmembrane_protein_136	1768.8	1199.76	-0.560077	0.0155836
ENSG00000189430.12	NCR1	natural_cytotoxicity_triggering_receptor_1	7.19233	28.6235	1.989	0.0155872
ENSG00000181234.9	TMEM132C	transmembrane_protein_132C	1566.85	551.475	-1.50646	0.0155655
ENSG00000165816.13	VWA2	NA	296.283	977.472	1.72188	0.0155583
ENSG00000151849.15	CENPJ	NA	4632.14	6417.59	0.470366	0.0155511
ENSG00000178922.16	HYI	hydroxypyruvate_isomerase_(putative)	508.878	777.979	0.612473	0.0155455
ENSG00000286151.1	AL732406.1	NA	5.56305	45.1139	3.03514	0.0155371
ENSG00000255689.1	AP003174.1	---	1.31553	12.6757	3.22604	0.015531
ENSG00000151364.17	KCTD14	NA	1034.02	1716.28	0.731292	0.01552
ENSG00000205835.8	GMNC	geminin_coiled-coil_domain_containing	13.3797	2.20692	-2.60154	0.0155158
ENSG00000241489.8	AC244197.3	NA	7.74448	26.4564	1.77259	0.0155044
ENSG00000144591.18	GMPPA	GDP-mannose_pyrophosphorylase_A	1621.92	2406.34	0.56924	0.0154764
ENSG00000173156.7	RHOD	NA	313.663	526.752	0.74785	0.0154746
ENSG00000223403.4	MEG9	NA	97.0491	0.552559	-7.4582	0.0154498
ENSG00000162062.15	TEDC2	NA	1675.62	1243.72	-0.429852	0.015443
ENSG00000173805.15	HAP1	huntingtin-associated_protein_1	237.498	402.357	0.760675	0.0154444
ENSG00000172890.12	NADSYN1	NA	3081.31	4504.83	0.547945	0.0154276
ENSG00000188130.14	MAPK12	NA	501.682	291.47	-0.78265	0.0154205
ENSG00000153303.17	FRMD1	NA	36.4228	16.5402	-1.13917	0.0153892
ENSG00000133433.10	GSTT2B	---	42.7007	123.921	1.53958	0.0153859
ENSG00000128228.5	SDF2L1	NA	941.085	1450.92	0.624894	0.0153722
ENSG00000121879.5	PIK3CA	NA	1694.74	2338.36	0.464154	0.0153665
ENSG00000158483.16	FAM86C1	NA	721.366	531.642	-0.43977	0.0153518
ENSG00000126464.14	PRR12	NA	3832.95	2923.22	-0.390802	0.0153457
ENSG00000251259.1	AC004069.1	---	15.0496	35.2343	1.22837	0.0153508
ENSG00000171681.12	ATF7IP	activating_transcription_factor_7_interacting_protein	19555.5	12785.6	-0.613073	0.0153392
ENSG00000100372.15	SLC25A17	NA	3147.57	4429.27	0.492938	0.0153274
ENSG00000099814.16	CEP170B	NA	2576.03	4053.69	0.654088	0.0153247
ENSG00000213370.3	RANP6	---	4.75245	0	-4.54873	0.0152971
ENSG00000100053.10	CRYBB3	NA	23.2865	6.60415	-1.8132	0.0152992
ENSG00000180574.3	EIF2S3B	---	216.041	44.6444	-2.27435	0.0152912
ENSG00000137868.19	STRA6	NA	4061	2326.71	-0.80359	0.0152832
ENSG00000257178.5	AC103702.1	---	0	8.79114	5.66322	0.0152645
ENSG00000170961.7	HAS2	NA	4284.61	7735.24	0.852203	0.0152299
ENSG00000168434.13	COG7	NA	1355.79	1051.54	-0.366639	0.0152141
ENSG00000214207.2	KRT18P10	---	8.99475	26.9891	1.58941	0.0152013
ENSG00000280987.4	MATR3	matrin_3	13.9365	2.75283	-2.3462	0.0151947
ENSG00000172403.11	SYNPO2	NA	303.418	893.878	1.55858	0.0151927
ENSG00000261167.1	AC107027.3	---	328.061	232.513	-0.496524	0.0151824
ENSG00000253300.1	AC018541.1	---	5.88808	0	-4.86012	0.01517
ENSG00000141696.13	P3H4	NA	2126.45	1480.04	-0.522724	0.015167
ENSG00000143195.13	ILDR2	NA	3012.61	1083.97	-1.47465	0.0151267
ENSG00000168938.5	PPIC	peptidylprolyl_isomerase_C_(cyclophilin_C)	323.215	915.278	1.50226	0.0151301
ENSG00000168765.17	GSTM4	NA	821.887	473.094	-0.796882	0.0151113
ENSG00000198945.7	L3MBTL3	l(3)mbt-like_3_(Drosophila)	2063.38	1376.89	-0.583612	0.0151125
ENSG00000139998.15	RAB15	NA	5715.76	9465.68	0.727819	0.015111
ENSG00000164744.13	SUN3	NA	4.28537	21.4701	2.33156	0.0151043
ENSG00000234627.3	NUS1P3	NUS1_dehydrodolichyl_diphosphate_synthase_subunit_pseudogene_3	0	7.69598	5.47128	0.0150753
ENSG00000214050.8	FBXO16	NA	523.087	369.222	-0.502914	0.0150534
ENSG00000122550.18	KLHL7	NA	5868.01	4445.4	-0.400541	0.0150533
ENSG00000111361.12	EIF2B1	eukaryotic_translation_initiation_factor_2B,_subunit_1_alpha,_26kDa	3874.16	4997.21	0.36732	0.0150423
ENSG00000171295.12	ZNF440	zinc_finger_protein_440	1647.84	2485.22	0.592563	0.015045
ENSG00000272787.1	AC253536.6	---	20.717	50.7059	1.29585	0.0150262
ENSG00000142961.14	MOB3C	MOB_kinase_activator_3C	243.87	395.222	0.696901	0.0150103
ENSG00000171135.14	JAGN1	NA	2170.77	2937.06	0.436234	0.0149991
ENSG00000120697.9	ALG5	NA	1352.92	1927.22	0.510675	0.0150053
ENSG00000271926.1	AC008972.1	---	6.55533	22.6151	1.78513	0.0149983
ENSG00000164695.5	CHMP4C	NA	396.146	1401.63	1.82313	0.0150047
ENSG00000178802.18	MPI	NA	2199.02	1659.76	-0.405991	0.0149895
ENSG00000117266.15	CDK18	cyclin-dependent_kinase_18	1721.19	1100.61	-0.645181	0.0149607
ENSG00000175106.16	TVP23C	trans-golgi_network_vesicle_protein_23_homolog_C_(S._cerevisiae)	260.162	393.712	0.596666	0.0149556
ENSG00000225950.8	NTF4	neurotrophin_4	38.6075	72.712	0.908082	0.0149635
ENSG00000126838.10	PZP	NA	1.71529	20.8777	3.62453	0.0149639
ENSG00000199476.1	RF00019	---	25.3116	9.91286	-1.35592	0.0148918
ENSG00000237753.1	AC079922.2	---	43.9617	19.829	-1.14816	0.014892
ENSG00000160131.13	VMA21	VMA21_vacuolar_H+-ATPase_homolog_(S._cerevisiae)	5308.71	3822.99	-0.473749	0.0148875
ENSG00000283217.1	AC068205.1	---	4.98069	0	-4.61687	0.0148472
ENSG00000173706.14	HEG1	NA	5264.74	9090.05	0.787991	0.0148505
ENSG00000231173.1	AC116609.2	---	16.2178	4.40719	-1.88804	0.0148387
ENSG00000272482.1	AC254633.1	---	8.91174	28.0776	1.66671	0.0148304
ENSG00000273084.1	AC092171.5	---	19.0177	42.4408	1.15809	0.014822
ENSG00000163545.8	NUAK2	---	2850.01	4637.05	0.702374	0.0148137
ENSG00000258593.2	AL583810.1	---	3.5907	16.517	2.17647	0.0148132
ENSG00000113163.16	COL4A3BP	NA	6195.25	7990.78	0.367182	0.0147638
ENSG00000179528.16	LBX2	NA	9.49443	33.0672	1.79587	0.0147642
ENSG00000124731.13	TREM1	NA	8.31132	31.9123	1.94544	0.0147491
ENSG00000183808.11	RBM12B	RNA_binding_motif_protein_12B	7346.24	5157.73	-0.510313	0.0147387
ENSG00000071564.15	TCF3	NA	16058.7	12943.7	-0.311094	0.0147269
ENSG00000171723.15	GPHN	gephyrin	2232.86	1406.88	-0.666417	0.0147106
ENSG00000185774.16	KCNIP4	NA	61.5475	19.2964	-1.6719	0.014691
ENSG00000261716.2	AC239868.1	NA	429.515	212.074	-1.01799	0.0146662
ENSG00000180747.15	SMG1P3	---	289.17	179.047	-0.691538	0.0146697
ENSG00000109906.13	ZBTB16	zinc_finger_and_BTB_domain_containing_16	143.686	50.1036	-1.51964	0.014598
ENSG00000247572.7	CKMT2-AS1	CKMT2_antisense_RNA_1	546.443	374.575	-0.544728	0.0145964
ENSG00000215440.12	NPEPL1	NA	118.383	180.116	0.60513	0.0145977
ENSG00000144460.12	NYAP2	neuronal_tyrosine-phosphorylated_phosphoinositide-3-kinase_adaptor_2	11.4209	1.65436	-2.78526	0.0145829
ENSG00000154734.15	ADAMTS1	NA	2298.87	4535.77	0.9805	0.0145844
ENSG00000123411.15	IKZF4	NA	1734.65	1179.54	-0.556413	0.0145719
ENSG00000237378.3	AL445989.1	NA	7.16115	0	-5.14459	0.0145642
ENSG00000166839.17	ANKDD1A	NA	287.842	180.692	-0.672606	0.0145499
ENSG00000007384.15	RHBDF1	rhomboid_5_homolog_1_(Drosophila)	1246.61	1663.86	0.416395	0.0145447
ENSG00000196418.12	ZNF124	zinc_finger_protein_124	1421.24	2029.06	0.513698	0.0145368
ENSG00000186205.13	MARC1	NA	910.232	1659.47	0.86657	0.0145397
ENSG00000145642.12	SHISAL2B	NA	165.122	467.096	1.50135	0.0145271
ENSG00000166471.11	TMEM41B	NA	3255.03	5007.01	0.621243	0.0145055
ENSG00000231187.2	AL356056.2	---	12.3027	41.2361	1.74186	0.014486
ENSG00000176225.13	RTTN	rotatin	3914.97	2797.99	-0.484653	0.014481
ENSG00000263235.1	AC006111.2	---	11.6302	30.8603	1.41306	0.0144658
ENSG00000123552.17	USP45	ubiquitin_specific_peptidase_45	2623.31	1501.47	-0.805087	0.0144575
ENSG00000138207.14	RBP4	NA	8.84569	36.2962	2.04232	0.0144533
ENSG00000214212.9	C19orf38	NA	11.6937	1.65768	-2.81764	0.014444
ENSG00000131462.8	TUBG1	NA	6496.54	4915.07	-0.402425	0.0144478
ENSG00000255367.3	AC127526.2	---	2.91584	17.5956	2.57106	0.0144372
ENSG00000119919.11	NKX2-3	NA	0.403244	9.35366	4.36259	0.0144342
ENSG00000180190.11	TDRP	testis_development_related_protein	3012.96	7001.01	1.21634	0.014414
ENSG00000130202.10	NECTIN2	NA	8837.76	12330	0.480474	0.0144005
ENSG00000126215.14	XRCC3	NA	2239.4	1637.79	-0.451234	0.0143911
ENSG00000165194.15	PCDH19	protocadherin_19	507.763	251.11	-1.0154	0.0143867
ENSG00000166313.19	APBB1	NA	3457.74	2310.13	-0.581832	0.0143848
ENSG00000112599.9	GUCA1B	NA	139.417	90.9066	-0.618712	0.014372
ENSG00000149970.16	CNKSR2	NA	2451.63	1788.22	-0.455055	0.0143688
ENSG00000138175.9	ARL3	NA	4829.34	3660.7	-0.39974	0.014365
ENSG00000161958.11	FGF11	NA	39.6463	14.8593	-1.42067	0.0143299
ENSG00000053900.10	ANAPC4	anaphase_promoting_complex_subunit_4	3039.7	3951.63	0.378486	0.0143093
ENSG00000155097.12	ATP6V1C1	NA	4986.75	7445.36	0.578278	0.0143155
ENSG00000268043.7	NBPF12	---	722.901	1179.65	0.70694	0.0143202
ENSG00000183625.15	CCR3	NA	7.93341	43.4729	2.44659	0.0143207
ENSG00000171806.12	METTL18	NA	752.355	1015.44	0.432205	0.0142971
ENSG00000257135.6	ODC1-DT	NA	92.1301	46.7982	-0.975073	0.0142303
ENSG00000123240.17	OPTN	NA	3124.32	4865.09	0.638915	0.0142267
ENSG00000167646.13	DNAAF3	dynein,_axonemal,_assembly_factor_3	105.889	65.0061	-0.703961	0.0142042
ENSG00000065154.11	OAT	ornithine_aminotransferase	8500.52	19382.4	1.18914	0.014205
ENSG00000166750.10	SLFN5	NA	1490.14	2594.95	0.800043	0.0141735
ENSG00000111615.14	KRR1	NA	5965.35	8876.02	0.573279	0.0141614
ENSG00000108666.10	C17orf75	NA	2563.46	1991.14	-0.364546	0.0141486
ENSG00000134602.16	STK26	NA	21933.2	13819.1	-0.666466	0.0141411
ENSG00000260903.3	XKR7	NA	504.279	327.73	-0.621022	0.0141305
ENSG00000112031.16	MTRF1L	NA	1529.39	2212.11	0.532741	0.0141025
ENSG00000135916.16	ITM2C	NA	15736.1	24850.3	0.659205	0.0140952
ENSG00000197901.11	SLC22A6	solute_carrier_family_22_(organic_anion_transporter),_member_6	4.98464	0	-4.61807	0.0140402
ENSG00000104848.1	KCNA7	potassium_channel,_voltage_gated_shaker_related_subfamily_A,_member_7	9.34445	1.1018	-3.08577	0.0140471
ENSG00000110436.13	SLC1A2	NA	1217.21	533.126	-1.19088	0.0140355
ENSG00000143641.10	GALNT2	NA	9379.49	6081.39	-0.625098	0.0140477
ENSG00000278970.2	HEIH	NA	549.019	729.314	0.409487	0.0140458
[truncated: 3,748 more rows]

## Sheet: Overlapping DEGs iPSCs and iNCC
Comparison of differentially expressed genes (DEGs) between patient and pooled controls in iPSCs and iNCCs, generated from DESeq2 analysis of RNA-Seq data available in GEO under accession number GSE149369
Genes which are only DEGs in iPSCs	Genes which are DEGs in both iPSCs and iNCCs	Genes which are only DEGs in iNCCs
AC025884.2	A2ML1	POTEC
FOLH1	ABCB9	MEG8
TEKT4P2	ABCC8	MEG3
AC093390.2	AC002480.1	MEG9
WASIR1	AC003975.1	AC108865.1
SPDYE21P	AC004943.2	RGR
OR10AH1P	AC005186.1	RDH8
CEACAMP9	AC005307.1	SCGN
LBHD2	AC005394.2	PRSS33
HIST1H4F	AC005524.1	AL117190.1
CEACAM7	AC005833.1	NLRP2
FTH1P5	AC006058.1	OR4D10
CR381653.1	AC006116.11	HTR6
CR381670.1	AC007996.1	SNORD113-3
HLA-DQA1	AC008554.1	AC006040.1
SUCLA2P1	AC009005.1	AC244213.1
RPL21P116	AC009053.1	AL161757.4
ADH4	AC011297.1	MIR670HG
LRRC74B	AC011447.3	CHRNG
GAB4	AC011447.4	AL445989.1
SNORD116-5	AC011447.6	ENPP7P4
AC084882.1	AC011447.7	OR4D6
AL606534.4	AC011453.1	AL031963.2
LINC00654	AC016582.1	AC110716.1
GOLGA6L3	AC016705.2	AC007423.1
KIAA1210	AC020904.2	L29074.1
ANKS4B	AC022150.4	AL512625.3
LYZ	AC026273.1	AC105052.4
FTH1P2	AC027307.3	CNN2P6
ADAMTS7P1	AC073174.1	SNORD114-10
AL031727.1	AC074135.1	AC016597.1
AC010967.1	AC079062.1	HS3ST6
HIST1H2BK	AC079466.2	AC007991.2
AC007218.2	AC087343.1	AL022334.2
DAP3P2	AC090983.1	AC018541.1
VMO1	AC092490.1	SMPD4P1
FGF20	AC092821.1	GPR142
AL031777.3	AC093218.1	LYZL2
SLC36A2	AC093525.6	AC131571.1
SNORD3B-1	AC093525.7	AC134043.2
AC009060.1	AC093909.1	AL022324.3
UQCRFS1P1	AC104596.1	AC139887.1
AC046168.1	AC109439.2	SDHCP4
SCG2	AC110285.2	SLC22A6
PIPSL	AC114284.1	AC068205.1
HIST1H2BJ	AC116609.1	AC093799.1
OR2B6	AC120049.1	RANP6
FAM86FP	AC123912.4	RPL23AP77
ADGRF5	AC138932.1	AC110015.1
AC211433.1	AC138969.2	HILS1
RBFADN	AC144831.1	RLBP1
HIST1H2BO	AC146944.4	SPATA31C2
AL049874.3	AC147651.4	PCDHB17P
AL109807.1	AC234775.3	HSPD1P10
HLA-DPB1	AC239800.2	AC103739.3
TUBAP2	AC239809.3	AL590666.2
CNTNAP3C	AC239868.1	AL592295.1
HIST1H2AE	AC242843.1	KIRREL3-AS1
SLC5A11	AC245041.1	LINC01739
AC007364.1	AC245297.1	AC104564.4
IZUMO1	AC245297.3	CYP1A2
TTBK1	ACOT1	AC087386.1
SNORD69	ACTA1	AL352955.1
HIST1H2AC	ADAMTS14	SQOR
C5orf49	ADAMTS2	AL357140.2
AC116347.1	ADAMTSL4	MKNK1-AS1
CD70	AF287957.1	AC110716.2
AC078785.1	AFAP1L2	CES1P1
KCNAB1	AGAP1-IT1	AC008505.1
SLC24A3	AGAP12P	NPIPB6
PDE4B	AGAP9	BMS1P9
AC005224.4	AHI1	ZBTB8OSP2
ABCG1	AK5	BX293535.1
CYP4F26P	AL050343.1	ODF3L2
NPIPA1	AL109918.1	HNRNPA1P37
CHODL	AL133367.1	AC007036.2
AC007405.1	AL136531.1	PCK1
SPIN2A	AL157400.3	TAAR9
HIST1H2BD	AL353705.4	SLC24A5
ADAT3	AL357562.1	AL161449.2
BX005266.2	AL390879.1	AC093898.1
TNFSF9	AL441992.1	AC119396.2
NBPF3	AL445183.3	RN7SKP240
KCNH3	AL450998.1	OR5A1
F11	AL513318.2	AC093890.1
AC073050.1	AL513534.2	TMEM235
POLRMTP1	AL513550.1	AL096828.1
REEP4	AL928654.4	AC023300.3
AC018738.1	ALG1L	FCGR2A
TSBP1-AS1	AMBP	AC245052.3
PTCH1	AMIGO1	AL138690.1
AC073842.2	AMOT	AC114803.1
AC007950.1	ANOS2P	TSPAN8
HIST1H4H	AP000350.6	RPE65
HSH2D	AP000808.1	ENPP7P7
AC005306.1	AP001065.2	AL356309.2
TMEM266	AP003108.3	CILP
BOLA2B	AP003486.1	AC110023.1
TMTC1	AP003774.3	AC017007.5
CDH15	AP003969.2	WNT1
CIRBP-AS1	AP005328.1	LINC02202
KLKB1	AP006621.3	OR10AB1P
ERBB2	AP006621.5	AL132780.1
HESX1	ARC	AC004552.1
GNB3	ARHGAP29	LINC02457
Z97989.1	ARHGAP8	RHAG
AF064860.2	ARHGEF6	KLHL41
MMP17	ARL17B	AC002486.1
PNMT	ARMC12	MARCO
GDPD3	ATXN7L1	MEIOB
CHADL	B3GALT1	AC138932.2
FGF19	BCHE	EN1
DUS3L	BCORL1	RFPL4B
USH1G	BGN	SEZ6
TPGS1	BMS1P2	BCL6B
NOMO3	BTBD17	AGT
HIST3H2A	C1orf167	ART3
MGAT4C	CACNA1C	AC093627.1
PLA2G3	CAPG	HMX2
NDUFAF8	CBLN1	SOX10
TPRA1	CCDC113	MEF2C-AS1
NMB	CCDC173	AC025588.1
NPY1R	CCDC68	AC016717.2
C16orf89	CCDC69	ADRA1A
TMEM126B	CCDC78	CACNG3
FAAH	CCKBR	MUC5B
GPR162	CD8A	ADGRG3
MAPK3	CDH10	HSD17B2
AP002387.2	CDH11	MYO3B
LRAT	CDH8	KCNA7
COMMD10	CDKN1C	PKHD1
CDHR1	CFTR	AC148477.3
DHPS	CHRNA4	LHX5-AS1
PNMA6A	CLIC6	PRELP
RBM15-AS1	CNKSR3	PAX2
VIL1	CNRIP1	DMBX1
SLC1A6	CNTN1	SPATA31A6
AC112484.1	CNTNAP3	ADAMTS4
CERS1	CORO2A	AC010327.3
TNFRSF11A	CPNE7	AC096637.2
INSIG1	CPT1C	AC013565.1
LINC01719	CRYGEP	BX322784.1
RAD51C	CRYGN	AC093766.1
EXOC3L1	CTAGE15	RORC
AC011603.2	CXCL11	FNDC7
AC110079.1	CXXC4	NEUROD4
SNHG7	CYP4V2	FEZF2
HLA-DOA	DACT3	AC110813.1
SYNE4	DAPP1	AC004156.1
TMEM126A	DDX3Y	AC040174.1
APOC1	DENND6B	DIPK1C
APOE	DHDH	ADAMTS15
REX1BD	DLEU7	FEZF1-AS1
TSPAN4	DNAH1	MOV10L1
PDPR	DOK1	C19orf38
GLB1L3	DPEP3	AP001783.1
TMEM17	DPPA3	CHRNB4
WDR18	DPY19L2	RF00019
AL662797.1	DUBR	MAB21L2
AVEN	ECD	NYAP2
SCAND1	EFHC1	COL5A3
ADCK1	EGFL6	GSX2
ZNHIT2	EIF1AY	CLEC19A
ZSCAN10	EIF5B	LINC01505
STARD5	ELFN1	CYP2F1
C8orf82	EMILIN1	RORB-AS1
DDX51	ENO4	AC011503.2
THOC3	EPHA7	KMO
LDLRAD2	EPSTI1	OPALIN
IL4R	ETV3L	PYY
LAPTM4B	EXPH5	P2RY8
SREBF1	EYA4	AC104063.1
MFSD2A	FAM133A	FLRT1
POLR3G	FAM19A5	FEZF1
CLCN7	FAM218A	CMTM5
GTPBP6	FAM66D	HAPLN2
CRADD	FAM71F1	FGR
LRRC8A	FAM72C	AC011287.2
MPPED2	FAM86C2P	AL133335.1
PCGF1	FGF17	AL035701.1
DOCK8	FGFBP3	AC074051.5
CLCN6	FIBCD1	CCDC177
LINC02570	FKBP7	HCG22
PEPD	FLVCR1-DT	POU4F1
PTOV1-AS2	FO681492.1	GLRA1
NEU1	FOS	AL136981.1
ARV1	FOXD3	AKAP14
ST7L	FOXD3-AS1	RSPO2
CYB561D2	FOXG1	TRIM9
P3H3	FREM1	MTRNR2L12
DHRS13	FRMD1	AC007656.1
CRTC1	FRMPD3	VAV1
SYNGR3	GAB2	AC020978.6
CD83	GABRA2	DNAH9
ADI1	GABRG3	TUBB8P7
RALGAPA2	GABRP	ALDH1A1
SLC26A11	GAL3ST3	AL391987.2
RNF19B	GAP43	C10orf105
TMEM132A	GAS7	SPATA31C1
RTN4R	GATA5	GMNC
ZNF784	GBP2	ZPLD1
SEMA4B	GPR156	NAV3
LPCAT3	GPR39	CHRFAM7A
NFKBIB	GPR50-AS1	FBXW12
CNPY3	GPX1P1	AC012078.2
NR2C2AP	GRIN2A	CPED1
LRPAP1	GSTM1	SYNPO2L
PCDH1	HAS3	RPL34-AS1
SETMAR	HERC2P4	AL391650.1
RPS28	HEY2	FAM131C
TLCD1	HGC6.3	GVINP2
HENMT1	HHLA3	LINC02588
SERTAD1	HIST1H1C	PCDH12
METTL1	HLA-DPA1	AL356309.3
RRN3P1	HLA-DQB1	AC239600.1
SH2B2	HMCN1	CNTN2
WDR90	HPDL	SLC30A4
ARHGAP33	HS3ST3B1	C1orf127
MED16	HSD17B7P2	EEF1A1P29
UNKL	HSD3B7	AC012499.1
ARL4A	HSPA2	AL079343.1
HDHD5	HTRA4	RD3
SMIM4	HYPM	EMX2
ELOVL4	ICOSLG	GRIN2B
PRELID3A	ID3	DDN
TACC2	IL1RAP	HEYL
RRAGD	IRAK1	AC005225.3
PLPP2	IRF5	LHX5
KIF26A	ISLR2	AL022332.1
NAA40	KANK4	LINC00469
WARS2	KCNH5	PRRX1
DDX28	KCNJ12	ATP1A2
PKIA	KCTD16	SLC38A4
RHBDD3	KCTD21-AS1	EBF1
CCDC32	KDM5D	MPPED1
TROAP	KIAA1324L	CHRDL2
QTRT1	KIF25	OTX2-AS1
RAB39B	KIF25-AS1	RPSAP52
WWP2	KLHL7-DT	IQSEC3
NABP2	KRT16P1	AL592424.1
HMGA2	LGI4	SLC30A3
MECR	LINC00649	EDNRA
NUBPL	LINC00663	AC093503.3
PHF3	LINC00939	CADM2
RASAL1	LINC01198	DOC2B
UGGT2	LINC01238	GDF7
CENPU	LINC01347	LINC01414
ANAPC5	LINC01515	NPTX1
PPP2R2C	LINC01597	DNTT
SMIM20	LINC01630	ASIC2
PIBF1	LINC01694	AC091078.1
COBL	LINC02473	MATR3
ZDHHC15	LINC02562	INHBE
GALNT18	LINC02575	INSC
SIAE	LINC02671	ARHGAP15
RCAN3	LIPG	AC008750.7
IFT88	LMO7	CDH9
BBX	LMX1B	GFRA1
KIF3A	LNP1	POTEF
FGD5	LOXL1-AS1	AC010931.2
CHCHD2	LOXL3	SYNDIG1L
LDOC1	LRRC23	AL031118.1
NEFL	LRRC37A7P	LINC02520
RPL23AP7	LRRN4	AC073611.1
ETFRF1	LSR	PGA5
IRAK4	MAB21L4	EIF2S3B
CHMP3	MANEA	AL392083.1
FAM214A	MAPK11	SCN4B
ASAP2	MAPK12	AC008750.2
LAMA1	2001-03-01	PLP1
ZNF493	MEF2C	VSTM2B
PTPN6	METRNL	SCRT2
BPHL	MIR100HG	AC096570.1
CAPRIN2	MLLT3	LINC01833
MXI1	MRVI1	EMX2OS
KCNC4	MTCO3P12	SLC17A7
KDM4C	MTRNR2L8	AC016723.1
ADARB2	MUCL3	TMEM121
PKM	MXRA5	PAX3
GOLGB1	MYCN	KCNJ4
XPNPEP3	MYH11	AC242988.1
EMP3	MYOM1	LAMA4
GOLGA4	NAAA	CD79B
CASP7	NABP1	CYP2B7P
UACA	NAPRT	INKA1
STYXL1	NDRG4	AF165147.1
NIPA1	NELL2	SOX8
TIGAR	NGFR	AC122718.1
RCAN2	NID1	AL445673.1
PLEKHG4B	NLGN4Y	NCAM1
FAAP24	NLRP10	NCKAP1L
THSD7B	NPIPB15	TMEM119
SCRN3	NPIPB5	AC008537.3
LINC00667	NPTXR	NCKAP5-AS2
ALCAM	NRXN3	C8orf34-AS1
DDX11-AS1	OCA2	ITGA4
LIG4	OLFM1	LRRTM1
CEP112	OPRL1	SPRN
TPTE2P1	OR2A1-AS1	AC008750.1
DDHD2	OR7D2	AC008743.1
ST8SIA6	OSBPL9	FAAHP1
NEK11	PABPC5	CXCL6
VENTX	PAPPA2	AP000802.1
AC102953.2	PAXX	CXCL13
GSTM3	PCDH11Y	PKNOX2
AL132655.2	PCDH19	ASB4
CPT1A	PCDHA11	ATP4A
LAMTOR5-AS1	PCDHA13	NPR3
FBXL16	PCDHA6	PHF24
IFITM1	PCDHA9	MAFA-AS1
NBR2	PDE10A	CHRNA3
RGS10	PDE2A	A2M
NHS	PDE3A	ADCYAP1R1
ACOT9	PEG3	DLK1
AC138393.1	PER3	FOXC2
DPP4	PEX5L	HRC
AC012313.1	PGR	USP32P1
SPOCK2	PKD1P5	FAM181B
DDX60	PKP3	PRKCB
ZNF518B	PLCB2	SNCAIP
LINC00491	PLD5	MPZ
ZNF429	PLEKHA2	WNT8B
MOCOS	PLEKHA7	DDN-AS1
MAP3K13	PLOD2	TRPM8
PLD1	PLVAP	HMX3
CUTALP	PMS2P2	SIX3
PLEKHG5	PNPLA3	LINC01234
CEP290	POLR2J3	HDC
CRIP2	POU6F2	AC110285.1
ANP32B	PPM1F	BMP3
BBOF1	PPP1R1C	CNTFR
RAI2	PRDM6	ZFHX4
TFCP2L1	PRKCH	RPL23AP28
LINC00632	PRKCZ-AS1	DCT
AC021016.2	PRKG2	AC015909.2
MAPT	PRKY	CLEC18A
SSR4P1	PRPF3	AC009951.1
HEPH	PRRT4	FAM3D-AS1
CLCN3P1	PRSS35	AC010975.1
ACOT13	PTCHD1	BRWD1-AS1
ADGRG5	PXN-AS1	CD164L2
SPON2	PYGL	C11orf87
ONECUT2	RAB9B	HIST1H1E
AL592435.1	RAP2C-AS1	PGAM2
LINC02600	RASA4	ZEB2-AS1
TMBIM4	RASA4DP	GSG1L
NMNAT1	RASEF	GNG8
CCDC191	RDH13	ZEB2
FAM84A	RDM1	LINC01460
ARHGEF5	RFLNB	KIAA1755
ELK3	RFTN2	TBC1D10C
IGSF11	RGPD2	GAS6-AS1
SLC35A1	RGS14	SVOP
AP005329.3	RNF112	AC108448.3
CD151	RNF165	SORCS1
EHHADH	RNF212	PDE1B
SDCBP2-AS1	RNF39	AC107294.2
ZADH2	ROCK1P1	SMIM24
ZNF396	RPL17	AC245884.9
ABHD15	RPP40	SNCB
ANK1	RPS28P7	URB1-AS1
ZNF506	RPS4XP22	AC092645.1
HRASLS5	RPS4Y1	SLIT1
AC010487.1	RPS6KA3	IL4I1
RIPOR3	RPSAP19	KIRREL3
WDR86	RYR1	PRDM12
TMEM200B	S1PR5	LINC01841
ZNF100	SAMD4A	NDST4
MDGA1	SBF2-AS1	MYCBPAP
ADAMTSL3	SCN9A	TNN
RIT2	SDCCAG8	AC009041.2
AL132780.2	SDHAP1	CCDC144B
SHROOM4	SESN1	SLC26A9
CALCRL	SFXN2	COLGALT2
CA10	SGK1	ACTN3
MOV10	SHISA6	CCDC144A
NEB	SIK1B	TNFRSF9
CRLF1	SIRT3	KCNN3
KLK5	SIX6	AMHR2
TSHZ3	SLC1A2	AACSP1
RNF128	SLC27A2	UPK1A-AS1
AC097103.2	SLC2A8	AC093908.1
ZNF138	SLC35E2A	AC073172.2
IL9RP3	SLC49A3	AL358473.1
TENM3-AS1	SLC7A4	ITGA8
ARHGEF37	SLC7A8	OTX2
MROH6	SLC9B2	HBQ1
CD7	SLCO1A2	ETS1
COLEC12	SLIT3	TIE1
LINC01980	SLITRK2	BST2
CCSAP	SMPDL3A	ANO3
AC005520.5	SNHG17	ATCAY
DLL1	SNX18P7	ELFN2
SLITRK6	SOCS2	OPTC
LRRIQ1	SOCS2-AS1	GRM3
HCN1	SPON1	ABCG4
MAFB	SRGAP2D	TTYH1
AC105760.2	SRR	AL162274.3
MATN3	STC1	PRR7-AS1
PPARGC1A	SURF1	UNC5A
OSGIN1	SYN1	LRRC4B
TOB1-AS1	SYT11	GDF5
AP002956.1	SYT16	LINC02495
AL157817.1	SYT4	CTCFL
ADCY7	TACC1	NPY
CBLN3	TBL1Y	C19orf85
AL080317.3	TCFL5	FAR2P1
ADAP2	THEM4	C6orf118
HLA-K	TIAM2	AC116609.2
C1QL3	TMCC3	OTOF
ADAM20P1	TMEM135	HGF
HERC3	TMEM187	NTRK3
C5	TMPRSS2	SDK2
RARRES2	TNFSF4	SCN2B
CFAP43	TNS3	LAPTM5
AC016708.1	TRAF4	MASP1
OR7E14P	TRAPPC4	SST
HCLS1	TRIM4	LINC01431
DNAH5	TSPAN7	CNTNAP1
AKAP3	TSPEAR-AS1	LINC01956
PTPRN	TSPEAR-AS2	NR2F1
PLCB1	TTC3	AC098850.3
RBM44	TTC32	RANP4
DNAH6	TTTY14	SKOR2
CYTOR	TXLNGY	SCRG1
AC100810.1	TXNL4A	PTGS1
TMEM176B	TXNRD2	SCN1A
CYP2T1P	UFSP1	LRRC4C
KCNQ5	UGDH-AS1	CD4
LYST	UNC5B	LINC02525
COL4A4	USP45	PLXNA4
TEKT3	USP9Y	C22orf15
MANEA-DT	UTY	BARHL1
DISP2	UVRAG	AFF2
WDR63	VANGL1	AP003393.1
SULF1	VWA1	TSHZ2
AC009487.2	VWDE	ZNF32-AS2
RIPOR1	WDR31	UNC45B
ATXN1	WDR86-AS1	2004-09-01
AC110597.1	WFDC2	ZFHX4-AS1
PLXND1	WIPI1	LINC00173
THNSL2	WNT7A	AC090061.1
AC010198.2	XKR5	LMX1A
STMN2	ZBED2	AP000894.2
AC131532.1	ZC3H6	VWF
PCDHA4	ZDHHC11B	NHLH1
TRIM61	ZFY	FOXD2-AS1
BCL6	ZIC2	AC092902.4
AC123768.3	ZMYND12	KCNA1
ARHGEF34P	ZNF185	PCDHGA11
AL354707.3	ZNF208	CRYBB3
TXLNB	ZNF213-AS1	NEU4
HES4	ZNF280A	NTNG2
VLDLR-AS1	ZNF284	APOL4
FGFRL1	ZNF471	OTOA
TRPC6	ZNF559	CDH23
AL591742.2	ZNF571-AS1	ICAM5
L1CAM	ZNF667	CCDC114
AC087591.1	ZNF667-AS1	RNU7-57P
LINC00963	ZNF682	PAPLN
FSIP2	ZNF710-AS1	FMR1-AS1
EIF4E1B	ZNF730	HES3
AL022326.2	ZNF826P	FAM163B
AL139289.2		AC135506.1
NOXRED1		JPH4
DMD		MEGF11
TAS2R64P		GLYCTK-AS1
RTL9		TTLL6
AC009078.3		OR4D1
ROR2		CPEB1
ULK4P3		LRRC15
EEF1A2		BX664615.1
AC099494.2		TPPP3
AC104041.1		DOCK10
MSC-AS1		AC105383.1
THAP7-AS1		SYT2
AC092164.1		FGF23
KIAA0895		PVALB
PDIA2		CLGN
AC074044.1		SOX9-AS1
NFIA		AC008013.1
KLF7-IT1		FGF14
PKIB		LGI1
AL137003.2		GRM7
PDZD4		TNFRSF11B
LOXL4		BMP5
PCDHA7		FRMD3
AP003068.2		SLC37A2
INSL3		IL21R
PWRN1		FOXS1
SNORD116-7		PCDHGC4
AC020907.5		TXNIP
LINC00638		AL513327.2
MOGAT3		C1orf94
MYEOV		AC025171.3
FLI1		CSPG4
ALS2CR12		AL157396.1
AC021683.2		FALEC
KIAA0319		UNC80
FYB2		PADI3
PCDHA5		AC117386.2
COL22A1		CSMD2
LINC00304		BISPR
LRRIQ3		ANKRD45
ZFPM2		ACVRL1
TPM3P9		FOXB1
HYDIN2		AC007405.2
NFIX		KIF19
ARMH1		ZP4
U2AF1		KIF21B
KLK8		AC148477.2
LINC00472		FAM27C
NPAS3		AC004834.1
AC091820.2		AC009654.1
CTAGE4		FHL1
PSORS1C1		CHRDL1
AL354993.2		RTL1
ERBB4		AP003049.2
TEX13B		CFAP77
AC092111.1		S100B
FBN2		BHMT
IFI27		KCTD19
KDR		LDHD
PCDHB8		ZNF229
AC025809.2		TRABD2B
ALDH1A3		NMRAL2P
PKHD1L1		ATP8B3
AC005609.5		AC011498.4
LINC00920		AP002414.2
NOC2LP1		SPN
LINC01050		PAMR1
AL121821.1		FAIM2
AC127502.2		ATP2B3
AC147651.1		TF
RXFP1		KCNIP1
RSL24D1P8		CXCR2P1
MROH5		UPK1A
AC245452.1		PRDM16
ADRA1D		WNT10B
LINC02315		WNT4
AC074194.1		FAM57B
FGF9		TLR5
LINC00622		KCNK10
FRMPD4		PRRT2
ALOX5		NR2F1-AS1
AC137695.1		FOXL1
PCDHB18P		AC007098.1
AL713852.1		SOX5
GOLGA8T		DPYD
PLA2G10		OLFM3
CNTN4		LMO1
TTLL9		MAPK15
AP005328.2		KCNIP4
OR2A7		PILRA
AL512283.1		DGKG
SPAG6		SEC1P
AC012313.8		KCNA2
OR13A1		AP004608.1
WNT7B		PIPOX
DNAH10OS		PRMT8
AC012354.1		NPTX2
AC018865.3		AC002456.1
PNMA8B		AL450311.1
AC009244.1		ACSM3
LINC01239		ASIC1
AC004889.1		RPH3AL
PITX2		LINC01139
AP005264.5		NPHS1
INPP4B		BTN3A3
SNORD116-12		AGAP2-AS1
AL365181.3		TEKT2
TRIM60P14		ZEB1
AC092969.1		PCDHGC5
PSORS1C2		SEC22B4P
PON1		LIX1L
AC138150.1		LPAR3
AP006621.1		LPAR4
OR2A20P		KLHDC8A
LRFN5		HMGCLL1
LINC02617		FRRS1L
KRT18P17		PTPRZ1
CPO		PIANP
IGFBP5		NOVA2
MUC4		SCUBE1
ZNF486		ADGRB1
FAR2P4		RTN4RL1
AC097717.1		NRP2
Z99129.3		NEURL1B
CDH20		AC010624.2
MUC20		PPP1R3C
LINC02367		ISLR
AL121832.1		JAKMIP2-AS1
PWRN4		PPFIA4
DUSP8P3		TBX2
PLCE1		HYDIN
HSPE1P5		TTC29
AL365181.2		TLDC2
ZNF90		VASH1
AP002472.1		SPAG8
FAM90A2P		STAG3
GPR17		AC125603.2
AC245595.1		LINC02449
SLCO1B1		LINC00511
S100Z		LEMD1
AP000759.1		MFNG
CHL1		PCDHGB4
ZIC4		SMPD5
AL021707.7		GABRA3
HLA-DRB5		OXGR1
COL6A3		FBN1
AC093904.2		SCN4A
AL451074.1		CCDC160
ZNF559-ZNF177		CU634019.6
AC100810.3		SLITRK5
AIRE		PAX7
RFPL3		AL662907.1
AL353807.3		MAP2
AC025539.1		C1QL1
LLPH-DT		GPM6B
AL365256.1		SSPN
SERPINB5		CHP2
CA15P1		ZDHHC19
KLF2P4		RPL7P20
LINC02193		FMOD
AC018688.1		TMCC1-AS1
AL590004.3		NCAN
XKR9		MYOM3
ANK3-DT		SYN3
RN7SL4P		SEC14L5
AC022905.1		GTF2H2B
AC117505.1		DAAM2
MIR181A2HG		AL137786.1
GBP3		SLC9A5
AGMO		ADAM12
SLITRK4		AC010834.3
AC022148.1		MMEL1
ZIC1		ARMC4
ANGPTL7		CCDC136
AC139491.2		EPHA10
AC123912.3		AIPL1
ERVMER61-1		CABP1
RAB17		DAZL
MMRN1		PTPRO
RPL21P54		LSAMP
RBMS3-AS3		PRRG3
RNU6-616P		INPP5F
SFRP4		AMPH
LIM2		ATP1B2
ANKRD20A5P		SH2D3C
AC104667.2		P2RX7
RPS6P12		RPL13P12
MIR4300HG		NMUR1
NUDT9P1		AL356489.2
LINC01090		HOPX
SERPINB7		CTNNA2
AC239585.2		CA7
MIR4422HG		FBLL1
AC007362.1		AC138866.1
AC064802.1		AC124254.1
AC016292.1		ACTL6B
AC009135.1		FMO2
AC027290.1		AC007386.1
AGAP7P		NLGN3
LINC01320		KCNQ4
AC004076.1		CFAP58-DT
C4orf45		ADAMTSL1
AC073072.1		AC026369.1
LINC02601		AC016769.2
FAM198B-AS1		GPR153
AL360014.1		LINC01786
PRADC1P1		MAMLD1
RGPD1		ZBTB16
ZNF385D-AS1		ZIC3
AL162578.1		CDK5R1
LRRC14B		HNRNPA1P27
DCN		NOVA1
AC087203.3		ENC1
SERPINC1		ULBP1
NKX2-6		LINC00672
RBM17P4		OXCT1-AS1
AC138356.1		BCDIN3D-AS1
HAUS6P3		RDM1P5
AC245297.2		TMEM132C
LINC02561		SARDH
LGALS7		DRD2
MIR646HG		PSD2
AC104135.1		P2RX6
AC067930.4		SSTR3
TBX5		RAB26
AL359955.1		RASGRP4
SMG1P4		CDH6
LINC01551		TEX45
CES1		ADSSL1
ITGB2-AS1		MIR124-2HG
BNIP3P15		SOX6
ANKRD30B		SOX9
SNORD3B-2		AC092042.3
HIST2H2BA		C8orf34
AP005119.2		NGEF
AC112178.1		IRX1
AC012174.1		HECW1
KLF2P1		ATE1-AS1
GSTA1		RASGEF1C
MIR1270		VCAM1
AL354994.1		ACSBG1
MMP7		SYT3
AC007368.1		ILDR2
LINC00470		PECAM1
GYG2P1		LINC00954
SRY		FHAD1
TMSB4Y		CCDC140
ZNF728		SLC7A10
ZNF98		FAXDC2
ZNF492		MISP3
ZNF99		MN1
ZNF257		RTBDN
ZNF729		AQP5
		AL161908.1
		PKNOX2-AS1
		AC112487.1
		CACNA1F
		ASMTL
		NKD1
		AL139220.2
		CDK14
		SPTBN4
		SOBP
		AC007906.2
		GPR61
		SLITRK1
		ENPP2
		SLC24A4
		MYT1
		MEIOC
		F10
		LRRC20
		KCNAB2
		GPC2
		SEMA6B
		ABCA3
		LINC02610
		AC092647.5
		KCNIP3
		CFAP57
		OAF
		TNS2
		GREM1
		EDN3
		ASTN1
		ASMT
		CAMK2N2
		CACNG7
		PRDM14
		TUBB4A
		CAMK1D
		PPP4R4
		IL1RAPL1
		FGF11
		CELF5
		ABCA2
		AC133134.1
		VAT1L
		ARNT2
		LINC01270
		AC008040.1
		SHISA2
		PNCK
		ARL9
		C19orf84
		TMEM132B
		GUCY1A2
		KCNT2
		AC099811.1
		EPHA8
		AC135178.5
		LINC00698
		RORB
		TMEM151A
		NKX6-1
		GAL3ST1
		TESC
		ZNF385C
		C14orf39
		PLEKHB1
		FZD7
		AC011529.1
		CACNA1A
		SLC5A3
		PCDH10
		FAM107A
		FAM166B
		CRB2
		DPY19L2P2
		SULT1C2
		AC009271.1
		MPP2
		ADCYAP1
		GPR139
		PTENP1-AS
		GRIA3
		CLUL1
		MGARP
		NECAB2
		C16orf45
		NALT1
		EFCAB1
		PDYN
		RBFOX3
		METTL11B
		VSTM4
		AL513523.2
		CD99L2
		FER1L4
		ARRDC4
		SH2D2A
		GRAP2
		CAPN11
		TMEM255A
		KIAA1614
		KCNB1
		EPHB1
		HMGN2P15
		BMPER
		LRRN3
		SGCD
		AC010615.2
		FBLN7
		VIM
		PTPRS
		MRO
		IGDCC4
		AL157400.2
		DCST1-AS1
		CLCN2
		PREX1
		ZFHX2
		MCPH1-AS1
		NRXN2
		SLC38A3
		DGCR9
		PROKR1
		PPIL6
		IRAIN
		GASK1A
		IRX5
		SGK2
		SLC9B1
		HAGHL
		YPEL1
		AC007541.1
		MAST1
		POU3F1
		ASPG
		AC092811.2
		PIK3R5
		RAET1K
		INSYN1-AS1
		EXTL1
		THBS4
		SOX2
		AC124066.1
		WASF3
		APCDD1
		FCGBP
		MYBPHL
		WIF1
		GPR176
		PURG
		CREB3L3
		PCBP4
		HLA-DMB
		CCDC63
		EFHB
		ESRRB
		CDC42EP5
		TMEM59L
		DYRK3
		PHYHIP
		CCDC33
		TSC22D3
		KCNAB3
		PADI2
		KCNIP2
		ADAM11
		AC025164.1
		FRZB
		COL9A1
		FBXL13
		TPBG
		LINC00987
		VSIG10L
		CACNA1H
		SKIDA1
		AC008946.1
		AL139158.2
		BTN3A1
		TMSB15B
		RAMP2-AS1
		GEM
		AC019080.1
		GAD1
		STX1B
		TMEM169
		LHFPL1
		DHX58
		NNAT
		AC007608.3
		AL022069.2
		SERPINA5
		AC009086.3
		NRIP3
		AC010980.1
		RTN1
		LINC00634
		THPO
		SLC6A12
		KLHL13
		PSTPIP1
		PLPP7
		CEND1
		AC093673.2
		VWA5B1
		C14orf132
		NAP1L3
		TSSC2
		AC010980.2
		LFNG
		SOX21
		PLCD4
		SNX32
		PAK3
		PRRX2
		ADAMTS7
		ROBO2
		KIRREL1
		MED14OS
		CD163L1
		STARD9
		CD82
		CRABP1
		LRIG1
		GCK
		IFITM2
		AC091133.2
		ICAM4
		PLPPR1
		LRP4
		BLACAT1
		CLIP3
		RAB3C
		ADAMTS10
		KIF5A
		DANT2
		GPR20
		GIHCG
		LAG3
		SEMA3G
		DCHS1
		ITPR1
		KCNQ2
		ANGPT2
		LGALS1
		AC002407.1
		RMST
		KIF17
		SEMA6C
		ST8SIA3
		TRPC3
		TBXAS1
		ARHGEF25
		SEMA5B
		SLCO4A1
		NT5M
		NR1D1
		PPP2R2B
		FKBP5
		DHRS2
		AIF1
		CDH2
		PDGFRB
		AMIGO2
		ATP2A1-AS1
		PLXNC1
		AL008721.2
		TCAF1
		PITX3
		AC005865.2
		DPY19L2P1
		GPHA2
		CYBRD1
		ARHGEF9
		CFL1P1
		IRS4
		HIST1H2BE
		ATP2B2
		C16orf96
		CLYBL
		A2M-AS1
		COL13A1
		APC2
		CD302
		KIRREL2
		LINC01301
		GRASP
		ELAVL3
		IGSF21
		FAHD2CP
		DLG4
		FAM43B
		CRNDE
		C2orf27A
		INKA2-AS1
		TNXB
		FAR2P2
		LINC00900
		DPY19L1P1
		MAP3K12
		GVQW3
		FAM178B
		AC079781.5
		CHD5
		PTPRH
		SULT1C4
		ATP1A3
		RTCA-AS1
		IL10RB
		CLU
		ROR1
		PNMA8A
		CORO1A
		CA14
		MMP25
		AL035409.1
		MAP1LC3B2
		TMSB15A
		MCF2L2
		AC027031.2
		SHANK1
		FAM86B1
		CRIP3
		GDAP1L1
		SLC8A2
		AOX1
		SLC6A16
		AC017104.4
		TLL2
		EPHA3
		CCDC74A
		ARMH4
		DRAIC
		ZIC5
		AC079922.2
		PCDH18
		TFAP2B
		OLFM2
		FAM234B
		ST8SIA2
		AC011632.1
		NOS1AP
		CPXM1
		MIR135A2
		SLC2A4
		ARSJ
		IQCD
		PLIN5
		APLP1
		NLGN1
		AP002495.1
		COL23A1
		MIR302C
		FZD8
		TCAF1P1
		AF064858.1
		CCDC178
		RAB3A
		B4GALNT1
		PDE11A
		PLEKHH2
		FAM47E
		GNE
		ERMN
		SAXO2
		MYMX
		STK39
		ZNF663P
		PAPPA
		ACAN
		AC007277.1
		CAND2
		SLC25A53
		DOK5
		DTX1
		RIMBP2
		OLFML2B
		SYNPR-AS1
		DRC7
		HTR3A
		CACNA1B
		FNDC5
		SRPX
		FAM131B
		EFCAB12
		ARAP3
		ST6GALNAC4
		LINC01801
		EPHB2
		AP001626.1
		RAB7B
		GABRD
		SLC5A5
		HSD11B1L
		LHFPL4
		ST3GAL3
		SFRP2
		ADGRA2
		PSD
		CCR10
		RBM24
		ANPEP
		PLPPR5
		IPCEF1
		AC100803.2
		ZCCHC24
		USP9X
		HRH3
		FAM189A1
		ZDBF2
		ACRBP
		XKRX
		AL157400.4
		RPL13AP25
		ANKRD35
		GK
		LINC01918
		ENO2
		LCTL
		DBH-AS1
		ZBTB20
		SSTR2
		LINC02609
		GLI3
		AC095055.1
		GNG7
		PKD1L2
		AC080038.1
		RGMA
		NRTN
		SLC17A9
		ADCY1
		NBEA
		PALD1
		AKR1C2
		LRRC17
		TMEM35A
		TMEM8B
		LRFN1
		ADAM23
		STAR
		LIMCH1
		MCF2L
		BOC
		USP44
		FBXO43
		RASSF4
		PELI2
		AC098936.1
		TOX3
		JAKMIP3
		GFRA2
		USP2
		NTN1
		GLP1R
		RIMS3
		CD200
		AL133325.3
		MAK
		DOCK11
		CASKIN1
		NKAIN1
		SNTG2-AS1
		CGREF1
		MED14
		SRGAP3
		LRCH2
		EFHC2
		CCDC74B
		PCDHGC3
		KCNK5
		WSCD1
		SLC45A1
		MAPK4
		SHISAL1
		SALL1
		NLRP14
		AP000487.1
		HSD11B2
		ISM1
		ITGA2B
		USP2-AS1
		AC103923.1
		NOG
		DNM1
		AL359504.2
		CD74
		MYO18A
		PCDHB10
		SCML2
		TMEM231
		ZSCAN16-AS1
		ACACB
		ZNF285
		MLXIPL
		IP6K3
		TMSB15B-AS1
		CACNA1G
		CALN1
		URAHP
		ITGA1
		AC004890.2
		GRAMD1B
		COL8A2
		DAB1
		RGS17
		TRPC4
		CD40
		AP003501.3
		B9D1
		AC004130.1
		LINC01545
		MIPEPP3
		SAMD14
		DACH2
		PGAP1
		BMP2
		CCDC40
		GFOD1
		PRPS1
		C1orf226
		NRCAM
		SLC18A2
		KLHL15
		SLC45A3
		ALMS1-IT1
		PSD3
		CRAT
		CYYR1
		MIR302A
		ADRA2A
		MAP2K6
		LEF1
		ZNF280C
		FBXO10
		RHOQP1
		COL14A1
		SEPT7-AS1
		FNDC11
		FAM27E3
		SYT13
		AC129492.2
		PAK5
		AL139393.2
		SARM1
		SLC27A1
		AL390195.2
		EGFEM1P
		AC012146.1
		FMN2
		PPARGC1B
		FZD3
		EPHX2
		TTYH2
		GPRASP2
		GRID1
		PAM
		ADGRL1
		LIPE-AS1
		CHRNA7
		LINC00877
		FHOD3
		AL137002.2
		AL035425.3
		SYCE2
		HVCN1
		GPRASP1
		ABHD6
		AP001636.3
		PPP1R1A
		ZCCHC18
		ATRNL1
		ODC1-DT
		AC005077.4
		MAPRE3
		PDE9A
		HAPLN3
		CMKLR1
		GRIK4
		ZBTB12
		WDR17
		FAM13C
		METTL7B
		GNAZ
		KLHL3
		STXBP1
		DIXDC1
		MEX3B
		CROCC
		FAM155B
		INSYN1
		KCNJ11
		RNF157
		RAB11FIP2
		MTCO2P12
		Z96074.1
		BAIAP3
		PYGM
		PRX
		GLI2
		RFX2
		TRIB2
		AC023908.3
		APBA1
		FAM124A
		DET1
		NAPA-AS1
		RGN
		AL354696.2
		KIF9-AS1
		NUDT16P1
		2003-09-01
		BBS5
		AC097534.2
		ICAM1
		RASL10B
		FAM227A
		TNNI3
		RSPO4
		CAMKV
		FABP6
		ANGPTL2
		FILIP1
		DNM3
		WDR35
		EFR3B
		CIART
		DZIP1
		TTC28
		APBA2
		AARD
		SH3RF3
		IFIT1
		C3orf18
		RNF175
		JAG1
		SLC22A17
		AC007614.1
		CACHD1
		DMXL2
		STK32C
		AC008555.1
		ARHGEF40
		IGLON5
		AL139260.1
		PKDCC
		PODXL2
		SLC1A3
		S100A4
		KNDC1
		IFT140
		MTCO1P12
		PLXNB3
		ANK2
		ADD2
		GPR173
		GAREM2
		PODNL1
		AC010538.1
		LUZP2
		WIPF3
		PPFIA3
		TMEM246
		LRRC75A
		RND2
		SLC6A8
		FLT4
		NRXN1
		SLC16A14
		PPM1E
		ACOX2
		DLGAP1
		UBE2L6
		TNFRSF13C
		DIPK1B
		AC004943.1
		FBLN2
		SLC13A3
		DKKL1
		MAP1A
		SOX21-AS1
		TMEM179
		SEC14L2
		PRAF2
		FZD9
		PCYT1B
		NFATC4
		KDM4D
		CELSR3
		AK7
		KLLN
		AL049838.1
		RASL12
		TMEM132D
		THY1
		EPDR1
		ADORA1
		AZIN1-AS1
		NBPF1
		CLDN19
		PPP1R3E
		RNF207
		AC027097.2
		NOL4L
		CCM2L
		ME2
		ATP8B2
		TEK
		CPNE4
		DZIP1L
		SLC7A11
		SLC25A42
		EGLN3
		GFPT2
		RDH16
		TMEM52
		AC234582.1
		PNMA2
		RINL
		NUDT7
		FSBP
		KIF5C
		KDM4A-AS1
		LOXL1
		FAM78A
		PYCR1
		PRR7
		SALL2
		LRP3
		PBX3
		CRTAC1
		DGKH
		GRM2
		TTC25
		DPYSL5
		GDF11
		ZNF521
		DGAT2
		MACROD2
		ANKRD13B
		AC005696.4
		GRIK5
		SRGAP2C
		C11orf65
		CEP19
		ANKRD29
		AC008438.1
		FABP7
		RIMS1
		SLCO3A1
		FAM86EP
		SSC5D
		NTM
		LTBP4
		BEND5
		GNAS-AS1
		AC073857.1
		LINC01534
		CCND2
		ARMC3
		LYL1
		LRRC4
		LRRC9
		DNALI1
		NRG1
		RECK
		DUSP7
		C1orf54
		B3GAT1
		ATP6V1G2
		PGBD5
		AEBP1
		PIMREG
		PIP5KL1
		SIRPA
		MRGPRF
		ZHX3
		STK32B
		PHF7
		CD44
		CSRNP3
		RAP1GAP
		F8
		IL11RA
		MYH15
		NRARP
		LINC00894
		PTPN5
		CNNM1
		SLC6A11
		TTBK2
		TRPM3
		ENGASE
		ABI2
		AC079414.3
		TOGARAM2
		MAST3
		GOLGA2P10
		TMC3-AS1
		CADM3
		FRMD5
		AL513477.1
		ZNF516
		JAM3
		DLEU1
		MROH8
		PHF6
		TRAF3
		SAMD13
		HSPA12A
		STAC2
		ADAMTS20
		STK33
		AC090616.2
		AC137767.1
		ATP2A1
		USP13
		CELSR2
		CNTNAP3B
		PMEL
		NOTCH2
		SCNN1D
		JAK3
		LRRC55
		PRPS2
		KCNH2
		POLR3GL
		KCTD17
		SOX11
		APOO
		C12orf76
		CTNND2
		NLGN2
		TRIM14
		MXD3
		ERO1B
		CCDC28B
		MIR367
		LYRM7
		DNAJC18
		HIPK2
		FAT1
		ZNF788P
		NWD2
		ZFR2
		SRRM3
		FAM19A2
		FYN
		SP5
		FXYD6
		SHF
		RCN3
		CAMK1
		TSPAN11
		NRSN2-AS1
		DCAF12L2
		MYO1F
		PALM2
		PLCXD1
		ORAI3
		RHEBL1
		NR6A1
		AK1
		WDR54
		MID1IP1
		C5orf38
		HDAC9
		LETM2
		KTN1-AS1
		AR
		REEP2
		UBR5-AS1
		SMARCD3
		CRABP2
		ATP2A3
		IGSF1
		ST6GALNAC3
		BX284668.5
		SSBP2
		CCDC88A
		AC021504.1
		CAMKK1
		PTOV1-AS1
		EXTL3
		CBX5
		ARHGEF4
		THRA
		CYB5RL
		MORN4
		PLEKHA4
		FJX1
		KCP
		IQCH
		NEO1
		STRA6
		ZNF280B
		GNG2
		PSAT1
		RIMS4
		PARD6G
		AC007842.1
		THEMIS2
		AC055839.2
		ROBO3
		RGMB
		POLA1
		GSTM4
		FAM78B
		GYPC
		BSN
		DRAXIN
		ZNF775
		DPYSL3
		FBXL7
		AL391684.1
		CCND1
		NPR2
		FOXO3B
		CILP2
		CORO2B
		ENO3
		CROCCP3
		FAM222A
		ABHD14B
		PLPPR2
		SORD
		LDB2
		SRGAP2B
		CNPY4
		HSDL1
		IL12RB2
		EID2B
		FAM229B
		ZNF423
		GPR3
		AMER1
		ZEB1-AS1
		ADGRV1
		EFNA5
		CHST10
		PLCD1
		CBX8
		KIAA0513
		SP8
		AC126755.1
		CAPN5
		AF106564.1
		NCK1-DT
		VPS37D
		SCARB1
		TRANK1
		CBX6
		PTP4A3
		PRIMA1
		DTNB
		ADCY5
		RCOR2
		XRRA1
		NRG3
		FAM216A
		RCBTB2
		AL139089.1
		TMEM63C
		CENPV
		TEF
		DIP2C
		ZNF469
		CLIP2
		RSPH4A
		NEBL
		CLCN4
		ANKRD24
		TMEM91
		DAGLA
		AP000662.1
		KIF6
		CASC2
		CMBL
		CHST6
		CNNM2
		DENND2A
		CDKL1
		EBPL
		SNTA1
		TMEM74
		MIR4697HG
		BVES
		SLC1A1
		GNAL
		AC107871.1
		TCAP
		CLTCL1
		FIRRE
		AZIN2
		HIF3A
		CEP68
		PARP16
		KLRG1
		WNK3
		UST
		AC104794.2
		RAMP2
		GEMIN8
		RHPN1-AS1
		RASA3
		HS6ST2
		TCEAL5
		KBTBD11
		NOTCH1
		MPHOSPH9
		CACNB1
		MYCL
		USP49
		IRAK3
		SLC27A5
		AC007611.1
		LINC02035
		RADIL
		DRD4
		AC060780.1
		MEIS3
		FAM155A
		AC064807.1
		VWCE
		AC006504.5
		CLEC11A
		DUSP15
		TMEM218
		SLC16A7
		TRIM2
		PIK3R3
		FCHO1
		ZNF385D
		BMS1P4
		NAP1L2
		PIAS3
		AC232271.1
		HIP1
		AP3M2
		EEF1AKMT3
		MGAT5B
		MICALL2
		P3H1
		MUC12
		STXBP5L
		ANGEL1
		KHDC1
		LRRC49
		PLEKHG4
		MCM3AP-AS1
		BAHCC1
		ACAD11
		FZD2
		LIPE
		ALG13
		AC008267.5
		TRAF3IP2-AS1
		PSMD10
		QPCTL
		IGSF9B
		NME5
		EFNB1
		PREPL
		RCBTB1
		CEP85
		ROBO1
		SACS
		MAOA
		F2R
		AGBL5
		REEP6
		GAL3ST4
		DNAJB5
		TMEM147-AS1
		BTBD11
		SFMBT1
		PREX2
		MED13L
		CBX2
		SLC41A1
		DNAAF3
		EFNA3
		AP3S2
		SEC31B
		IFT172
		AC021092.1
		ITGA7
		TMEM108
		ALMS1
		FMNL3
		HS3ST3A1
		BOLA3-AS1
		PNMA3
		MRPS30-DT
		STAT5B
		KIF15
		DHRS4-AS1
		FMR1
		VASH2
		RAPGEFL1
		FAM120C
		ZNF738
		PRELID2
		BBS4
		KIAA1257
		PIP4P2
		SMG1P3
		METRN
		LRP8
		LINC00526
		MT-RNR2
		ZNF713
		E2F7
		AC139795.1
		IFT81
		FAM171A2
		TUB
		CCDC102B
		FGD1
		AC007383.2
		NIPSNAP1
		KHDRBS2
		SYNGAP1
		LIN7A
		GPATCH2L
		SLC35G1
		AC129492.1
		PDE6B
		MYEF2
		AC105942.1
		RIC8B
		RARG
		SASH1
		ACSL4
		SH2B3
		CELF2
		ATP8A1
		CCNJL
		TEX15
		ARAP1
		CAD
		TMEM200C
		CBARP
		CADM4
		ST6GALNAC5
		ANKDD1A
		TMEM161B-AS1
		CFAP69
		TFR2
		OSGEPL1
		CA11
		ADAL
		VARS2
		TERT
		FRY
		QRFPR
		BCAS4
		STK26
		GPHN
		ZNF732
		TRIM65
		INTS6L
		IRAK1BP1
		LMF1
		CEP170
		LINC00662
		MINCR
		POU2F2
		PLAG1
		PRKCA
		SDHAF4
		NAA80
		PLAUR
		SLC35F1
		JMJD7-PLA2G4B
		SLC29A4
		NEIL2
		HELZ2
		AC015849.5
		ARRDC1-AS1
		ZNF862
		TNIK
		PELI1
		IFT57
		NPHP4
		SMC1A
		PLTP
		SUGP2
		C22orf39
		TDRKH
		KIAA1958
		DYDC2
		TTC21B
		AC106820.4
		PRXL2B
		PRKAR2B
		CCNT2-AS1
		SPTB
		TP53I11
		DDIT4
		NBPF15
		CDK18
		LNCTAM34A
		ITGA5
		PTAR1
		MPDZ
		ELOA-AS1
		DISP3
		PRR3
		AHNAK2
		CABLES2
		XYLT2
		GPR63
		ICA1L
		LDLRAD3
		MT-CO1
		IRS2
		OTUB2
		GLUL
		GLB1L
		SERPINF1
		B3GLCT
		TBC1D16
		SLC26A2
		AC068152.1
		LRRC37A9P
		VASH1-AS1
		LGR4
		AL162231.2
		PAIP2B
		MYRF
		CHRNA5
		SCMH1
		MAPRE2
		SEL1L3
		ADAT2
		USP30
		SFI1
		PRPF40B
		ADCY6
		KLHL8
		KLHL23
		HDAC5
		RPP25
		GALNT2
		TCTN1
		PRR14L
		CHST1
		FOXRED2
		SOX12
		COQ10A
		KIAA1549L
		SORBS1
		DERL3
		XKR7
		EHD3
		HLTF
		ELK4
		Z95115.1
		FAM72B
		EMILIN3
		GUCA1B
		CEP97
		OLMALINC
		MTMR9LP
		KIAA0586
		SMCO4
		ZFP69B
		ADCY9
		CNBD2
		GPD1L
		CNIH2
		ATF7IP
		FAM172A
		EPB41
		EPB41L2
		MT-ND6
		ULK2
		ABR
		TBC1D4
		TRIM46
[truncated: 3,284 more rows]

## Sheet: iPSC rMATS data
Differential splicing events between patient and pooled control iPSCs, generated from rMATs analysis of RNA-Seq data provided in GEO under accession number GSE149369
Alternative 3' splice site (A3SS) events
Gene	EnsemblID	IncDiff	FDR	PValue	chr	Strand	LongExonStart	LongExonEnd	IncFormLen	SkipFormLen	LengthChange	OutOfFrame
STPG3	ENSG00000197768.10	1	0.00597381	1.73094e-05	chr9	+	137253098	137253483	90	74	16	Y
SKAP1	ENSG00000141293.16	1	0.00789425	3.37248e-05	chr17	-	48162468	48162569	77	74	3	N
RYR3	ENSG00000198838.13	1	0.00789425	3.42696e-05	chr15	+	33724064	33724176	77	74	3	N
FAM129C	ENSG00000167483.18	0.977	0.0121061	6.00611e-05	chr19	+	17545222	17546797	1537	74	1463	Y
C1orf167	ENSG00000215910.7	0.956	0.00789425	3.35078e-05	chr1	+	11788163	11788378	153	74	79	Y
AHCYL2	ENSG00000158467.16	0.895	0.000271658	3.65018e-07	chr7	+	129379637	129379749	77	74	3	N
CDH8	ENSG00000150394.14	0.885	0.00768886	2.7815e-05	chr16	-	61647241	61652962	5148	74	5074	Y
TMCC1	ENSG00000172765.17	0.879	0.000274051	4.24885e-07	chr3	-	129880308	129880562	77	74	3	N
SLC14A1	ENSG00000141469.18	0.871	0.0156723	8.0994e-05	chr18	+	45749777	45752520	2474	74	2400	N
GRIK4	ENSG00000149403.12	0.838	0.00597381	1.7906e-05	chr11	+	120653684	120653792	77	74	3	N
MYBPHL	ENSG00000221986.7	0.821	0.0222244	0.000133232	chr1	-	109292364	109292588	198	74	124	Y
LINC01097	ENSG00000281202.2	0.819	0.0418896	0.00040699	chr4	-	13528150	13528302	130	74	56	Y
ZNF114	ENSG00000178150.10	0.805	5.41475e-05	5.03698e-08	chr19	+	48271244	48271449	116	74	42	N
WDR97	ENSG00000179698.13	0.797	0.0346493	0.000304412	chr8	+	144113439	144113881	291	74	217	Y
CD44	ENSG00000026508.18	0.79	0.0254835	0.000171135	chr11	+	35201667	35201787	77	74	3	N
AC239809.3	ENSG00000227733.9	0.79	0.0330697	0.000259772	chr1	-	148226493	148226798	251	74	177	N
C1orf167	ENSG00000215910.7	0.771	0.021818	0.000126285	chr1	+	11788148	11788378	168	74	94	Y
LINC01535	ENSG00000226686.7	0.76	0.032928	0.000255256	chr19	+	37257011	37257394	293	74	219	N
ABI1	ENSG00000136754.17	0.755	0.0121061	5.7706e-05	chr10	-	26759061	26759238	77	74	3	N
ARIH2	ENSG00000177479.19	0.755	0.0396567	0.000377097	chr3	+	48944981	48945181	228	74	154	Y
TSPAN4	ENSG00000214063.11	0.708	0.0342378	0.000287068	chr11	+	847169	847300	105	74	31	Y
ELOVL1	ENSG00000066322.15	0.706	0.0321966	0.00024293	chr1	-	43366267	43366416	79	74	5	Y
SLCO6A1	ENSG00000205359.9	0.681	0.0222244	0.000132398	chr5	-	102371944	102372123	126	74	52	Y
B4GALNT1	ENSG00000135454.14	0.675	0.0183697	0.00010223	chr12	-	57627617	57627891	107	74	33	N
EDA2R	ENSG00000131080.15	0.641	0.0183476	9.86127e-05	chrX	-	66599473	66599866	80	74	6	N
ACOT7	ENSG00000097021.19	0.615	0.0226018	0.000138548	chr1	-	6282723	6282888	166	74	92	Y
CLCN2	ENSG00000114859.16	0.605	0.0279807	0.000199275	chr3	-	184354547	184354714	130	74	56	Y
GGT1	ENSG00000100031.19	0.585	0.0342378	0.000290181	chr22	+	24610413	24610531	115	74	41	Y
CCDC198	ENSG00000100557.9	0.572	0.0359225	0.000323916	chr14	-	57481558	57481660	77	74	3	N
SLC38A9	ENSG00000177058.12	0.547	0.0359225	0.00032791	chr5	-	55672562	55672822	201	74	127	Y
SMG1P5	ENSG00000183604.14	0.546	0.0121061	5.99857e-05	chr16	-	30277263	30277428	116	74	42	N
GMPPA	ENSG00000144591.18	0.538	0.0444001	0.000445148	chr2	+	219499955	219500015	79	74	5	Y
CTPS1	ENSG00000171793.15	0.524	0.0335775	0.000267232	chr1	+	40999829	41001117	1217	74	1143	N
MUC1	ENSG00000185499.16	0.51	0.000317671	5.25347e-07	chr1	-	155192182	155192310	101	74	27	N
SLC35F4	ENSG00000151812.14	0.505	0.0383069	0.000360303	chr14	-	57589215	57589513	77	74	3	N
PIGT	ENSG00000124155.18	0.496	0.0484553	0.000490814	chr20	+	45418771	45418979	154	74	80	Y
STXBP4	ENSG00000166263.13	0.43	0	0	chr17	+	54999625	54999842	80	74	6	N
MRVI1	ENSG00000072952.18	0.391	0.00169932	3.86408e-06	chr11	-	10633967	10634074	77	74	3	N
CROCCP2	ENSG00000215908.10	0.244	0.00627098	1.94449e-05	chr1	-	16619844	16620038	88	74	14	Y
ZNF576	ENSG00000124444.15	0.228	0.0406444	0.00039069	chr19	+	43597093	43597193	77	74	3	N
SRGAP2B	ENSG00000196369.11	0.198	0.0147532	7.47189e-05	chr1	-	144905858	144906074	109	74	35	Y
CROCCP2	ENSG00000215908.10	0.193	0.0119794	5.57179e-05	chr1	-	16619844	16620245	295	74	221	Y
CPNE1	ENSG00000214078.12	0.141	5.41475e-05	4.50504e-08	chr20	-	35626566	35626803	77	74	3	N
EPN2	ENSG00000072134.15	0.139	0.0444001	0.000443531	chr17	+	19313122	19313279	77	74	3	N
SLC2A11	ENSG00000133460.19	0.122	0.00781049	3.13051e-05	chr22	+	23875116	23875241	78	74	4	Y
PMF1-BGLAP	ENSG00000260238.6	0.069	1.73402e-09	5.37681e-13	chr1	+	156236287	156236483	135	74	61	Y
SLC43A3	ENSG00000134802.17	0.053	0.0248781	0.000157853	chr11	-	57425988	57426352	110	74	36	N
PRR13	ENSG00000205352.11	0.052	0.00198056	4.70831e-06	chr12	+	53443390	53443773	170	74	96	N
CCDC138	ENSG00000163006.12	0.043	0.0308424	0.000226337	chr2	+	108791674	108791802	111	74	37	Y
DDX39B	ENSG00000198563.14	0.033	2.10731e-05	1.52467e-08	chr6	-	31538762	31538939	158	74	84	N
VARS2	ENSG00000137411.17	0.031	0.00743295	2.57476e-05	chr6	+	30922381	30922554	142	74	68	Y
MLST8	ENSG00000167965.18	0.029	0.0279807	0.000202444	chr16	+	2206478	2206659	92	74	18	N
OSGEP	ENSG00000092094.11	-0.017	0.0279807	0.000196414	chr14	-	20449170	20449301	109	74	35	Y
TNNT1	ENSG00000105048.17	-0.024	0.000264388	3.075e-07	chr19	-	55141856	55142057	211	74	137	Y
PDCD2	ENSG00000071994.10	-0.035	0.00494256	1.36656e-05	chr6	-	170583504	170583747	198	74	124	Y
PSMD13	ENSG00000185627.18	-0.037	0.00101777	2.10392e-06	chr11	+	244040	244216	194	74	120	N
ATXN2L	ENSG00000168488.18	-0.047	3.53419e-09	1.46116e-12	chr16	+	28835545	28835758	77	74	3	N
RGL3	ENSG00000205517.12	-0.05	0.0373532	0.000347472	chr19	-	11418670	11418892	182	74	108	N
DCXR	ENSG00000169738.7	-0.054	0.0279807	0.000200096	chr17	-	82036190	82036448	214	74	140	Y
CARD8	ENSG00000105483.18	-0.056	0.00383622	9.51621e-06	chr19	-	48232452	48232789	370	74	296	Y
CDK18	ENSG00000117266.15	-0.057	0.0346117	0.000296938	chr1	+	205523482	205523715	137	74	63	N
DDX11	ENSG00000013573.17	-0.058	0.0183697	0.000102528	chr12	+	31089839	31090094	120	74	46	Y
AGL	ENSG00000162688.17	-0.068	0.0359225	0.00033045	chr1	+	99850974	99851124	134	74	60	N
SNHG14	ENSG00000224078.14	-0.076	0.00109059	2.36718e-06	chr15	+	25087466	25089866	2221	74	2147	Y
ANAPC5	ENSG00000089053.13	-0.1	0.0346117	0.000300504	chr12	-	121318276	121318404	127	74	53	Y
NME7	ENSG00000143156.14	-0.112	0.0342378	0.000280573	chr1	-	169324392	169324500	105	74	31	Y
LLGL2	ENSG00000073350.13	-0.137	0.0248781	0.000159426	chr17	+	75574452	75574668	231	74	157	Y
LARP4	ENSG00000161813.22	-0.138	0	0	chr12	+	50430494	50430570	77	74	3	N
SNHG14	ENSG00000224078.14	-0.169	1.49578e-05	9.27618e-09	chr15	+	25087466	25089866	2221	74	2147	Y
TFIP11	ENSG00000100109.17	-0.18	0.0279807	0.000192606	chr22	-	26511118	26511195	116	74	42	N
PIGQ	ENSG00000007541.16	-0.219	0.0421907	0.000414275	chr16	+	580182	580972	749	74	675	N
XRCC4	ENSG00000152422.15	-0.323	0.0168904	8.90347e-05	chr5	+	83353124	83353711	80	74	6	N
TFIP11	ENSG00000100109.17	-0.379	0.0342378	0.000283486	chr22	-	26511118	26511317	238	74	164	Y
PSMA4	ENSG00000041357.16	-0.387	0.000531764	1.04429e-06	chr15	+	78542176	78542645	380	74	306	N
DHRS12	ENSG00000102796.11	-0.421	0.0322006	0.000246289	chr13	-	51767994	51769293	1071	74	997	Y
DNAJC12	ENSG00000108176.15	-0.466	0.0316094	0.000235233	chr10	-	67816039	67816133	78	74	4	Y
SORBS3	ENSG00000120896.13	-0.523	0.0498787	0.000510386	chr8	+	22554862	22554980	119	74	45	N
DOCK9	ENSG00000088387.19	-0.539	0.011199	4.97735e-05	chr13	-	98855897	98860522	4565	74	4491	N
PSPH	ENSG00000146733.14	-0.581	0.00634208	2.03209e-05	chr7	-	56033960	56034106	77	74	3	N
IZUMO1	ENSG00000182264.8	-0.685	0.0338685	0.000273049	chr19	-	48741788	48741972	104	74	30	N
PIGT	ENSG00000124155.18	-0.708	0.00385331	9.95686e-06	chr20	+	45419142	45419395	209	74	135	N
OGFOD2	ENSG00000111325.16	-0.711	0.0346944	0.000308395	chr12	+	122976583	122976767	91	74	17	Y
CCDC144B	ENSG00000154874.15	-0.745	0.000499198	9.2874e-07	chr17	-	18607896	18607970	77	74	3	N
NDRG4	ENSG00000103034.14	-0.752	0.0253243	0.000164902	chr16	+	58503705	58503903	112	74	38	Y
NDRG4	ENSG00000103034.14	-0.752	0.0254835	0.000171207	chr16	+	58503705	58503903	112	74	38	Y
KLK10	ENSG00000129451.12	-0.757	0.00743295	2.6121e-05	chr19	-	51019042	51019142	77	74	3	N
AC005162.3	ENSG00000272568.5	-0.764	0.00643997	2.13002e-05	chr7	+	29001204	29001384	198	74	124	Y
PTPN7	ENSG00000143851.15	-0.774	0.0226018	0.000140166	chr1	-	202158117	202158301	127	74	53	Y
PDE4DIP	ENSG00000178104.19	-0.778	0.0215486	0.000122499	chr1	+	149031943	149033016	130	74	56	Y
PPFIA1	ENSG00000131626.18	-0.795	0.0112325	5.10832e-05	chr11	+	70372211	70372390	77	74	3	N
C2CD2L	ENSG00000172375.13	-0.798	0.000463163	8.13827e-07	chr11	+	119113610	119113712	100	74	26	Y
SS18	ENSG00000141380.14	-0.816	1.39568e-05	7.21284e-09	chr18	-	26079010	26079146	95	74	21	N
TSC1	ENSG00000165699.14	-0.828	0.00010824	1.11876e-07	chr9	-	132924814	132925007	142	74	68	Y
WDR37	ENSG00000047056.15	-0.829	0.000264388	3.27923e-07	chr10	+	1103598	1103836	77	74	3	N
MBD1	ENSG00000141644.17	-1	0.00494256	1.37932e-05	chr18	-	50274185	50274353	77	74	3	N
SRCIN1	ENSG00000277363.5	-1	0.00781049	3.14841e-05	chr17	-	38568210	38568234	77	74	3	N
PTPN7	ENSG00000143851.15	-1	0.000274051	3.99466e-07	chr1	-	202158117	202158320	146	74	72	N
CLASP2	ENSG00000163539.17	-1	0.00781049	3.10356e-05	chr3	-	33632291	33632374	77	74	3	N
FOXP2	ENSG00000128573.25	-1	0.00781049	3.14841e-05	chr7	+	114631527	114631705	77	74	3	N
Alternative 5' splice site (A5SS) events
Gene	EnsemblID	IncDiff	FDR	PValue	chr	Strand	LongExonStart	LongExonEnd	IncFormLen	SkipFormLen	LengthChange	OutOfFrame
PRKCSH	ENSG00000130175.9	-0.192	0.00057752	1.54327e-06	chr19	+	11447438	11447940	396	74	322	Y
ZNF302	ENSG00000089335.21	0.083	0.047333	0.000616788	chr19	+	34677646	34677856	134	74	60	N
TMEM106C	ENSG00000134291.12	0.132	0.0373493	0.000421364	chr12	+	47966088	47966229	131	74	57	N
NEPRO	ENSG00000163608.15	0.756	0.0142371	0.000123132	chr3	-	113013948	113014032	78	74	4	Y
GPRASP1	ENSG00000198932.13	-0.694	0.0367768	0.000403267	chrX	+	102651686	102651908	249	74	175	Y
ST6GALNAC6	ENSG00000160408.14	-0.042	8.99016e-06	9.61294e-09	chr9	-	127897825	127898010	204	74	130	Y
NEDD1	ENSG00000139350.11	-0.156	0.00961738	7.08357e-05	chr12	+	96907603	96907856	306	74	232	Y
RHOT2	ENSG00000140983.14	-0.033	0.0401907	0.00046553	chr16	+	672253	672566	256	74	182	Y
MEG3	ENSG00000214548.17	-0.309	0.0239445	0.000232974	chr14	+	100829033	100829787	112	74	38	Y
RAD51	ENSG00000051180.17	0.104	0.00057752	1.60546e-06	chr15	+	40695173	40695425	178	74	104	Y
FUT1	ENSG00000174951.11	0.779	0.00153139	4.87968e-06	chr19	-	48755289	48755390	110	74	36	N
RAB27A	ENSG00000069974.16	0.858	8.92793e-06	6.89416e-09	chr15	-	55314019	55314160	93	74	19	Y
FCER2	ENSG00000104921.15	-0.778	0.00193342	7.38759e-06	chr19	-	7697012	7697298	297	74	223	Y
SP140	ENSG00000079263.19	-0.684	0.047333	0.000625552	chr2	+	230244987	230245080	83	74	9	N
TNIP1	ENSG00000145901.15	0.808	0.000368588	7.91224e-07	chr5	-	151080072	151080359	325	74	251	Y
ZDHHC4	ENSG00000136247.14	-0.079	0.000300351	5.10248e-07	chr7	+	6577467	6577720	296	74	222	N
CPNE1	ENSG00000214078.12	-0.045	0.00143585	4.2133e-06	chr20	-	35664358	35664900	475	74	401	Y
INTS10	ENSG00000104613.12	0.025	0.0451337	0.000557636	chr8	+	19823872	19824044	137	74	63	N
SNHG17	ENSG00000196756.12	-0.156	0.0204907	0.00019304	chr20	-	38435026	38435333	244	74	170	Y
MFF	ENSG00000168958.19	-0.128	0.0142371	0.000122779	chr2	+	227328677	227330846	2131	74	2057	Y
EFCAB13	ENSG00000178852.16	1	0.00366487	1.92441e-05	chr17	+	47324024	47324099	99	74	25	Y
FMR1-AS1	ENSG00000268066.5	0.91	3.83106e-05	4.73336e-08	chrX	-	147911377	147911817	338	74	264	N
PCBP1-AS1	ENSG00000179818.13	0.5	0.0450131	0.000549195	chr2	-	70083506	70083687	105	74	31	Y
SEMA3B	ENSG00000012171.19	0.48	0.0108954	8.74998e-05	chr3	+	50275011	50275459	480	74	406	Y
BCO2	ENSG00000197580.11	-0.814	0.00057752	1.49383e-06	chr11	+	112199698	112199827	132	74	58	Y
HDAC2-AS2	ENSG00000228624.7	0.371	0.00961738	7.17003e-05	chr6	+	113991892	113992187	141	74	67	Y
CLEC7A	ENSG00000172243.17	0.5	0.00478285	2.80692e-05	chr12	-	10126570	10127845	1250	74	1176	N
NAE1	ENSG00000159593.15	-0.029	0.0138513	0.000113378	chr16	-	66827934	66828077	119	74	45	N
SCAF8	ENSG00000213079.9	-0.522	0.000368588	7.96947e-07	chr6	+	154733377	154733550	121	74	47	Y
CHRD	ENSG00000090539.15	-0.644	0.0258659	0.000259928	chr3	+	184386045	184386755	670	74	596	Y
HPN	ENSG00000105707.13	-0.404	0.00682518	4.63796e-05	chr19	+	35059672	35059996	268	74	194	Y
ENGASE	ENSG00000167280.16	-0.029	0.0258659	0.000263891	chr17	+	79081897	79082877	888	74	814	Y
AC026412.1	ENSG00000188002.10	-0.389	6.18228e-11	2.33147e-14	chr5	-	1632643	1632906	275	74	201	N
AC026412.1	ENSG00000188002.10	-0.461	5.24426e-06	3.2397e-09	chr5	-	1632643	1632906	275	74	201	N
LINC01881	ENSG00000220804.8	0.754	0.00748165	5.19961e-05	chr2	+	242130654	242130866	128	74	54	N
PARP14	ENSG00000173193.15	-0.015	0.0080967	5.75209e-05	chr3	+	122720254	122721653	1339	74	1265	Y
LAT2	ENSG00000086730.17	0.55	0.0149617	0.000131709	chr7	+	74214821	74215010	144	74	70	Y
ALDH3B1	ENSG00000006534.16	0.472	0.0142371	0.00012279	chr11	+	68015296	68018637	3252	74	3178	Y
TSFM	ENSG00000123297.18	0.68	0.047333	0.000594487	chr12	+	57783614	57784170	592	74	518	Y
SUGP2	ENSG00000064607.17	-0.331	0.040868	0.000479686	chr19	-	18993637	18993740	84	74	10	Y
PARD3	ENSG00000148498.16	-0.139	0.0258659	0.000267647	chr10	-	34337277	34337426	161	74	87	N
2010-09-01	ENSG00000186522.15	1	0.00337624	1.51214e-05	chr2	-	109593046	109593119	78	74	4	Y
CARS2	ENSG00000134905.17	-0.149	0.00392618	2.18289e-05	chr13	-	110645966	110647239	1208	74	1134	N
BBS1	ENSG00000174483.20	-0.691	0.00344311	1.59526e-05	chr11	+	66515692	66515933	276	74	202	Y
KCNAB3	ENSG00000170049.9	1	0.0161597	0.000148639	chr17	-	7924628	7925183	542	74	468	N
ZNF180	ENSG00000167384.10	-0.556	0.00632529	4.20058e-05	chr19	-	44500197	44500522	151	74	77	Y
ZNF180	ENSG00000167384.10	-0.249	8.99016e-06	9.71909e-09	chr19	-	44500197	44500522	151	74	77	Y
SCART1	ENSG00000214279.13	-1	0.000368588	7.50786e-07	chr10	+	133457278	133458656	1155	74	1081	Y
LCA5	ENSG00000135338.14	-1	0.00153139	4.98214e-06	chr6	-	79537115	79537430	123	74	49	Y
ADARB1	ENSG00000197381.16	0.211	0.047333	0.000607475	chr21	+	45222017	45223577	1544	74	1470	N
RASSF8	ENSG00000123094.15	0.5	0.00379237	2.04993e-05	chr12	+	26052563	26052996	468	74	394	Y
ZHX3	ENSG00000174306.21	0.499	0.0373493	0.000416625	chr20	-	41268978	41269083	85	74	11	Y
HAP1	ENSG00000173805.15	-0.129	0.0280396	0.00029447	chr17	-	41732694	41732798	98	74	24	N
CELF4	ENSG00000101489.20	-0.773	0.0354483	0.000381329	chr18	-	37266532	37266598	77	74	3	N
TCF4	ENSG00000196628.16	-0.905	0.00191474	6.80138e-06	chr18	-	55401579	55402039	352	74	278	Y
AC104257.1	ENSG00000253507.5	-0.183	0.00536506	3.31432e-05	chr8	+	131312555	131312748	93	74	19	Y
UBE2I	ENSG00000103275.20	-0.213	0.00250904	1.04624e-05	chr16	+	1312346	1312603	119	74	45	N
FAM86B1	ENSG00000186523.14	0.647	0.00478285	2.79099e-05	chr8	-	12193876	12194082	172	74	98	Y
DGCR6	ENSG00000183628.13	0.873	0.000195413	3.01797e-07	chr22	+	18906564	18907086	435	74	361	Y
PIGG	ENSG00000174227.16	0.092	0.00207773	8.34301e-06	chr4	+	521055	521273	98	74	24	N
AL355581.1	ENSG00000227678.7	-1	0.00345323	1.65329e-05	chr6	-	130142683	130142813	142	74	68	Y
LINC00632	ENSG00000203930.11	-0.455	0.0154851	0.000138708	chrX	+	140772077	140774307	2023	74	1949	Y
SPATA18	ENSG00000163071.11	-1	0.00366487	1.90433e-05	chr4	+	52082386	52082560	124	74	50	Y
MAP3K13	ENSG00000073803.14	-0.833	0.00546968	3.46342e-05	chr3	+	185428496	185429056	184	74	110	Y
FUZ	ENSG00000010361.13	-0.017	0.0413911	0.000498612	chr19	-	49812446	49812736	242	74	168	N
SUOX	ENSG00000139531.13	-0.593	0.0239224	0.000229064	chr12	+	55999332	55999590	206	74	132	N
WASH3P	ENSG00000185596.16	-0.289	0.00153139	5.20317e-06	chr15	+	101973904	101974106	96	74	22	Y
MDGA1	ENSG00000112139.16	-0.79	0.0055909	3.62653e-05	chr6	-	37654799	37655896	974	74	900	N
PRKRA-AS1	ENSG00000223960.6	-0.537	0.0373493	0.000426849	chr2	+	178426365	178426703	116	74	42	N
TSPAN17	ENSG00000048140.18	-0.527	0	0	chr5	+	176652742	176655020	2181	74	2107	Y
ZNF655	ENSG00000197343.11	-0.484	0.047333	0.00062867	chr7	+	99558804	99559021	88	74	14	Y
EEF2KMT	ENSG00000118894.14	0.5	0.024665	0.000243793	chr16	-	5095374	5095514	151	74	77	Y
DHRS12	ENSG00000102796.11	-0.591	0.047333	0.000618651	chr13	-	51773920	51774034	83	74	9	N
AL035252.2	ENSG00000230725.5	0.694	0.00193342	7.46493e-06	chr20	-	25144278	25144423	92	74	18	N
NOP53	ENSG00000105373.19	-0.054	0.000456407	1.05731e-06	chr19	+	47752511	47752559	89	74	15	N
CCDC32	ENSG00000128891.15	-0.03	0.00337624	1.47559e-05	chr15	-	40564790	40565057	259	74	185	Y
DGLUCY	ENSG00000133943.20	0.459	6.18228e-11	2.86438e-14	chr14	+	91170002	91170201	89	74	15	N
TPP1	ENSG00000166340.17	-0.105	0.00961738	7.27801e-05	chr11	-	6616314	6616859	420	74	346	Y
CCHCR1	ENSG00000204536.14	0.074	0.00990124	7.64574e-05	chr6	-	31144628	31144788	132	74	58	Y
CCHCR1	ENSG00000204536.14	0.125	0.0161597	0.000149742	chr6	-	31157357	31157500	101	74	27	N
PLD3	ENSG00000105223.20	0.049	0.00366487	1.85774e-05	chr19	+	40365552	40365930	419	74	345	N
LINC00707	ENSG00000238266.2	-0.639	0.0354483	0.000383225	chr10	+	6812249	6812556	262	74	188	Y
PRMT5	ENSG00000100462.16	0.185	0.00016974	2.35932e-07	chr14	-	22920839	22921056	222	74	148	Y
NKIRAS1	ENSG00000197885.10	-0.744	0.00534889	3.22173e-05	chr3	-	23900803	23901049	78	74	4	Y
ENTPD4	ENSG00000197217.13	0.152	0.0106162	8.36181e-05	chr8	-	23441568	23441723	98	74	24	N
LTK	ENSG00000062524.16	0.811	0.0413911	0.000496853	chr15	-	41507513	41507657	122	74	48	N
Mutually exclusive exon (MXE) events
Gene	EnsemblID	IncDiff	FDR	PValue	chr	Strand	LongExonStart	LongExonEnd	IncFormLen	SkipFormLen	LengthChange	OutOfFrame
CCDC18-AS1	ENSG00000223745.7	1	0.002222	2.31505e-06	chr1	-	93309714	93309790	195	150	45	N
CLEC4A	ENSG00000111729.14	1	0.0099082	1.57715e-05	chr12	+	8125560	8125677	191	173	18	N
NEB	ENSG00000183091.19	1	0.0166844	3.23519e-05	chr2	-	151501390	151501483	167	167	0	N
PLCZ1	ENSG00000139151.15	1	0.000978415	9.3444e-07	chr12	-	18696149	18696266	193	191	2	Y
PLCZ1	ENSG00000139151.15	1	0.000281488	2.1181e-07	chr12	-	18696149	18696266	224	191	33	N
ZNF185	ENSG00000147394.18	0.95	0	0	chrX	+	152936417	152936513	170	164	6	N
IKZF3	ENSG00000161405.17	0.779	0.0202555	4.16212e-05	chr17	-	39788257	39788374	335	191	144	N
FAM106A	ENSG00000273018.6	0.777	0.0220068	4.71306e-05	chr17	-	18521078	18521145	175	141	34	Y
NDUFAF6	ENSG00000156170.13	0.754	0.0246938	5.64199e-05	chr8	+	95075632	95075752	194	169	25	Y
PDE2A	ENSG00000186642.16	0.735	0.000179523	1.24694e-07	chr11	-	72631077	72631139	147	136	11	Y
ZNF185	ENSG00000147394.18	0.664	0	0	chrX	+	152931671	152931776	179	164	15	N
PCAT1	ENSG00000253438.3	0.655	0.00320282	3.61502e-06	chr8	+	127404297	127404409	186	353	-167	Y
NUP54	ENSG00000138750.15	0.575	0.00571548	8.08173e-06	chr4	-	76145554	76145577	221	97	124	Y
GTF2IP12	ENSG00000283050.2	0.404	0.00366206	4.34533e-06	chr4	-	119422450	119422574	264	198	66	N
CCDC18-AS1	ENSG00000223745.7	0.353	0.00708733	1.04609e-05	chr1	-	93305387	93305470	135	157	-22	Y
SNHG17	ENSG00000196756.12	0.34	0.0205889	4.30496e-05	chr20	-	38422086	38422241	192	229	-37	Y
SNHG17	ENSG00000196756.12	0.337	0.0133019	2.42532e-05	chr20	-	38422091	38422241	192	224	-32	Y
AC073585.2	ENSG00000286088.1	0.283	0.000105817	6.43113e-08	chr10	-	122845761	122846220	216	533	-317	Y
MIB1	ENSG00000101752.11	0.244	5.62956e-10	1.9551e-13	chr18	+	21838364	21838497	207	161	46	Y
LPAR4	ENSG00000147145.12	0.232	0.0279862	6.64158e-05	chrX	+	78750173	78750223	124	137	-13	Y
TVP23A	ENSG00000166676.16	0.23	0.037289	0.00010576	chr16	-	10770271	10770331	203	134	69	N
AGAP4	ENSG00000188234.13	0.226	0.0313838	7.72039e-05	chr10	-	45847859	45847954	144	169	-25	Y
ABCC1	ENSG00000103222.19	0.216	0	0	chr16	+	16068155	16068302	221	162	59	Y
HPN	ENSG00000105707.13	0.198	0.00359833	4.16558e-06	chr19	+	35060128	35060169	115	265	-150	N
TSSC2	ENSG00000223756.6	0.191	0.0319041	8.03305e-05	chr11	+	3393085	3393159	148	250	-102	N
COA1	ENSG00000106603.18	0.185	0.00571548	8.10519e-06	chr7	-	43656032	43656153	139	195	-56	Y
SNHG14	ENSG00000224078.14	0.166	0.00395962	5.03569e-06	chr15	+	25061949	25062088	213	215	-2	Y
DNMT1	ENSG00000130816.16	0.165	0.000658403	6.09756e-07	chr19	-	10166597	10166685	109	162	-53	Y
DDR1	ENSG00000204580.13	0.165	3.10728e-11	8.99281e-15	chr6	+	30893271	30893423	226	240	-14	Y
DRAM2	ENSG00000156171.14	0.145	0.000160563	1.06878e-07	chr1	-	111131423	111131568	138	219	-81	N
AURKA	ENSG00000087586.17	0.145	0.0167019	3.29744e-05	chr20	-	56388686	56388784	184	172	12	N
CNOT2	ENSG00000111596.12	0.135	0.0238828	5.25307e-05	chr12	+	70294236	70294294	132	235	-103	Y
SNHG14	ENSG00000224078.14	0.133	0.00197556	2.00112e-06	chr15	+	25061949	25062088	213	214	-1	Y
SNHG14	ENSG00000224078.14	0.124	0.0129318	2.32041e-05	chr15	+	25061949	25062088	213	213	0	N
TVP23C-CDRT4	ENSG00000259024.6	0.112	0.0363716	0.000102105	chr17	-	15503097	15503232	203	209	-6	N
MARK3	ENSG00000075413.18	0.098	0.034417	9.06417e-05	chr14	+	103428386	103428440	128	123	5	Y
SEC24C	ENSG00000176986.16	0.097	9.97113e-05	5.7715e-08	chr10	+	73766085	73766210	199	266	-67	Y
COA1	ENSG00000106603.18	0.087	0.000339651	2.85066e-07	chr7	-	43657215	43657269	139	128	11	Y
CCDC15	ENSG00000149548.15	0.081	0.0115456	1.93802e-05	chr11	+	124993168	124993243	149	167	-18	N
LARP4	ENSG00000161813.22	0.074	0	0	chr12	+	50430497	50430570	147	211	-64	Y
TMEM126B	ENSG00000171204.12	0.072	0.0167019	3.33526e-05	chr11	+	85629131	85629203	146	246	-100	Y
TMEM126B	ENSG00000171204.12	0.07	0.0363716	0.00010114	chr11	+	85629131	85629262	205	246	-41	Y
MARK3	ENSG00000075413.18	0.06	0.000430627	3.73884e-07	chr14	+	103428386	103428440	128	145	-17	Y
HUWE1	ENSG00000086758.16	0.05	0.0325831	8.33591e-05	chrX	-	53680048	53680186	173	212	-39	N
AC245060.7	ENSG00000286129.1	0.05	0.0264169	6.11625e-05	chr22	+	22307105	22307245	214	197	17	Y
SLC2A14	ENSG00000173262.11	0.043	0.0363716	0.000102037	chr12	-	7827494	7827682	167	262	-95	Y
RPSA	ENSG00000168028.14	0.042	0.0469214	0.000137331	chr3	+	39407620	39407786	240	208	32	Y
TMEM14B	ENSG00000137210.13	0.034	0.00780532	1.19724e-05	chr6	+	10749201	10749268	141	165	-24	N
MRPL43	ENSG00000055950.16	0.031	0.00521907	7.09913e-06	chr10	-	100983947	100984074	181	201	-20	Y
FARP1	ENSG00000152767.16	0.029	0.00792069	1.23786e-05	chr13	+	98431042	98431280	312	167	145	Y
SLC30A6	ENSG00000152683.14	0.027	0.0236219	5.12732e-05	chr2	+	32175318	32175361	117	194	-77	Y
RPL17	ENSG00000265681.7	0.018	0.0318185	7.9194e-05	chr18	-	49490792	49490927	376	209	167	Y
NDUFA3	ENSG00000170906.15	0.016	1.46517e-06	6.78458e-10	chr19	+	54105933	54106011	152	168	-16	Y
ASNS	ENSG00000070669.17	0.009	0.0325831	8.48691e-05	chr7	-	97869777	97869813	352	110	242	Y
COPE	ENSG00000105669.14	-0.013	0.0293999	7.07127e-05	chr19	-	18905866	18905935	227	143	84	N
MRPS15	ENSG00000116898.12	-0.017	0.000118092	7.51898e-08	chr1	-	36461263	36461312	150	123	27	N
TNNT1	ENSG00000105048.17	-0.017	0.00484744	6.45334e-06	chr19	-	55140882	55140960	275	152	123	N
MTX2	ENSG00000128654.14	-0.022	0.00288012	3.16743e-06	chr2	+	176329369	176329426	131	151	-20	Y
ZSCAN10	ENSG00000130182.8	-0.024	2.3461e-06	1.15428e-09	chr16	-	3091539	3091597	139	132	7	Y
TNNT1	ENSG00000105048.17	-0.024	5.2561e-05	2.73811e-08	chr19	-	55141185	55141302	275	191	84	N
VASP	ENSG00000125753.14	-0.028	3.59389e-09	1.35214e-12	chr19	+	45521321	45521406	159	175	-16	Y
IDH3G	ENSG00000067829.19	-0.051	0.0293999	7.14727e-05	chrX	-	153790563	153790575	236	86	150	N
AC104257.1	ENSG00000253507.5	-0.051	3.92737e-07	1.68277e-10	chr8	+	131312555	131312748	267	198	69	N
ZDHHC4	ENSG00000136247.14	-0.061	0.0246938	5.64585e-05	chr7	+	6577589	6577720	205	294	-89	Y
WASHC1	ENSG00000181404.17	-0.062	0.0363716	0.000100548	chr9	-	15080	15149	227	143	84	N
AC104257.1	ENSG00000253507.5	-0.063	3.92737e-07	1.70493e-10	chr8	+	131312555	131312729	248	198	50	Y
PDLIM2	ENSG00000120913.23	-0.085	0.0279862	6.63446e-05	chr8	+	22585320	22585399	153	151	2	Y
SLC3A2	ENSG00000168003.16	-0.112	0.00437076	5.69224e-06	chr11	+	62871576	62871669	167	170	-3	N
PCDHA11	ENSG00000249158.6	-0.112	0.00673376	9.74411e-06	chr5	+	140978948	140979007	133	163	-30	N
ZNF232	ENSG00000167840.13	-0.139	0.0361072	9.7183e-05	chr17	-	5108925	5109052	218	201	17	Y
TULP3	ENSG00000078246.17	-0.142	0.0125485	2.21532e-05	chr12	+	2934446	2934561	189	173	16	Y
DNMT1	ENSG00000130816.16	-0.151	0.000252127	1.82421e-07	chr19	-	10162666	10162748	109	156	-47	Y
B3GNTL1	ENSG00000175711.8	-0.215	0.0373579	0.000107036	chr17	-	83005114	83005210	140	170	-30	N
AC026412.1	ENSG00000188002.10	-0.217	0.00030748	2.40267e-07	chr5	-	1630408	1630566	182	232	-50	Y
SUCLG2-AS1	ENSG00000241316.7	-0.265	0.0325831	8.40884e-05	chr3	+	67746770	67746957	261	321	-60	N
DRAM2	ENSG00000156171.14	-0.28	0	0	chr1	-	111131423	111131568	138	219	-81	N
AC026412.1	ENSG00000188002.10	-0.305	1.89018e-10	6.01741e-14	chr5	-	1602690	1602735	182	119	63	N
HLA-A	ENSG00000206503.13	-0.323	0	0	chr6	+	29944121	29944397	350	191	159	N
FAM168A	ENSG00000054965.10	-0.37	0.035526	9.45908e-05	chr11	-	73420889	73420901	101	86	15	N
LPP	ENSG00000145012.13	-0.54	0	0	chr3	+	188225404	188225527	197	131	66	N
LPP	ENSG00000145012.13	-0.541	0	0	chr3	+	188225404	188225527	197	131	66	N
HLA-A	ENSG00000206503.13	-0.586	6.1848e-05	3.4009e-08	chr6	+	29943267	29943543	350	350	0	N
DNAH14	ENSG00000185842.15	-0.597	0.010479	1.72866e-05	chr1	+	225331436	225331577	215	290	-75	N
GRK4	ENSG00000125388.20	-0.625	0.0239971	5.34766e-05	chr4	+	3035385	3035523	212	212	0	N
FYB2	ENSG00000187889.13	-0.643	0.0469214	0.000138511	chr1	-	56751043	56751203	184	234	-50	Y
PCBP1-AS1	ENSG00000179818.13	-0.703	0.0205889	4.34982e-05	chr2	-	69964230	69964427	134	271	-137	Y
SRD5A3-AS1	ENSG00000249700.8	-0.73	0.0016498	1.6234e-06	chr4	-	55377606	55377770	158	238	-80	Y
ARMC3	ENSG00000165309.14	-0.734	0.0173282	3.51048e-05	chr10	+	22968305	22968489	258	227	31	Y
SRD5A3-AS1	ENSG00000249700.8	-0.772	0.000558472	5.01045e-07	chr4	-	55377606	55377836	158	304	-146	Y
PCBP1-AS1	ENSG00000179818.13	-0.777	0.0388275	0.000112371	chr2	-	69964230	69964427	134	271	-137	Y
MLF1	ENSG00000178053.18	-0.783	0.00395962	5.04221e-06	chr3	+	158593381	158593421	114	149	-35	Y
HLA-A	ENSG00000206503.13	-0.8	0	0	chr6	+	29943267	29943543	350	350	0	N
HSF4	ENSG00000102878.16	-0.833	0.0124729	2.16587e-05	chr16	+	67167474	67167599	199	198	1	Y
ANKMY1	ENSG00000144504.15	-0.84	0.0145579	2.73859e-05	chr2	-	240509347	240509455	215	182	33	N
MLF1	ENSG00000178053.18	-0.857	0.00222207	2.37943e-06	chr3	+	158593381	158593426	119	149	-30	N
CCDC30	ENSG00000186409.16	-0.877	0.00388669	4.72436e-06	chr1	+	42536475	42536601	200	244	-44	Y
AC239809.3	ENSG00000227733.9	-0.919	0.0159158	3.04008e-05	chr1	-	148225075	148225289	202	288	-86	Y
PCBP1-AS1	ENSG00000179818.13	-1	0.0120973	2.06565e-05	chr2	-	69968398	69968520	134	196	-62	Y
SLC14A1	ENSG00000141469.18	-1	0.0145579	2.69958e-05	chr18	+	45736455	45736648	267	222	45	N
SATB1-AS1	ENSG00000228956.8	-1	0.00744661	1.12067e-05	chr3	+	18527950	18528139	263	204	59	Y
PCAT1	ENSG00000253438.3	-1	0.000332585	2.6951e-07	chr8	+	127403579	127403804	299	186	113	Y
FOXP2	ENSG00000128573.25	-1	0.010015	1.62313e-05	chr7	+	114538325	114538383	132	149	-17	Y
Retained intron (RI) events
Gene	EnsemblID	IncDiff	FDR	PValue	chr	Strand	LongExonStart	LongExonEnd	IncFormLen	SkipFormLen	LengthChange	OutOfFrame
ERN2	ENSG00000134398.15	1	0.0029537	9.08483e-06	chr16	-	23700538	23701114	328	74	254	Y
LTK	ENSG00000062524.16	1	0.0110428	5.66392e-05	chr15	-	41507094	41507657	345	74	271	Y
ALPK1	ENSG00000073331.18	0.993	0.0161826	0.000108016	chr4	+	112425664	112426543	789	74	715	Y
FAM92A	ENSG00000188343.12	0.97	0.0145177	8.65143e-05	chr8	+	93701223	93702543	1135	74	1061	Y
FMR1-AS1	ENSG00000268066.5	0.954	0.000564164	1.08451e-06	chrX	-	147909430	147911817	720	74	646	Y
MYO7A	ENSG00000137474.21	0.937	0.00949847	4.56482e-05	chr11	+	77211820	77213035	1094	74	1020	N
LINC01529	ENSG00000225872.3	0.912	0.00759738	3.21304e-05	chr19	-	35791016	35791852	695	74	621	N
CCDC78	ENSG00000162004.17	0.906	0.0029537	8.75542e-06	chr16	-	725965	726456	296	74	222	N
COL24A1	ENSG00000171502.15	0.895	0.000100927	9.70082e-08	chr1	-	86156340	86156772	280	74	206	Y
RIN3	ENSG00000100599.16	0.886	0.0265525	0.000301153	chr14	+	92684986	92688049	2609	74	2535	N
DMPK	ENSG00000104936.17	0.863	6.86115e-10	2.63789e-13	chr19	-	45769846	45770640	119	74	45	N
MX1	ENSG00000157601.14	0.853	0.0029537	8.21568e-06	chr21	+	41421837	41422095	177	74	103	Y
DDX52	ENSG00000278053.5	0.841	0.0174754	0.000141093	chr17	-	37619767	37621277	1361	74	1287	N
MMP11	ENSG00000099953.10	0.83	0.0165839	0.00012752	chr22	+	23779186	23780502	1064	74	990	N
MYEOV	ENSG00000172927.8	0.802	0.0246104	0.000269664	chr11	+	69295232	69297287	170	74	96	N
AC103760.1	ENSG00000254231.2	0.74	0.00870767	4.01738e-05	chr8	-	86335702	86338387	2432	74	2358	N
ERICH1	ENSG00000104714.14	0.705	0.0165365	0.000123976	chr8	-	625674	627238	1108	74	1034	Y
ITGA3	ENSG00000005884.18	0.602	0.0161826	0.000102915	chr17	+	50076583	50077447	771	74	697	Y
ATXN2L	ENSG00000168488.18	0.587	0.00680458	2.22372e-05	chr16	+	28835277	28835758	220	74	146	Y
TSFM	ENSG00000123297.18	0.532	0.0164867	0.000114095	chr12	+	57783614	57784170	362	74	288	N
AC012651.1	ENSG00000258461.5	0.531	0.0165365	0.000121283	chr15	+	42402123	42403002	732	74	658	Y
HID1	ENSG00000167861.16	0.522	0.0122706	6.60472e-05	chr17	-	74962964	74964632	1475	74	1401	N
CHRD	ENSG00000090539.15	0.5	0.0176756	0.000163096	chr3	+	184381018	184381364	178	74	104	Y
PRSS33	ENSG00000103355.13	0.5	0.0204185	0.000196256	chr16	-	2783952	2785171	273	74	199	Y
SLC25A30	ENSG00000174032.17	0.486	0.0154267	9.48973e-05	chr13	-	45393315	45399078	2998	74	2924	Y
ASGR1	ENSG00000141505.12	0.479	0.0315656	0.000394418	chr17	-	7176980	7178588	1491	74	1417	Y
NMRK1	ENSG00000106733.21	0.423	0.0346086	0.000442354	chr9	-	75068995	75070042	866	74	792	N
ABHD14B	ENSG00000114779.19	0.371	0.0382692	0.000500251	chr3	-	51971459	51971892	187	74	113	Y
MAP1LC3A	ENSG00000101460.13	0.285	0.0273352	0.000319949	chr20	+	34559735	34560345	340	74	266	Y
SUZ12P1	ENSG00000264538.6	0.163	0.00705143	2.62322e-05	chr17	+	30768833	30769064	207	74	133	Y
NPIPA1	ENSG00000183426.16	0.162	0.017531	0.000146726	chr16	+	14935159	14935397	142	74	68	Y
PRMT5	ENSG00000100462.16	0.153	0.000121036	1.39604e-07	chr14	-	22920528	22921056	330	74	256	Y
GTF2H2C	ENSG00000183474.15	0.114	0.00705143	2.58034e-05	chr5	+	69578711	69579108	292	74	218	Y
RPL17	ENSG00000265681.7	0.102	0.0463318	0.000614551	chr18	-	49491531	49491833	225	74	151	Y
RPL13	ENSG00000167526.13	0.082	0.0346086	0.000445748	chr16	+	89560710	89561063	174	74	100	Y
RPL17	ENSG00000265681.7	0.067	0.0176192	0.00015919	chr18	-	49491531	49491833	235	74	161	Y
SLC35C2	ENSG00000080189.15	0.067	0.0310844	0.000376454	chr20	-	46358386	46358763	206	74	132	N
MAST2	ENSG00000086015.21	0.066	0.00851194	3.76345e-05	chr1	+	46032595	46032718	77	74	3	N
DNMT1	ENSG00000130816.16	0.043	0	0	chr19	-	10160017	10160418	394	74	320	Y
RFNG	ENSG00000169733.12	0.043	0.0176192	0.000155538	chr17	-	82049676	82050006	149	74	75	N
CALCOCO1	ENSG00000012822.16	0.038	0.0198677	0.000187142	chr12	-	53713700	53714241	306	74	232	Y
ILVBL	ENSG00000105135.16	0.03	0.0127639	7.36097e-05	chr19	-	15116000	15116321	154	74	80	Y
SNHG14	ENSG00000224078.14	0.023	0.0205906	0.000201868	chr15	+	25087466	25089866	2088	74	2014	Y
MUTYH	ENSG00000132781.17	0.022	0.0161826	0.00010888	chr1	-	45332762	45333324	157	74	83	Y
TRMT13	ENSG00000122435.10	0.021	0.0209176	0.000218857	chr1	+	100140407	100141019	411	74	337	Y
COG4	ENSG00000103051.19	0.015	0.017531	0.000148282	chr16	-	70508405	70509388	840	74	766	Y
RPS9	ENSG00000170889.14	0.014	0.0209176	0.000218557	chr19	+	54206552	54207647	747	74	673	Y
DMAC2	ENSG00000105341.18	-0.013	0.00122252	3.05512e-06	chr19	-	41431318	41433434	937	74	863	Y
MLST8	ENSG00000167965.18	-0.018	0.00122094	2.81648e-06	chr16	+	2206357	2206659	161	74	87	N
SNHG20	ENSG00000234912.12	-0.036	2.4153e-05	1.85721e-08	chr17	+	77088748	77089271	277	74	203	Y
PIDD1	ENSG00000177595.18	-0.057	0.0209176	0.000222362	chr11	-	802681	803647	356	74	282	N
ZSWIM7	ENSG00000214941.8	-0.071	0.029679	0.000353728	chr17	-	15976559	15978163	1025	74	951	N
DDX11	ENSG00000013573.17	-0.079	0.0209176	0.00022518	chr12	+	31089402	31090094	469	74	395	Y
PPP1R7	ENSG00000115685.15	-0.119	0.0209176	0.000217757	chr2	+	241182646	241183652	636	74	562	Y
ANAPC5	ENSG00000089053.13	-0.12	0.0315656	0.000390221	chr12	-	121318276	121318608	223	74	149	Y
CFAP298	ENSG00000159079.19	-0.123	0.0261173	0.000291197	chr21	-	32601666	32603292	1261	74	1187	Y
PRRT2	ENSG00000167371.20	-0.181	0.046959	0.000631897	chr16	+	29812989	29813933	366	74	292	Y
HLA-A	ENSG00000206503.13	-0.244	0.00705143	2.71105e-05	chr6	+	29944499	29945091	520	74	446	Y
PSMA4	ENSG00000041357.16	-0.292	0.0009112	1.9268e-06	chr15	+	78540443	78542645	2017	74	1943	Y
FBXL15	ENSG00000107872.12	-0.396	0.0165365	0.000118114	chr10	+	102419813	102421182	826	74	752	Y
STARD5	ENSG00000172345.14	-0.398	0.0171896	0.000135481	chr15	-	81322407	81324141	1335	74	1261	Y
MLST8	ENSG00000167965.18	-0.435	6.11349e-08	3.52566e-11	chr16	+	2206357	2206659	143	74	69	N
COL25A1	ENSG00000188517.16	-0.496	0.0110428	5.73156e-05	chr4	-	109301722	109302367	301	74	227	Y
BAIAP2L2	ENSG00000128298.17	-0.496	0.0273352	0.00032054	chr22	-	38086241	38086449	116	74	42	N
GOLGA8B	ENSG00000215252.11	-0.94	0.0176192	0.00015593	chr15	-	34532845	34534173	1165	74	1091	Y
CHRD	ENSG00000090539.15	-0.954	0.000341127	5.24609e-07	chr3	+	184386045	184386938	759	74	685	Y
SCART1	ENSG00000214279.13	-0.954	0.0125646	7.00447e-05	chr10	+	133457278	133459326	1519	74	1445	Y
SH3TC1	ENSG00000125089.17	-0.964	0.00759738	3.16619e-05	chr4	+	8235432	8237670	1992	74	1918	Y
MYO1G	ENSG00000136286.16	-1	0.000260076	3.49968e-07	chr7	-	44972114	44975227	3022	74	2948	Y
MUC19	ENSG00000205592.14	-1	0.000449341	7.77406e-07	chr12	+	40524515	40525621	1072	74	998	Y
Skipped exon (SE) events
Gene	EnsemblID	IncDiff	FDR	PValue	chr	Strand	LongExonStart	LongExonEnd	IncFormLen	SkipFormLen	LengthChange	OutOfFrame
AC062028.1	ENSG00000145063.14	1	0.00782349	3.6546e-05	chr2	-	11129326	11129452	200	74	126	N
DNAJB13	ENSG00000187726.8	1	0.000205398	3.13366e-07	chr11	+	73959493	73959655	236	74	162	N
AMPD3	ENSG00000133805.15	1	0.00297826	9.60284e-06	chr11	+	10392281	10392405	198	74	124	Y
TTN-AS1	ENSG00000237298.9	1	0.00789564	3.70072e-05	chr2	+	178536333	178536462	203	74	129	N
AL669831.5	ENSG00000237491.9	1	0.00705661	3.21312e-05	chr1	+	803566	803667	175	74	101	Y
AL591485.1	ENSG00000285219.1	1	0.00054068	1.04174e-06	chr6	+	8779886	8780007	195	74	121	Y
SLC25A45	ENSG00000162241.12	1	0.00226559	6.62792e-06	chr11	-	65377332	65377423	165	74	91	Y
IL7	ENSG00000104432.14	1	0.00241311	7.17334e-06	chr8	-	78746893	78747096	277	74	203	Y
DRAM2	ENSG00000156171.14	1	0.0115118	6.05652e-05	chr1	-	111139065	111139123	132	74	58	Y
ABCC12	ENSG00000140798.16	1	0.000878343	1.96862e-06	chr16	-	48115414	48115618	278	74	204	N
AC018362.3	ENSG00000285942.1	1	0.00852978	4.09186e-05	chr15	-	42530914	42531069	229	74	155	Y
PTH1R	ENSG00000160801.14	1	0.00577015	2.45946e-05	chr3	+	46902900	46902951	125	74	51	N
IST1	ENSG00000182149.20	1	0.00104506	2.42447e-06	chr16	+	71891419	71891492	147	74	73	Y
TMEM132D-AS1	ENSG00000249196.6	1	0.00701169	3.18164e-05	chr12	+	129111419	129111515	170	74	96	N
PVT1	ENSG00000249859.10	1	0.00827647	3.94431e-05	chr8	+	128160755	128160881	200	74	126	N
AC024940.2	ENSG00000177359.20	1	0.0026208	7.98125e-06	chr12	-	31183213	31183323	184	74	110	Y
LINC01198	ENSG00000231817.8	1	0.011587	6.15074e-05	chr13	-	46460944	46461085	215	74	141	N
EDRF1-DT	ENSG00000224023.10	1	0.00489361	1.99518e-05	chr10	-	125704186	125704215	103	74	29	Y
MFSD2B	ENSG00000205639.10	1	0.00109708	2.57966e-06	chr2	+	24022432	24022516	158	74	84	N
AC009264.1	ENSG00000234352.9	1	6.9147e-05	8.48302e-08	chr7	-	137031904	137031963	133	74	59	Y
MYO18A	ENSG00000196535.16	1	0.0063457	2.7822e-05	chr17	-	29125892	29125967	149	74	75	N
AC011287.2	ENSG00000237713.1	1	0.00870033	4.20394e-05	chr7	-	13340102	13340260	232	74	158	Y
BNC2	ENSG00000173068.18	1	2.29147e-05	2.25257e-08	chr9	-	16421261	16421295	108	74	34	Y
SCN9A	ENSG00000169432.15	1	0.00640004	2.81802e-05	chr2	-	166321438	166321515	151	74	77	Y
AC007610.1	ENSG00000259843.2	1	0.00272206	8.50413e-06	chr16	-	50064690	50064807	191	74	117	N
TBC1D30	ENSG00000111490.13	1	0.00979988	4.94776e-05	chr12	+	64825383	64825597	288	74	214	Y
AC010148.1	ENSG00000235726.6	1	0.00792601	3.72119e-05	chr2	-	234857334	234857419	159	74	85	Y
PCCA	ENSG00000175198.17	1	0.000224239	3.56218e-07	chr13	+	100302923	100302998	149	74	75	N
PCCA	ENSG00000175198.17	1	0.000224657	3.58649e-07	chr13	+	100309832	100309908	150	74	76	Y
PTPRE	ENSG00000132334.16	1	0.000745247	1.57068e-06	chr10	+	127982273	127982296	97	74	23	Y
TTC41P	ENSG00000214198.8	1	0.00809931	3.8344e-05	chr12	-	103890764	103890904	214	74	140	Y
IQCM	ENSG00000234828.8	1	0.000694408	1.41438e-06	chr4	-	149815310	149815348	112	74	38	Y
PRCD	ENSG00000214140.11	1	0.0106053	5.49619e-05	chr17	+	76545895	76546131	310	74	236	Y
FOXP2	ENSG00000128573.25	1	0.0063457	2.78463e-05	chr7	+	114570806	114570881	149	74	75	N
LRRC37A11P	ENSG00000214553.10	1	0.00651509	2.88458e-05	chr17	+	39043198	39043279	155	74	81	N
SPG7	ENSG00000197912.15	1	0.00701169	3.17935e-05	chr16	+	89496101	89496199	172	74	98	Y
FAM19A2	ENSG00000198673.10	1	0.00360956	1.2945e-05	chr12	-	61890341	61890423	156	74	82	Y
CATSPERB	ENSG00000133962.7	0.97	0.0115881	6.16046e-05	chr14	-	91736693	91736849	230	74	156	N
ATP2A3	ENSG00000074370.18	0.963	0.0068009	3.04855e-05	chr17	-	3927980	3928038	132	74	58	Y
NSMAF	ENSG00000035681.9	0.96	0.000554011	1.07207e-06	chr8	-	58639967	58640102	209	74	135	N
FOXK2	ENSG00000141568.21	0.95	0.00104897	2.44874e-06	chr17	+	82600091	82600244	227	74	153	N
RFPL2	ENSG00000128253.14	0.95	0.000705783	1.44865e-06	chr22	-	32194344	32194490	220	74	146	Y
AL160269.1	ENSG00000285269.2	0.949	0.00357338	1.25895e-05	chr9	-	96249909	96250485	650	74	576	N
THNSL2	ENSG00000144115.16	0.947	0.00116474	2.7877e-06	chr2	+	88171226	88171307	155	74	81	N
AC239809.3	ENSG00000227733.9	0.943	0.00226559	6.6236e-06	chr1	-	148225075	148225289	288	74	214	Y
LINC00640	ENSG00000258479.5	0.942	8.53544e-05	1.12769e-07	chr14	+	51360717	51360926	283	74	209	Y
TFAP2B	ENSG00000008196.13	0.936	4.92931e-05	5.72426e-08	chr6	+	50822133	50822160	101	74	27	N
GAS5	ENSG00000234741.8	0.929	0.000274846	4.66871e-07	chr1	-	173865856	173865894	112	74	38	Y
INPP5F	ENSG00000198825.13	0.919	0.0167614	0.000101365	chr10	+	119819766	119819834	142	74	68	Y
TUBGCP5	ENSG00000275835.5	0.918	0.000606904	1.20275e-06	chr15	-	22996844	22996958	188	74	114	N
NUP50	ENSG00000093000.19	0.907	0.00566945	2.40316e-05	chr22	+	45165864	45166116	326	74	252	N
PROX2	ENSG00000119608.12	0.901	5.69999e-05	6.76867e-08	chr14	-	74865255	74865332	151	74	77	Y
BTBD19	ENSG00000222009.8	0.895	0.000165766	2.41168e-07	chr1	+	44812457	44812522	139	74	65	Y
ANKMY1	ENSG00000144504.15	0.893	0.000235183	3.86549e-07	chr2	-	240509347	240509455	182	74	108	N
RACGAP1	ENSG00000161800.13	0.893	0.000778149	1.67288e-06	chr12	-	50019743	50019806	137	74	63	N
TEAD4	ENSG00000197905.9	0.893	0.000778149	1.67288e-06	chr12	+	3012169	3012232	137	74	63	N
ATXN2	ENSG00000204842.16	0.892	7.42543e-05	9.34317e-08	chr12	-	111554157	111554217	134	74	60	N
FCMR	ENSG00000162894.12	0.891	0.00073421	1.53544e-06	chr1	-	206909461	206909520	133	74	59	Y
STARD6	ENSG00000174448.8	0.886	0.000229444	3.70289e-07	chr18	-	54329346	54329440	168	74	94	Y
MROH5	ENSG00000226807.6	0.886	0.0103135	5.30965e-05	chr8	-	141436685	141436862	251	74	177	N
WDR17	ENSG00000150627.15	0.883	3.29226e-05	3.47404e-08	chr4	+	176068219	176068386	241	74	167	Y
RIN2	ENSG00000132669.13	0.883	0.0250285	0.000174193	chr20	+	19815222	19815298	150	74	76	Y
ARIH2	ENSG00000177479.19	0.881	0.00219361	6.27934e-06	chr3	+	48944981	48945181	274	74	200	Y
YAF2	ENSG00000015153.14	0.879	0.00132517	3.34192e-06	chr12	-	42212443	42212484	115	74	41	Y
C8orf76	ENSG00000189376.12	0.874	4.92931e-05	5.7372e-08	chr8	-	123231721	123231757	110	74	36	N
AL590999.1	ENSG00000235033.7	0.872	0.0147586	8.53072e-05	chr6	-	39891622	39891763	215	74	141	N
RRP12	ENSG00000052749.13	0.869	0.000257912	4.34049e-07	chr10	-	97425673	97425739	140	74	66	N
PROM1	ENSG00000007062.11	0.868	0.00204738	5.74399e-06	chr4	-	16082104	16082185	155	74	81	N
CACNA1F	ENSG00000102001.12	0.866	0.00172187	4.59043e-06	chrX	-	49210964	49211092	202	74	128	Y
SOX6	ENSG00000110693.17	0.863	0.0157661	9.29104e-05	chr11	-	16095995	16096118	197	74	123	N
CCDC18-AS1	ENSG00000223745.7	0.863	0.0183394	0.000115235	chr1	-	93315148	93315269	195	74	121	Y
PHLDB1	ENSG00000019144.19	0.863	0.006465	2.85731e-05	chr11	+	118613293	118613450	231	74	157	Y
AL139011.2	ENSG00000258465.7	0.863	0.0455328	0.000392811	chr1	-	160263264	160263462	272	74	198	N
NELL1	ENSG00000165973.18	0.859	0.0321381	0.000244146	chr11	+	21534373	21534514	215	74	141	N
FGF13	ENSG00000129682.16	0.857	1.78874e-05	1.70831e-08	chrX	-	138990507	138990617	184	74	110	Y
ARMH1	ENSG00000198520.12	0.853	0.00272075	8.47298e-06	chr1	+	44723802	44723906	178	74	104	Y
AL591485.1	ENSG00000285219.1	0.85	0.0244978	0.000169922	chr6	+	8547116	8547214	172	74	98	Y
CD44	ENSG00000026508.18	0.85	0.0241433	0.000166893	chr11	+	35198147	35198246	173	74	99	N
WAS	ENSG00000015285.10	0.849	0.000397259	7.15422e-07	chrX	+	48683267	48683363	170	74	96	N
SRD5A3-AS1	ENSG00000249700.8	0.848	0.00232448	6.83675e-06	chr4	-	55377606	55377836	304	74	230	Y
KCNMA1	ENSG00000156113.23	0.846	0.000431394	7.87074e-07	chr10	-	77108285	77108377	166	74	92	Y
SCN5A	ENSG00000183873.15	0.846	0.0266282	0.000189725	chr3	-	38613742	38613834	166	74	92	Y
TEX41	ENSG00000226674.10	0.843	7.39578e-05	9.23179e-08	chr2	+	144940857	144940945	162	74	88	Y
SV2B	ENSG00000185518.11	0.843	0.0283533	0.000204669	chr15	+	91128722	91128810	162	74	88	Y
FAM122C	ENSG00000156500.15	0.841	0.0299584	0.000221226	chrX	+	134844109	134844193	158	74	84	N
TTN	ENSG00000155657.26	0.841	0.000516072	9.69976e-07	chr2	-	178665707	178665791	158	74	84	N
UPK3A	ENSG00000100373.10	0.84	3.62165e-05	3.93042e-08	chr22	+	45289060	45289143	157	74	83	Y
CRY1	ENSG00000008405.12	0.839	0.00939798	4.65371e-05	chr12	-	107049770	107049852	156	74	82	Y
ZNF185	ENSG00000147394.18	0.838	0.00845753	4.05055e-05	chrX	+	152936417	152936513	170	74	96	N
CCDC162P	ENSG00000203799.13	0.836	0.00383251	1.40324e-05	chr6	+	109352786	109352914	202	74	128	Y
ATP7B	ENSG00000123191.14	0.836	0.00059819	1.17607e-06	chr13	-	51961836	51961913	151	74	77	Y
CCDC162P	ENSG00000203799.13	0.835	0.00489361	1.99898e-05	chr6	+	109352838	109352914	150	74	76	Y
MNAT1	ENSG00000020426.11	0.834	0.00073421	1.53761e-06	chr14	+	60798086	60798160	148	74	74	Y
AC011632.1	ENSG00000253706.5	0.832	0.00821779	3.90342e-05	chr8	-	74845876	74845953	151	74	77	Y
MED13L	ENSG00000123066.8	0.831	0.000700031	1.43134e-06	chr12	-	116236820	116236890	144	74	70	Y
CRYZL2P-SEC16B	ENSG00000254154.8	0.831	0.0370161	0.000295468	chr1	-	177985859	177985929	144	74	70	Y
CCDC58	ENSG00000160124.9	0.83	0.000717502	1.47835e-06	chr3	-	122365564	122365633	143	74	69	N
LINC01515	ENSG00000228065.10	0.829	1.78874e-05	1.71617e-08	chr10	+	65766555	65766623	142	74	68	Y
MLIP	ENSG00000146147.15	0.827	0.0393766	0.00032267	chr6	+	54160366	54160432	140	74	66	N
SRD5A3-AS1	ENSG00000249700.8	0.824	0.00326092	1.09245e-05	chr4	-	55377606	55377786	254	74	180	N
MROH5	ENSG00000226807.6	0.821	0.0049169	2.0223e-05	chr8	-	141434823	141434926	177	74	103	Y
PGAM1P5	ENSG00000257150.3	0.821	0.0451632	0.000387961	chr12	+	95670490	95670548	132	74	58	Y
ULK4P3	ENSG00000178081.12	0.82	0.00358456	1.28123e-05	chr15	+	30115414	30115588	248	74	174	N
AC092821.3	ENSG00000284634.1	0.818	0.00640086	2.82393e-05	chr12	+	9634526	9634696	244	74	170	Y
RFPL2	ENSG00000128253.14	0.817	7.39578e-05	9.2477e-08	chr22	-	32194344	32194398	128	74	54	N
ZMAT1	ENSG00000166432.15	0.813	8.53544e-05	1.12724e-07	chrX	-	101892704	101892754	124	74	50	Y
GAL3ST1	ENSG00000128242.13	0.812	0.00116474	2.7937e-06	chr22	-	30563229	30563278	123	74	49	Y
ESCO1	ENSG00000141446.11	0.81	0.00122125	2.99649e-06	chr18	-	21596952	21596999	121	74	47	Y
LMO7-AS1	ENSG00000261105.5	0.807	0.00132517	3.34526e-06	chr13	-	75622259	75622303	118	74	44	Y
AC009070.1	ENSG00000286221.1	0.805	0.0269993	0.000192793	chr16	-	80840118	80840222	178	74	104	Y
RGS9	ENSG00000108370.17	0.804	0.00226112	6.56149e-06	chr17	+	65117054	65117210	230	74	156	N
CCDC58	ENSG00000160124.9	0.803	4.85828e-05	5.57812e-08	chr3	-	122372982	122373022	114	74	40	Y
SNHG1	ENSG00000255717.6	0.802	0.0302705	0.000224007	chr11	-	62853551	62853590	113	74	39	N
AL592293.1	ENSG00000215237.6	0.801	0.00013935	1.97257e-07	chr9	+	15007731	15007882	225	74	151	Y
NEK10	ENSG00000163491.16	0.792	0.00204738	5.74803e-06	chr3	-	27143444	27143474	104	74	30	N
PCAT1	ENSG00000253438.3	0.787	0.0331283	0.000253492	chr8	+	127013302	127013774	546	74	472	Y
AL139412.1	ENSG00000236947.5	0.785	0.0452332	0.00038916	chr1	-	156454642	156454795	227	74	153	N
CRIM1	ENSG00000150938.10	0.784	0.00061636	1.22633e-06	chr2	+	36378356	36378525	243	74	169	Y
DNAH14	ENSG00000185842.15	0.783	0.00410193	1.53549e-05	chr1	+	225192695	225192911	290	74	216	N
SPATS2	ENSG00000123352.17	0.782	0.00290806	9.23928e-06	chr12	+	49406472	49406565	167	74	93	N
WDR97	ENSG00000179698.13	0.779	0.0201686	0.000130184	chr8	+	144113439	144113517	152	74	78	N
GAS5	ENSG00000234741.8	0.774	0.0286283	0.000208252	chr1	-	173865509	173865547	112	74	38	Y
CCDC18-AS1	ENSG00000223745.7	0.767	9.2446e-08	4.58017e-11	chr1	-	93318167	93318228	135	74	61	Y
DUSP13	ENSG00000079393.20	0.766	0.0286292	0.000208484	chr10	-	75105660	75105868	282	74	208	Y
IDH3G	ENSG00000067829.19	0.763	0.0147158	8.49442e-05	chrX	-	153791190	153791308	192	74	118	Y
AP3B2	ENSG00000103723.13	0.76	0.0031189	1.02188e-05	chr15	-	82697856	82697978	196	74	122	Y
AL139011.2	ENSG00000258465.7	0.758	0.0131669	7.30006e-05	chr1	-	160278130	160278191	135	74	61	Y
RRP12	ENSG00000052749.13	0.756	0.011587	6.13658e-05	chr10	-	97424800	97424893	167	74	93	N
SCGB2B2	ENSG00000205209.7	0.756	0.030829	0.000230565	chr19	-	34594502	34596594	2166	74	2092	Y
RALGAPA1	ENSG00000174373.16	0.756	0.00573973	2.43746e-05	chr14	-	35688458	35688540	156	74	82	Y
OCSTAMP	ENSG00000149635.2	0.754	0.0358133	0.0002816	chr20	-	46545326	46546329	1077	74	1003	Y
MCPH1-AS1	ENSG00000249898.7	0.752	0.039051	0.000318774	chr8	-	6669988	6670240	326	74	252	N
IL15	ENSG00000164136.17	0.751	0.0346782	0.000269443	chr4	+	141688821	141689035	288	74	214	Y
LRRC3B	ENSG00000179796.12	0.746	0.00873598	4.23887e-05	chr3	+	26655909	26656804	969	74	895	Y
MIR1-1HG-AS1	ENSG00000174403.15	0.746	0.0176683	0.00011015	chr20	-	62547547	62547702	229	74	155	Y
TEX264	ENSG00000164081.12	0.746	0.000828169	1.81649e-06	chr3	+	51672340	51672392	126	74	52	Y
GALNS	ENSG00000141012.13	0.746	0.00981316	4.97179e-05	chr16	-	88843029	88843199	244	74	170	Y
LINC00894	ENSG00000235703.5	0.742	0.00763531	3.53067e-05	chrX	+	149941789	149941847	132	74	58	Y
SRD5A3-AS1	ENSG00000249700.8	0.741	0.0126869	6.9541e-05	chr4	-	55377606	55377770	238	74	164	Y
MIR9-3HG	ENSG00000255571.8	0.738	0.0443757	0.000378991	chr15	+	89379047	89379269	296	74	222	N
SBF2-AS1	ENSG00000246273.7	0.732	0.00170156	4.5229e-06	chr11	+	9779816	9779942	200	74	126	N
MGST3	ENSG00000143198.13	0.732	0.0176626	0.000109622	chr1	+	165654278	165654351	147	74	73	Y
INPP5F	ENSG00000198825.13	0.728	0.00337943	1.1481e-05	chr10	+	119757891	119757977	160	74	86	Y
EXOG	ENSG00000157036.13	0.726	0.00489361	2.00118e-05	chr3	+	38498766	38498836	144	74	70	Y
AL161910.1	ENSG00000285907.1	0.726	0.0418949	0.000351543	chr9	-	89602739	89602861	196	74	122	Y
SLC51A	ENSG00000163959.10	0.725	0.0205932	0.000134236	chr3	+	196225728	196225796	142	74	68	Y
YAF2	ENSG00000015153.14	0.724	0.018175	0.000113916	chr12	-	42235613	42235755	216	74	142	Y
SOX30	ENSG00000039600.11	0.724	0.0206952	0.00013671	chr5	-	157646636	157646816	254	74	180	N
CCDC171	ENSG00000164989.17	0.723	0.039612	0.000325742	chr9	+	16020588	16020794	280	74	206	Y
GOLGA4	ENSG00000144674.16	0.723	0.00673889	3.01016e-05	chr3	+	37273535	37273601	140	74	66	N
CDNF	ENSG00000185267.10	0.721	0.0459801	0.000398702	chr10	-	14836250	14836294	118	74	44	Y
ABCC6	ENSG00000091262.15	0.718	0.0223237	0.000151331	chr16	-	16162992	16163192	274	74	200	Y
SPATA6L	ENSG00000106686.16	0.718	0.023379	0.000158889	chr9	-	4618863	4618898	109	74	35	Y
MIR9-3HG	ENSG00000255571.8	0.717	0.00338111	1.15133e-05	chr15	+	89387430	89387538	182	74	108	N
GLT1D1	ENSG00000151948.12	0.71	0.0041825	1.60841e-05	chr12	+	128914932	128914989	131	74	57	N
LINC01134	ENSG00000236423.5	0.709	0.00631831	2.7577e-05	chr1	+	3913691	3914290	673	74	599	Y
TTLL10	ENSG00000162571.13	0.708	0.0285096	0.000206886	chr1	+	1174265	1174321	130	74	56	Y
AC002074.1	ENSG00000285090.1	0.704	0.0341142	0.000262914	chr7	-	94380306	94380385	153	74	79	Y
LINC00475	ENSG00000225511.7	0.703	0.029922	0.000220487	chr9	+	92141998	92142051	127	74	53	Y
CCDC144CP	ENSG00000154898.15	0.695	0.00870033	4.20837e-05	chr17	+	20394020	20394230	284	74	210	N
IQCH	ENSG00000103599.20	0.695	0.0416819	0.000349428	chr15	+	67395290	67395563	347	74	273	N
FAM66A	ENSG00000227888.4	0.695	0.0428367	0.000362478	chr8	+	12370760	12370828	142	74	68	Y
N4BP2L1	ENSG00000139597.18	0.694	0.00212177	6.00695e-06	chr13	-	32411527	32411592	139	74	65	Y
TPRG1	ENSG00000188001.10	0.692	0.0465563	0.000408786	chr3	+	189147583	189147647	138	74	64	Y
EYA1	ENSG00000104313.19	0.691	0.0476	0.000424495	chr8	-	71470857	71470931	148	74	74	Y
CATSPERE	ENSG00000179397.18	0.69	0.0342102	0.000264192	chr1	+	244518591	244518698	181	74	107	Y
PRSS36	ENSG00000178226.10	0.682	0.0127757	7.01285e-05	chr16	-	31140678	31140757	153	74	79	Y
KCTD20	ENSG00000112078.14	0.681	0.0400824	0.000331095	chr6	+	36451533	36451632	173	74	99	N
CNTN1	ENSG00000018236.15	0.677	0.00725231	3.32505e-05	chr12	+	40895949	40896109	234	74	160	Y
TBC1D22A	ENSG00000054611.14	0.673	0.0215544	0.000144759	chr22	+	46788979	46789037	132	74	58	Y
LRRC43	ENSG00000158113.13	0.673	0.0131743	7.3145e-05	chr12	+	122200188	122200330	216	74	142	Y
ITFG2	ENSG00000111203.13	0.67	0.01194	6.40387e-05	chr12	+	2840841	2840995	228	74	154	Y
GMDS-DT	ENSG00000250903.8	0.669	0.0041825	1.59703e-05	chr6	+	2271815	2273417	1676	74	1602	N
SETD6	ENSG00000103037.11	0.665	0.00914276	4.47219e-05	chr16	+	58516612	58516672	134	74	60	N
SH3YL1	ENSG00000035115.21	0.66	0	0	chr2	-	242797	242871	148	74	74	Y
PDZD2	ENSG00000133401.16	0.66	0.018047	0.000112972	chr5	+	31787636	31787718	156	74	82	Y
ABCC8	ENSG00000006071.13	0.659	0.02062	0.000135403	chr11	-	17395171	17395470	373	74	299	Y
CCDC18-AS1	ENSG00000223745.7	0.657	0.000554011	1.0805e-06	chr1	-	93318167	93318228	135	74	61	Y
MBP	ENSG00000197971.15	0.654	0.0469273	0.000416651	chr18	-	76988299	76988527	302	74	228	N
ABCA5	ENSG00000154265.16	0.651	0.0217623	0.000146669	chr17	-	69317704	69317823	193	74	119	Y
DPY19L2	ENSG00000177990.11	0.65	0.0104469	5.39766e-05	chr12	-	63665834	63665859	99	74	25	Y
BTBD16	ENSG00000138152.8	0.645	0.00764837	3.54272e-05	chr10	+	122307188	122307308	194	74	120	N
SRGAP3	ENSG00000196220.16	0.645	0.0293401	0.000215046	chr3	-	9028099	9028130	105	74	31	Y
DYRK1A	ENSG00000157540.21	0.645	0.0103135	5.32062e-05	chr21	+	37425689	37425781	166	74	92	Y
CEP95	ENSG00000258890.7	0.643	0.0316964	0.000240043	chr17	+	64520485	64520576	165	74	91	Y
SIN3A	ENSG00000169375.15	0.637	0.0142276	8.08955e-05	chr15	-	75448052	75448173	195	74	121	Y
ALDH1L1	ENSG00000144908.13	0.636	0.0201686	0.000130457	chr3	-	126130222	126130293	145	74	71	Y
SGCE	ENSG00000127990.17	0.635	0.0109609	5.73219e-05	chr7	-	94622515	94622626	185	74	111	N
MRVI1	ENSG00000072952.18	0.631	0.00774973	3.60186e-05	chr11	-	10687508	10687777	343	74	269	Y
B3GNTL1	ENSG00000175711.8	0.629	0.0296972	0.000218597	chr17	-	83005574	83005671	171	74	97	Y
SYNPR-AS1	ENSG00000241359.1	0.626	0.0280302	0.000201918	chr3	-	63427432	63427583	225	74	151	Y
TFDP2	ENSG00000114126.17	0.625	0.025484	0.000178967	chr3	-	142000251	142000354	177	74	103	Y
LINC01237	ENSG00000233806.7	0.625	0.00182193	4.94314e-06	chr2	+	241934073	241934210	211	74	137	Y
C14orf93	ENSG00000100802.15	0.62	0.0139386	7.82949e-05	chr14	-	22999956	23000117	235	74	161	Y
SHPRH	ENSG00000146414.16	0.618	0.0206101	0.000134689	chr6	-	145888019	145888100	155	74	81	N
CCDC162P	ENSG00000203799.13	0.616	0.0120525	6.50211e-05	chr6	+	109300230	109300369	213	74	139	Y
RFX7	ENSG00000181827.14	0.614	0.0103135	5.31647e-05	chr15	-	56160715	56160747	106	74	32	Y
CCDC189	ENSG00000196118.12	0.613	0.0167614	0.000101259	chr16	-	30759653	30759809	230	74	156	N
SYCP2	ENSG00000196074.13	0.613	0.0164556	9.84946e-05	chr20	-	59877384	59877555	245	74	171	N
SGCE	ENSG00000127990.17	0.611	0.0142023	8.02313e-05	chr7	-	94622545	94622626	155	74	81	N
TSC1	ENSG00000165699.14	0.611	0.0359901	0.000283599	chr9	-	132942214	132942426	286	74	212	Y
PSMB8-AS1	ENSG00000204261.8	0.611	0.0250285	0.000174107	chr6	+	32844644	32844870	300	74	226	Y
AL359538.1	ENSG00000243008.2	0.602	0.0400824	0.000331291	chr13	+	24597101	24597277	250	74	176	Y
AC104257.1	ENSG00000253507.5	0.602	0.000138577	1.95072e-07	chr8	+	131315759	131315883	198	74	124	Y
RFPL3S	ENSG00000205853.10	0.6	0.0129714	7.16104e-05	chr22	-	32362971	32363058	161	74	87	N
CCDC18-AS1	ENSG00000223745.7	0.597	0.00133586	3.38275e-06	chr1	-	93318167	93318228	135	74	61	Y
TMEM14B	ENSG00000137210.13	0.595	0.0142276	8.10073e-05	chr6	+	10826563	10826612	123	74	49	Y
TFDP2	ENSG00000114126.17	0.595	0.0216183	0.000145529	chr3	-	142000251	142000354	177	74	103	Y
GPR141	ENSG00000187037.8	0.595	0.0157661	9.29907e-05	chr7	+	37729915	37730038	197	74	123	N
FBXL13	ENSG00000161040.16	0.594	0.00960897	4.82606e-05	chr7	-	102832839	102832974	209	74	135	N
LINC00894	ENSG00000235703.5	0.594	0.00988538	5.04266e-05	chrX	+	149942183	149942329	220	74	146	Y
LPP	ENSG00000145012.13	0.593	0	0	chr3	+	188341662	188341719	131	74	57	N
MYO7A	ENSG00000137474.21	0.59	0.0239386	0.000164914	chr11	+	77139400	77139480	154	74	80	Y
CBS	ENSG00000160200.17	0.586	0.0389898	0.000317686	chr21	-	43056057	43056099	116	74	42	N
MMP23B	ENSG00000189409.13	0.584	0.0184702	0.000117074	chr1	+	1632709	1632913	278	74	204	N
SH3YL1	ENSG00000035115.21	0.581	0	0	chr2	-	243502	243562	134	74	60	N
HIVEP3	ENSG00000127124.16	0.576	0.0142276	8.08376e-05	chr1	-	41524734	41524910	250	74	176	Y
EFHB	ENSG00000163576.18	0.574	0.0494601	0.000447696	chr3	-	19888443	19888651	282	74	208	Y
CATSPER2	ENSG00000166762.18	0.569	0.0102651	5.25838e-05	chr15	-	43639642	43639798	230	74	156	N
DOK2	ENSG00000147443.13	0.568	0.0432944	0.000367712	chr8	-	21911900	21911988	162	74	88	Y
TMEM241	ENSG00000134490.14	0.567	0.0142199	8.05162e-05	chr18	-	23368714	23368750	110	74	36	N
COBLL1	ENSG00000082438.16	0.566	0.00703948	3.19979e-05	chr2	-	164703627	164703671	118	74	44	Y
PRSS36	ENSG00000178226.10	0.564	0.0367178	0.000291642	chr16	-	31141468	31141610	216	74	142	Y
GTDC1	ENSG00000121964.14	0.561	0.0266282	0.00018967	chr2	-	144127923	144128044	195	74	121	Y
ABCC8	ENSG00000006071.13	0.557	0.0416384	0.000348657	chr11	-	17395089	17395275	260	74	186	N
SRP54-AS1	ENSG00000258704.6	0.556	0.0351533	0.000274516	chr14	-	34954858	34954954	170	74	96	N
TRMT2B	ENSG00000188917.15	0.552	0.0476633	0.000426184	chrX	-	101041316	101041371	129	74	55	Y
SLC3A2	ENSG00000168003.16	0.549	5.90657e-07	3.66957e-10	chr11	+	62870744	62870837	167	74	93	N
ERMARD	ENSG00000130023.16	0.548	0.0041825	1.59534e-05	chr6	+	169776333	169776411	152	74	78	N
ZNF518A	ENSG00000177853.14	0.545	0.0201686	0.000130503	chr10	+	96203573	96203628	129	74	55	Y
CLN6	ENSG00000128973.13	0.541	0.0307039	0.000228942	chr15	-	68248353	68248481	202	74	128	Y
SNTG1	ENSG00000147481.16	0.539	0.0467962	0.000415119	chr8	+	49914973	49915022	123	74	49	Y
TXNL4A	ENSG00000141759.15	0.535	0.0400874	0.000331962	chr18	-	80030520	80030577	131	74	57	N
PSPH	ENSG00000146733.14	0.531	0.0461916	0.00040249	chr7	-	56043147	56043261	188	74	114	N
IQCD	ENSG00000166578.10	0.53	0.0164126	9.79651e-05	chr12	-	113200579	113200813	308	74	234	N
SLC38A9	ENSG00000177058.12	0.53	0.0310514	0.000233937	chr5	-	55673303	55673448	219	74	145	Y
KANK1	ENSG00000107104.18	0.529	0.0412152	0.000343895	chr9	+	549106	549721	689	74	615	N
ICAM5	ENSG00000105376.5	0.528	0.0365474	0.000289139	chr19	+	10291071	10291316	319	74	245	Y
MIR2052HG	ENSG00000254349.5	0.518	0.0307039	0.000229388	chr8	+	74758110	74758150	114	74	40	Y
ENTPD6	ENSG00000197586.12	0.516	0.0429304	0.000363608	chr20	+	25197104	25197226	196	74	122	Y
LPP	ENSG00000145012.13	0.506	0.00226109	6.54362e-06	chr3	+	188341662	188341719	131	74	57	N
DMAC2	ENSG00000105341.18	0.504	0	0	chr19	-	41433271	41433434	237	74	163	Y
CSGALNACT1	ENSG00000147408.14	0.5	0.0411075	0.00034235	chr8	-	19585165	19585317	226	74	152	Y
LINC01184	ENSG00000245937.7	0.5	0.0430796	0.00036555	chr5	-	128076946	128077093	221	74	147	N
AL445250.1	ENSG00000225096.2	0.5	0.0470387	0.00041838	chr6	+	57965516	57965743	301	74	227	Y
LINC01515	ENSG00000228065.10	0.5	0.029237	0.00021406	chr10	+	65581611	65581673	136	74	62	Y
DRC1	ENSG00000157856.12	0.5	0.0308509	0.00023169	chr2	+	26424270	26424454	258	74	184	Y
TRIM55	ENSG00000147573.17	0.5	0.0258972	0.000182886	chr8	+	66154046	66154334	362	74	288	N
POLB	ENSG00000070501.12	0.5	0.0479637	0.000430379	chr8	+	42352518	42352568	124	74	50	Y
U95743.1	ENSG00000262267.5	0.5	0.0213809	0.000142758	chr16	-	13767036	13767366	404	74	330	N
AC104938.1	ENSG00000260037.5	0.5	0.0366131	0.00029018	chr15	+	71822034	71822199	239	74	165	N
LINC00466	ENSG00000224209.7	0.5	0.0171453	0.000105656	chr1	-	63190439	63190524	159	74	85	Y
PLEKHM1P1	ENSG00000214176.9	0.5	0.046744	0.00041367	chr17	-	64782481	64782619	212	74	138	N
BDNF	ENSG00000176697.19	0.5	0.0154074	8.97843e-05	chr11	-	27674059	27674342	357	74	283	Y
IGFBP6	ENSG00000167779.9	0.5	0.0425314	0.000358222	chr12	+	53099266	53099324	132	74	58	Y
ITGB7	ENSG00000139626.16	0.498	0.0262076	0.000185697	chr12	-	53192690	53192910	294	74	220	Y
ATL1	ENSG00000198513.11	0.495	0.0498181	0.000452111	chr14	+	50629994	50630009	89	74	15	N
TMEM241	ENSG00000134490.14	0.495	0.0201686	0.000130674	chr18	-	23370215	23370261	120	74	46	Y
STK33	ENSG00000130413.15	0.481	4.06668e-09	1.59905e-12	chr11	-	8476686	8476751	139	74	65	Y
NEPRO	ENSG00000163608.15	0.48	0.0129562	7.13407e-05	chr3	-	113012733	113012811	152	74	78	N
AC091167.7	ENSG00000284626.1	0.478	0.0389898	0.000317968	chr15	+	90244117	90244217	174	74	100	Y
IRF3	ENSG00000126456.16	0.476	0.00623426	2.7063e-05	chr19	-	49664586	49664673	161	74	87	N
SPIN1	ENSG00000106723.17	0.471	0.0458656	0.000396404	chr9	+	88415606	88415699	167	74	93	N
FGGY	ENSG00000172456.17	0.461	0.0370616	0.000298163	chr1	+	59331842	59332032	264	74	190	Y
RDH16	ENSG00000139547.7	0.459	0.0320712	0.000243133	chr12	-	56954905	56955164	333	74	259	Y
NDUFB2	ENSG00000090266.13	0.457	0.0299584	0.000220998	chr7	+	140698074	140698268	268	74	194	Y
OAT	ENSG00000065154.11	0.454	1.45253e-07	7.42492e-11	chr10	-	124414952	124415072	194	74	120	N
PSMB8-AS1	ENSG00000204261.8	0.453	0.0342102	0.00026401	chr6	+	32844809	32844870	135	74	61	Y
CCDC18-AS1	ENSG00000223745.7	0.422	0.000341249	6.01135e-07	chr1	-	93318167	93318228	135	74	61	Y
FRAS1	ENSG00000138759.19	0.417	0.000142658	2.03062e-07	chr4	+	78068552	78068689	211	74	137	Y
IDO1	ENSG00000131203.13	0.413	0.0120311	6.47164e-05	chr8	+	39908988	39909030	116	74	42	N
OTOG	ENSG00000188162.10	0.411	0.0186659	0.000118608	chr11	+	17555778	17555897	193	74	119	Y
CROCC	ENSG00000058453.17	0.403	0.0139386	7.8375e-05	chr1	+	16948798	16948926	202	74	128	Y
LPP	ENSG00000145012.13	0.4	0	0	chr3	+	188341662	188341719	131	74	57	N
ZC2HC1C	ENSG00000119703.14	0.395	0.0183618	0.000115921	chr14	+	75073570	75073635	139	74	65	Y
ATP4A	ENSG00000105675.8	0.387	0.0284626	0.000205704	chr19	-	35556912	35557088	250	74	176	Y
AL360181.3	ENSG00000254536.1	0.386	0.0333189	0.00025542	chr10	+	133399169	133399226	131	74	57	N
STK33	ENSG00000130413.15	0.38	0.00182656	4.97007e-06	chr11	-	8476686	8476751	139	74	65	Y
SLC3A2	ENSG00000168003.16	0.375	0.00226559	6.62316e-06	chr11	+	62870744	62870837	167	74	93	N
DENND1C	ENSG00000205744.10	0.373	0.0386928	0.000314937	chr19	-	6475705	6475751	120	74	46	Y
TMEM241	ENSG00000134490.14	0.371	0.0111008	5.81408e-05	chr18	-	23365633	23365668	109	74	35	Y
RPS6KL1	ENSG00000198208.11	0.362	0.0308509	0.00023137	chr14	-	74918512	74918605	167	74	93	N
SLC25A26	ENSG00000144741.17	0.362	0.00346204	1.20455e-05	chr3	+	66304452	66304537	159	74	85	Y
LPP	ENSG00000145012.13	0.36	0.0164556	9.87396e-05	chr3	+	188341662	188341719	131	74	57	N
AL359538.1	ENSG00000243008.2	0.354	0.0283533	0.000204691	chr13	+	24595788	24595859	145	74	71	Y
VWDE	ENSG00000146530.14	0.343	4.57455e-05	5.21638e-08	chr7	-	12388807	12388957	224	74	150	N
HFM1	ENSG00000162669.16	0.33	0.00870033	4.19225e-05	chr1	-	91316390	91316476	160	74	86	Y
CCDC189	ENSG00000196118.12	0.324	0.0400874	0.000331812	chr16	-	30759653	30759724	145	74	71	Y
ITPRIPL1	ENSG00000198885.9	0.305	6.95017e-06	5.75246e-09	chr2	+	96325746	96325849	177	74	103	Y
OBSCN	ENSG00000154358.20	0.303	9.99695e-05	1.34436e-07	chr1	+	228219323	228219599	350	74	276	N
LRRC27	ENSG00000148814.18	0.295	0.0183454	0.000115417	chr10	+	132348962	132349057	169	74	95	Y
MIOS	ENSG00000164654.16	0.294	0.00321893	1.07332e-05	chr7	+	7567606	7567688	156	74	82	Y
ZSCAN10	ENSG00000130182.8	0.293	4.91331e-06	3.88455e-09	chr16	-	3093267	3093358	165	74	91	Y
TINAGL1	ENSG00000142910.16	0.292	0.0248226	0.00017237	chr1	+	31577133	31577458	399	74	325	Y
COPE	ENSG00000105669.14	0.29	1.55529e-05	1.44327e-08	chr19	-	18905866	18905935	143	74	69	N
STK33	ENSG00000130413.15	0.289	0.0220017	0.000148802	chr11	-	8480533	8480614	155	74	81	N
OBSCN	ENSG00000154358.20	0.287	0.000800208	1.73686e-06	chr1	+	228308110	228308383	347	74	273	N
SDHAP1	ENSG00000185485.14	0.282	2.74104e-08	1.2718e-11	chr3	-	195985626	195985789	237	74	163	Y
OBSCN	ENSG00000154358.20	0.278	0.000565649	1.10764e-06	chr1	+	228219323	228219599	350	74	276	N
AC104257.1	ENSG00000253507.5	0.268	0	0	chr8	+	131315759	131315883	198	74	124	Y
PROCR	ENSG00000101000.6	0.266	2.20655e-06	1.52704e-09	chr20	+	35177086	35177215	203	74	129	N
UNC80	ENSG00000144406.18	0.262	0.013085	7.23646e-05	chr2	+	209869104	209869234	204	74	130	Y
COA1	ENSG00000106603.18	0.262	0.0397476	0.000327898	chr7	-	43665657	43665722	139	74	65	Y
SEC31B	ENSG00000075826.17	0.261	0.011587	6.14679e-05	chr10	-	100501653	100501710	131	74	57	N
SLC3A2	ENSG00000168003.16	0.258	3.0948e-09	1.11955e-12	chr11	+	62876783	62876879	170	74	96	N
SLC3A2	ENSG00000168003.16	0.257	1.90418e-09	6.28941e-13	chr11	+	62876786	62876879	167	74	93	N
ZNF678	ENSG00000181450.17	0.256	0.00445386	1.7583e-05	chr1	+	227650955	227651076	195	74	121	Y
TSSC2	ENSG00000223756.6	0.248	0.0370323	0.000296471	chr11	+	3393085	3393159	148	74	74	Y
DDR1	ENSG00000204580.13	0.246	2.9653e-09	1.04938e-12	chr6	+	30895403	30895514	185	74	111	N
FAM118A	ENSG00000100376.12	0.242	0	0	chr22	+	45327841	45328063	296	74	222	N
TEX9	ENSG00000151575.14	0.238	0.0449888	0.000384934	chr15	+	56391242	56391418	250	74	176	Y
ISPD	ENSG00000214960.10	0.232	0.0425329	0.000358569	chr7	-	16308522	16308627	179	74	105	N
RABL2A	ENSG00000144134.18	0.23	0.0120525	6.49832e-05	chr2	+	113640893	113641005	186	74	112	Y
IGFLR1	ENSG00000126246.10	0.228	0.00707736	3.22814e-05	chr19	-	35740379	35740564	259	74	185	Y
PTPN6	ENSG00000111679.17	0.225	0.00551411	2.32431e-05	chr12	+	6951608	6951731	197	74	123	N
FBLN5	ENSG00000140092.14	0.223	0.0307039	0.000229014	chr14	-	91939849	91939950	175	74	101	Y
AP000295.1	ENSG00000249624.9	0.223	0.0466175	0.000410704	chr21	+	33262792	33263637	919	74	845	Y
AL157778.1	ENSG00000281566.3	0.222	0.000214665	3.35944e-07	chrX	+	98578985	98579074	163	74	89	Y
CROCC	ENSG00000058453.17	0.221	0.00381986	1.39142e-05	chr1	+	16948330	16948524	268	74	194	Y
SYNE4	ENSG00000181392.16	0.221	0.0465244	0.000407585	chr19	-	36007124	36007268	218	74	144	N
AGAP4	ENSG00000188234.13	0.22	6.49982e-05	7.82071e-08	chr10	-	45848842	45848912	144	74	70	Y
CEL	ENSG00000170835.14	0.212	0.0169585	0.000103549	chr9	+	133066529	133066660	205	74	131	Y
ZNF155	ENSG00000204920.11	0.211	0.00176455	4.75972e-06	chr19	+	43990023	43990112	163	74	89	Y
ST6GALNAC6	ENSG00000160408.14	0.21	3.62165e-05	3.93032e-08	chr9	-	127897955	127898010	129	74	55	Y
TULP3	ENSG00000078246.17	0.206	4.6456e-06	3.58031e-09	chr12	+	2937630	2937729	173	74	99	N
IGFLR1	ENSG00000126246.10	0.2	0.00860434	4.13439e-05	chr19	-	35739709	35740086	451	74	377	Y
IGFLR1	ENSG00000126246.10	0.2	0.00830533	3.96459e-05	chr19	-	35739709	35740088	453	74	379	Y
STK33	ENSG00000130413.15	0.198	0.0403613	0.000334678	chr11	-	8476686	8476751	139	74	65	Y
TRPT1	ENSG00000149743.14	0.194	2.74104e-08	1.25904e-11	chr11	-	64225785	64225869	158	74	84	N
ZNF333	ENSG00000160961.12	0.193	0.0122258	6.65326e-05	chr19	+	14695009	14695133	198	74	124	Y
PAX8-AS1	ENSG00000189223.14	0.191	0.0326006	0.000248685	chr2	+	113236512	113236613	175	74	101	Y
CROCC	ENSG00000058453.17	0.19	0.00290806	9.23429e-06	chr1	+	16950952	16951122	244	74	170	Y
ARMC4	ENSG00000169126.15	0.175	0.0142276	8.08198e-05	chr10	-	27968922	27969018	170	74	96	N
CGNL1	ENSG00000128849.10	0.171	0.0237869	0.000163307	chr15	+	57405965	57406064	173	74	99	N
PAX8-AS1	ENSG00000189223.14	0.169	0.0206219	0.000135902	chr2	+	113236512	113236622	184	74	110	Y
AKNA	ENSG00000106948.16	0.169	0.0026208	7.98902e-06	chr9	-	114381059	114381446	461	74	387	N
MICAL3	ENSG00000243156.8	0.168	0.0159072	9.40101e-05	chr22	-	17812506	17812557	125	74	51	N
TSGA10	ENSG00000135951.15	0.166	0.0108353	5.64094e-05	chr2	-	99118550	99118686	210	74	136	Y
SENP7	ENSG00000138468.16	0.163	0.0186441	0.000118323	chr3	-	101417592	101417790	272	74	198	N
AC009055.2	ENSG00000260834.1	0.162	0.0211661	0.000140321	chr16	-	65233014	65233885	945	74	871	Y
C2orf76	ENSG00000186132.15	0.158	0.00684545	3.09006e-05	chr2	-	119321153	119321204	125	74	51	N
TAP2	ENSG00000204267.14	0.156	0.00358456	1.28263e-05	chr6	-	32830617	32830806	263	74	189	N
SAT2	ENSG00000141504.11	0.15	0.00941474	4.67187e-05	chr17	-	7626942	7627044	176	74	102	N
ZNF678	ENSG00000181450.17	0.148	0.00711589	3.25131e-05	chr1	+	227646543	227646670	201	74	127	Y
FAM118A	ENSG00000100376.12	0.148	8.65703e-06	7.625e-09	chr22	+	45330602	45330731	203	74	129	N
MEAK7	ENSG00000140950.16	0.146	0.000603979	1.1922e-06	chr16	-	84503957	84504147	264	74	190	Y
TMEM230	ENSG00000089063.15	0.138	0.0255448	0.000179996	chr20	-	5111499	5111605	180	74	106	Y
SH3YL1	ENSG00000035115.21	0.138	3.69531e-07	2.12142e-10	chr2	-	244626	244738	186	74	112	Y
TRMT1	ENSG00000104907.12	0.138	0.00344757	1.19001e-05	chr19	-	13109914	13110001	161	74	87	N
NTPCR	ENSG00000135778.12	0.136	4.01334e-06	3.06147e-09	chr1	+	232955556	232955719	237	74	163	Y
ORAI2	ENSG00000160991.16	0.134	0.0370323	0.000296251	chr7	+	102436229	102436333	178	74	104	Y
TRIM16L	ENSG00000108448.21	0.131	0.0187348	0.000119488	chr17	+	18731069	18731235	240	74	166	Y
KIFC3	ENSG00000140859.16	0.13	0.00487775	1.97935e-05	chr16	-	57788574	57788713	213	74	139	Y
NSUN6	ENSG00000241058.4	0.126	0.000527318	9.99767e-07	chr10	-	18648489	18648645	230	74	156	N
FAM45A	ENSG00000119979.18	0.125	0.00190977	5.24156e-06	chr10	+	119104763	119105006	317	74	243	N
IGFLR1	ENSG00000126246.10	0.124	0.0156032	9.1689e-05	chr19	-	35739709	35739769	134	74	60	N
FAM45A	ENSG00000119979.18	0.12	0.00383251	1.4045e-05	chr10	+	119104763	119105022	333	74	259	Y
SFXN4	ENSG00000183605.16	0.12	8.82343e-13	2.22045e-16	chr10	-	119161054	119161081	101	74	27	N
IL17RA	ENSG00000177663.13	0.119	0.00389582	1.44302e-05	chr22	+	17105852	17105954	176	74	102	N
FANCA	ENSG00000187741.15	0.116	1.69053e-06	1.14334e-09	chr16	-	89762637	89762793	230	74	156	N
SH3BP1	ENSG00000100092.22	0.115	0.00984236	5.00017e-05	chr22	+	37641125	37641168	117	74	43	Y
CAST	ENSG00000153113.23	0.115	0.000235183	3.84904e-07	chr5	+	96740744	96740783	113	74	39	N
NSUN6	ENSG00000241058.4	0.113	0.00105838	2.48034e-06	chr10	-	18642475	18642555	154	74	80	Y
AC104257.1	ENSG00000253507.5	0.113	0	0	chr8	+	131315759	131315883	198	74	124	Y
SPIN1	ENSG00000106723.17	0.108	0.0115889	6.16998e-05	chr9	+	88418777	88418951	248	74	174	N
ERMARD	ENSG00000130023.16	0.105	0.00640004	2.81853e-05	chr6	+	169776454	169776673	293	74	219	N
ABCC1	ENSG00000103222.19	0.104	0.0394838	0.000323859	chr16	+	16068155	16068302	221	74	147	N
TMEM230	ENSG00000089063.15	0.101	0.000666822	1.34771e-06	chr20	-	5111499	5111605	180	74	106	Y
FBN3	ENSG00000142449.13	0.1	0.000864718	1.92929e-06	chr19	-	8109630	8109753	197	74	123	N
ST6GALNAC6	ENSG00000160408.14	0.099	0.0176626	0.00010975	chr9	-	127897825	127898010	259	74	185	Y
HMBOX1	ENSG00000147421.18	0.098	0.0164556	9.87391e-05	chr8	+	28924639	28924755	190	74	116	Y
ODF2L	ENSG00000122417.15	0.097	0.00111419	2.63742e-06	chr1	-	86382241	86382358	191	74	117	N
SNAP23	ENSG00000092531.10	0.096	2.13779e-11	5.88418e-15	chr15	+	42528261	42528420	233	74	159	N
VPS13A	ENSG00000197969.13	0.094	0.0136923	7.65592e-05	chr9	+	77282120	77282274	228	74	154	Y
ORAI2	ENSG00000160991.16	0.094	0.00809931	3.81855e-05	chr7	+	102436224	102436333	183	74	109	Y
ZSCAN10	ENSG00000130182.8	0.094	1.50457e-09	4.73288e-13	chr16	-	3092541	3093004	537	74	463	Y
DHRS1	ENSG00000157379.14	0.093	0.000518648	9.78897e-07	chr14	-	24291555	24291625	144	74	70	Y
EOGT	ENSG00000163378.14	0.093	0.00968537	4.88233e-05	chr3	-	69009636	69009860	298	74	224	Y
PPIP5K2	ENSG00000145725.19	0.09	0.0115889	6.17934e-05	chr5	+	103176865	103176910	119	74	45	N
ABHD8	ENSG00000127220.6	0.09	0.0161947	9.62529e-05	chr19	-	17294674	17294845	245	74	171	N
AC092072.1	ENSG00000178386.13	0.088	0.0370616	0.00029803	chr19	+	44063264	44063566	376	74	302	Y
SFXN2	ENSG00000156398.13	0.087	0	0	chr10	+	102727674	102727791	191	74	117	N
SPIN1	ENSG00000106723.17	0.087	0.01245	6.79489e-05	chr9	+	88418849	88418951	176	74	102	N
ZSCAN10	ENSG00000130182.8	0.085	2.4542e-09	8.4921e-13	chr16	-	3092676	3093004	402	74	328	Y
PLD3	ENSG00000105223.20	0.084	0.000292033	4.98361e-07	chr19	+	40365552	40365930	452	74	378	N
NMRK1	ENSG00000106733.21	0.082	0.0155957	9.14947e-05	chr9	-	75069741	75069813	146	74	72	N
USP13	ENSG00000058056.9	0.079	0.046641	0.000411542	chr3	+	179690240	179690301	135	74	61	Y
SLC3A2	ENSG00000168003.16	0.078	0.00331451	1.11562e-05	chr11	+	62871576	62871669	167	74	93	N
NSRP1	ENSG00000126653.18	0.078	0.0262598	0.000186273	chr17	+	30118079	30118173	168	74	94	Y
ZSCAN10	ENSG00000130182.8	0.077	2.18383e-08	9.78917e-12	chr16	-	3092541	3093004	537	74	463	Y
PLD3	ENSG00000105223.20	0.075	7.73812e-05	9.98003e-08	chr19	+	40365661	40365930	343	74	269	Y
ZSCAN10	ENSG00000130182.8	0.074	5.21808e-07	3.2008e-10	chr16	-	3092048	3092316	342	74	268	Y
SNHG14	ENSG00000224078.14	0.074	0.0321728	0.000244663	chr15	+	25067411	25067531	194	74	120	N
CROCC	ENSG00000058453.17	0.071	0.0333189	0.000255475	chr1	+	16922662	16922798	210	74	136	Y
COL27A1	ENSG00000196739.15	0.071	0.0138204	7.73842e-05	chr9	+	114289241	114289295	128	74	54	N
PLD3	ENSG00000105223.20	0.066	4.22344e-05	4.64994e-08	chr19	+	40365717	40365930	287	74	213	N
HUNK	ENSG00000142149.9	0.065	0.0486083	0.000438654	chr21	+	31990128	31990176	122	74	48	N
WDR62	ENSG00000075702.18	0.063	0.0370323	0.000296317	chr19	+	36101663	36101774	185	74	111	N
TMEM129	ENSG00000168936.11	0.062	0.0442536	0.000377599	chr4	-	1717515	1717675	234	74	160	Y
TEAD3	ENSG00000007866.21	0.061	0.0416384	0.000348736	chr6	-	35480311	35480374	137	74	63	N
TMEM126B	ENSG00000171204.12	0.058	0.00628366	2.73764e-05	chr11	+	85629131	85629203	146	74	72	N
QPRT	ENSG00000103485.18	0.058	0.017431	0.000107745	chr16	+	29694663	29695199	610	74	536	Y
PCNT	ENSG00000160299.17	0.057	0.0451632	0.000387672	chr21	+	46381693	46381840	221	74	147	N
QPRT	ENSG00000103485.18	0.057	0.00532234	2.23091e-05	chr16	+	29694663	29694755	166	74	92	Y
MAD2L2	ENSG00000116670.15	0.057	0.0425349	0.000359255	chr1	-	11681038	11681438	474	74	400	Y
ZSCAN10	ENSG00000130182.8	0.056	1.16234e-05	1.06948e-08	chr16	-	3092048	3092316	342	74	268	Y
LSM2	ENSG00000204392.11	0.054	7.16269e-06	6.02716e-09	chr6	-	31806074	31806121	121	74	47	Y
POLR1B	ENSG00000125630.15	0.054	1.36269e-06	8.89466e-10	chr2	+	112549266	112549399	207	74	133	Y
LTBP4	ENSG00000090006.17	0.053	0.039214	0.000320721	chr19	+	40623935	40624082	221	74	147	N
TMEM126B	ENSG00000171204.12	0.051	0.0183618	0.000115953	chr11	+	85629131	85629262	205	74	131	Y
OMA1	ENSG00000162600.12	0.05	0.0458674	0.00039678	chr1	-	58506059	58506209	224	74	150	N
ZNF134	ENSG00000213762.12	0.049	1.27032e-06	8.19181e-10	chr19	+	57618791	57618877	160	74	86	Y
TYRO3	ENSG00000092445.12	0.049	3.79918e-08	1.82252e-11	chr15	+	41564183	41564270	161	74	87	N
LAMA5	ENSG00000130702.15	0.049	0.00358456	1.27707e-05	chr20	-	62322657	62322758	175	74	101	Y
COQ8A	ENSG00000163050.17	0.049	0.0033082	1.11089e-05	chr1	+	226982893	226983034	215	74	141	N
SPDL1	ENSG00000040275.17	0.048	0.00836591	4.00009e-05	chr5	+	169587260	169587372	186	74	112	Y
HAGH	ENSG00000063854.13	0.047	0.00981316	4.96276e-05	chr16	-	1819114	1819223	183	74	109	Y
SPDL1	ENSG00000040275.17	0.045	0.00777226	3.62455e-05	chr5	+	169587198	169587372	248	74	174	N
SLC25A26	ENSG00000144741.17	0.045	0.000175458	2.56649e-07	chr3	+	66346363	66346408	119	74	45	N
ITPR3	ENSG00000096433.11	0.044	0.00916889	4.4994e-05	chr6	+	33659020	33659119	173	74	99	N
TSSC2	ENSG00000223756.6	0.043	0.0460675	0.000400685	chr11	+	3397116	3397406	364	74	290	Y
OPA1	ENSG00000198836.9	0.043	0.00882439	4.29564e-05	chr3	+	193617177	193617285	182	74	108	N
CAB39L	ENSG00000102547.19	0.041	0.0467349	0.000412737	chr13	-	49412911	49413040	203	74	129	N
TCTN3	ENSG00000119977.21	0.04	0.00300022	9.74381e-06	chr10	-	95680471	95680609	212	74	138	N
COQ8B	ENSG00000123815.12	0.04	0.0176683	0.000110324	chr19	-	40714530	40714635	179	74	105	N
RARG	ENSG00000172819.17	0.039	0.00227726	6.67995e-06	chr12	-	53213495	53213700	279	74	205	Y
CANX	ENSG00000127022.15	0.039	0.000229444	3.71704e-07	chr5	+	179699574	179699770	270	74	196	Y
AP1M1	ENSG00000072958.8	0.039	0.00173009	4.63955e-06	chr19	+	16228769	16228928	233	74	159	N
PLD3	ENSG00000105223.20	0.039	0.00346204	1.20611e-05	chr19	+	40365717	40365930	287	74	213	N
FLNB	ENSG00000136068.14	0.038	0.0107543	5.58184e-05	chr3	+	58141857	58141929	146	74	72	N
AMDHD2	ENSG00000162066.15	0.037	0.0213809	0.000142592	chr16	+	2528993	2529095	176	74	102	N
EIF2A	ENSG00000144895.12	0.037	3.63449e-06	2.65815e-09	chr3	+	150562556	150562660	178	74	104	Y
TNNT1	ENSG00000105048.17	0.037	0.00813192	3.85623e-05	chr19	-	55141856	55142057	275	74	201	N
KNOP1	ENSG00000103550.14	0.036	0.0314688	0.000237824	chr16	-	19711371	19711440	143	74	69	N
ACER3	ENSG00000078124.12	0.035	0.0407856	0.000339299	chr11	+	76868119	76868156	111	74	37	Y
APIP	ENSG00000149089.13	0.034	9.65295e-05	1.29051e-07	chr11	-	34895009	34895110	175	74	101	Y
GPX8	ENSG00000164294.14	0.034	0.0426699	0.000360731	chr5	+	55161051	55161255	278	74	204	N
ZSCAN10	ENSG00000130182.8	0.034	3.42085e-05	3.65869e-08	chr16	-	3092541	3093004	537	74	463	Y
GPX8	ENSG00000164294.14	0.033	0.045341	0.000390443	chr5	+	55161119	55161255	210	74	136	Y
EED	ENSG00000074266.20	0.032	0.0171453	0.000105709	chr11	+	86268455	86268561	180	74	106	Y
EPN2	ENSG00000072134.15	0.032	0.0397058	0.000327241	chr17	+	19276396	19276538	216	74	142	Y
EFL1	ENSG00000140598.15	0.032	1.9817e-09	6.70131e-13	chr15	-	82261985	82262348	437	74	363	N
MRPL18	ENSG00000112110.10	0.031	0.0324438	0.000247234	chr6	+	159790667	159790787	194	74	120	N
BRAF	ENSG00000157764.13	0.031	0.0360214	0.000284128	chr7	-	140747365	140747447	156	74	82	Y
TMEM230	ENSG00000089063.15	0.03	0.00134948	3.42785e-06	chr20	-	5111499	5111605	180	74	106	Y
IFI27L1	ENSG00000165948.11	0.03	0.0307039	0.000228424	chr14	+	94094749	94094899	224	74	150	N
EIF2AK4	ENSG00000128829.12	0.029	0.0478173	0.000428313	chr15	+	40016501	40016672	245	74	171	N
WDYHV1	ENSG00000156795.7	0.028	0.0285096	0.000206385	chr8	+	123438133	123438238	179	74	105	N
LSM2	ENSG00000204392.11	0.028	3.10712e-05	3.1521e-08	chr6	-	31806074	31806142	142	74	68	Y
SCAP	ENSG00000114650.20	0.028	0.0302714	0.000224252	chr3	-	47423932	47424045	187	74	113	Y
PLEKHB1	ENSG00000021300.14	0.027	0.0176683	0.000110305	chr11	+	73653369	73653461	166	74	92	Y
CYB5R2	ENSG00000166394.15	0.026	0.00744392	3.43046e-05	chr11	-	7669624	7669731	181	74	107	Y
MTX2	ENSG00000128654.14	0.025	0.000142855	2.04465e-07	chr2	+	176330583	176330660	151	74	77	Y
FRAS1	ENSG00000138759.19	0.024	0.0161947	9.63518e-05	chr4	+	78068552	78068689	211	74	137	Y
AGTPBP1	ENSG00000135049.15	0.024	0.0310452	0.000233646	chr9	-	85678334	85678398	138	74	64	Y
CNOT9	ENSG00000144580.13	0.023	0.00341692	1.17159e-05	chr2	+	218584611	218584721	184	74	110	Y
EIF2A	ENSG00000144895.12	0.023	0.00117511	2.82784e-06	chr3	+	150562541	150562660	193	74	119	Y
FAM161A	ENSG00000170264.13	0.023	0.0497265	0.00045089	chr2	-	61846758	61846996	312	74	238	Y
NRDC	ENSG00000078618.21	0.023	0.00489294	1.98936e-05	chr1	-	51825286	51825382	170	74	96	N
RSU1	ENSG00000148484.18	0.021	0.0134854	7.52964e-05	chr10	-	16695022	16695155	207	74	133	Y
CKAP5	ENSG00000175216.14	0.02	0.00891812	4.34828e-05	chr11	-	46763480	46763630	224	74	150	N
COPE	ENSG00000105669.14	0.019	3.79347e-06	2.83056e-09	chr19	-	18905866	18905935	143	74	69	N
ERG28	ENSG00000133935.6	0.019	3.18377e-05	3.33002e-08	chr14	-	75654885	75654976	165	74	91	Y
TOMM7	ENSG00000196683.10	0.018	2.6035e-05	2.60024e-08	chr7	-	22817999	22818048	123	74	49	Y
TTC17	ENSG00000052841.15	0.017	0.0200144	0.000128593	chr11	+	43370078	43370385	381	74	307	Y
ZMYM2	ENSG00000121741.16	0.016	0.0252613	0.000176806	chr13	+	20062845	20062971	200	74	126	N
FGFR1	ENSG00000077782.20	0.015	0.00988538	5.04534e-05	chr8	-	38429246	38429390	218	74	144	N
ATF5	ENSG00000169136.11	0.013	0.014647	8.43166e-05	chr19	+	49929700	49929865	239	74	165	N
IMMP1L	ENSG00000148950.11	-0.012	0.0311182	0.000234685	chr11	-	31447982	31449091	1183	74	1109	Y
MRPS15	ENSG00000116898.12	-0.014	0.026582	0.000188977	chr1	-	36461263	36461312	123	74	49	Y
MVD	ENSG00000167508.12	-0.015	0.0439719	0.000374434	chr16	-	88657145	88657247	176	74	102	N
MRPS15	ENSG00000116898.12	-0.016	0.0161917	9.60101e-05	chr1	-	36462087	36462163	150	74	76	Y
PRCC	ENSG00000143294.15	-0.017	0.046116	0.000401469	chr1	+	156791066	156791162	170	74	96	N
CYTOR	ENSG00000222041.11	-0.017	0.0239421	0.000165125	chr2	+	87480222	87480607	459	74	385	Y
RTN4	ENSG00000115310.18	-0.018	0.0488437	0.000441348	chr2	-	55025085	55027485	2474	74	2400	N
DCXR	ENSG00000169738.7	-0.018	0.0358133	0.000281152	chr17	-	82036383	82036448	139	74	65	Y
PSMD13	ENSG00000185627.18	-0.018	0.000772924	1.64725e-06	chr11	+	244040	244075	109	74	35	Y
CYP2S1	ENSG00000167600.14	-0.018	0.046744	0.000414289	chr19	+	41201230	41201372	216	74	142	Y
MRPL32	ENSG00000106591.4	-0.019	3.18377e-05	3.31775e-08	chr7	+	42937163	42937241	152	74	78	N
WARS	ENSG00000140105.18	-0.019	0.0169585	0.000103438	chr14	-	100374135	100374265	204	74	130	Y
RBM14-RBM4	ENSG00000248643.5	-0.019	0.0469449	0.000417177	chr11	+	66639699	66640123	498	74	424	Y
MLF1	ENSG00000178053.18	-0.019	0.0479637	0.000430201	chr3	+	158592433	158592581	222	74	148	Y
LGMN	ENSG00000100600.15	-0.019	0.00163126	4.25906e-06	chr14	-	92741061	92741179	192	74	118	Y
WARS	ENSG00000140105.18	-0.02	0.00268041	8.28413e-06	chr14	-	100374135	100374244	183	74	109	Y
RBM14-RBM4	ENSG00000248643.5	-0.021	0.0486009	0.000438008	chr11	+	66643449	66644140	765	74	691	Y
POLR2B	ENSG00000047315.16	-0.021	0.0100351	5.12968e-05	chr4	+	56990747	56990898	225	74	151	Y
CD151	ENSG00000177697.19	-0.022	0.0049169	2.02057e-05	chr11	+	833987	834067	154	74	80	Y
SNRPN	ENSG00000128739.22	-0.022	0.0035038	1.22893e-05	chr15	+	24975357	24975509	226	74	152	Y
THUMPD3	ENSG00000134077.16	-0.022	0.0125996	6.89634e-05	chr3	+	9380502	9380618	190	74	116	Y
RBPMS	ENSG00000157110.16	-0.022	0.0476	0.000424196	chr8	+	30549499	30549585	160	74	86	Y
NDUFA3	ENSG00000170906.15	-0.023	5.52025e-06	4.42804e-09	chr19	+	54106352	54106446	168	74	94	Y
SNHG14	ENSG00000224078.14	-0.023	0.011982	6.43583e-05	chr15	+	25085189	25085322	207	74	133	Y
WSB1	ENSG00000109046.15	-0.024	0.0397058	0.000327085	chr17	+	27301787	27301956	243	74	169	Y
PHF14	ENSG00000106443.16	-0.024	0.0195727	0.000125293	chr7	+	11061790	11061841	125	74	51	N
MRPS15	ENSG00000116898.12	-0.024	3.17163e-09	1.17228e-12	chr1	-	36462087	36462163	150	74	76	Y
NIPSNAP2	ENSG00000146729.10	-0.024	0.00103524	2.37726e-06	chr7	+	55978349	55978395	120	74	46	Y
DMKN	ENSG00000161249.21	-0.024	0.0466175	0.000410968	chr19	-	35500377	35500419	116	74	42	N
INTS4	ENSG00000149262.17	-0.025	0.00777226	3.62062e-05	chr11	-	77987603	77987698	169	74	95	Y
RPL7L1	ENSG00000146223.14	-0.025	1.95005e-07	1.05977e-10	chr6	+	42885973	42886083	184	74	110	Y
CFAP298	ENSG00000159079.19	-0.025	0.0146047	8.37285e-05	chr21	-	32602271	32602367	170	74	96	N
FRAS1	ENSG00000138759.19	-0.026	0.0237212	0.000162297	chr4	+	78526540	78526657	191	74	117	N
INTS4	ENSG00000149262.17	-0.026	0.000329962	5.70873e-07	chr11	-	77987528	77987698	244	74	170	Y
RBPMS2	ENSG00000166831.9	-0.026	0.0046838	1.87996e-05	chr15	-	64750342	64750381	113	74	39	N
INTS11	ENSG00000127054.20	-0.026	0.0472565	0.000420689	chr1	-	1320455	1320529	148	74	74	Y
CYTOR	ENSG00000222041.11	-0.027	0.000235347	3.92372e-07	chr2	+	87480222	87480362	214	74	140	Y
ARID3B	ENSG00000179361.17	-0.028	0.00341639	1.16872e-05	chr15	+	74593137	74593236	173	74	99	N
WARS	ENSG00000140105.18	-0.028	0.00314565	1.03468e-05	chr14	-	100374135	100374179	118	74	44	Y
KANSL2	ENSG00000139620.12	-0.028	0.00960897	4.83626e-05	chr12	-	48681971	48682065	168	74	94	Y
LCMT1	ENSG00000205629.12	-0.028	6.95017e-06	5.79367e-09	chr16	+	25125963	25126126	237	74	163	Y
COA1	ENSG00000106603.18	-0.028	4.91331e-06	3.90255e-09	chr7	-	43656032	43656153	195	74	121	Y
FAM13A	ENSG00000138640.15	-0.029	0.011587	6.13811e-05	chr4	-	89008950	89009078	202	74	128	Y
FMNL2	ENSG00000157827.20	-0.029	0.0272277	0.000195066	chr2	+	152629655	152629724	143	74	69	N
ICE2	ENSG00000128915.12	-0.03	0.00652529	2.89422e-05	chr15	-	60478567	60478650	157	74	83	Y
GPATCH4	ENSG00000160818.16	-0.03	0.00264481	8.1117e-06	chr1	-	156598034	156598121	161	74	87	N
U2AF1L4	ENSG00000161265.15	-0.03	0.0366131	0.000290382	chr19	-	35744490	35744540	124	74	50	Y
TDGF1	ENSG00000241186.10	-0.03	0.0371129	0.000298867	chr3	+	46579950	46580060	184	74	110	Y
SNHG14	ENSG00000224078.14	-0.03	0.00188258	5.13731e-06	chr15	+	25073891	25074051	234	74	160	Y
AL096870.2	ENSG00000260669.2	-0.031	0.029025	0.000212052	chr14	-	24214309	24214395	160	74	86	Y
SLC3A2	ENSG00000168003.16	-0.032	0.0346801	0.000270003	chr11	+	62876786	62876879	167	74	93	N
KANSL2	ENSG00000139620.12	-0.032	8.39002e-05	1.09528e-07	chr12	-	48681857	48682065	282	74	208	Y
SACM1L	ENSG00000211456.11	-0.032	0.00272206	8.51988e-06	chr3	+	45690347	45690387	114	74	40	Y
FTO	ENSG00000140718.21	-0.032	0.0450995	0.000386236	chr16	+	53844154	53844298	218	74	144	N
SNHG14	ENSG00000224078.14	-0.032	1.05954e-07	5.33276e-11	chr15	+	25085189	25085322	207	74	133	Y
SLC3A2	ENSG00000168003.16	-0.033	0.0355167	0.000278471	chr11	+	62876783	62876879	170	74	96	N
ATP5MD	ENSG00000173915.16	-0.033	2.15738e-08	9.39682e-12	chr10	-	103394198	103394394	270	74	196	Y
CENPU	ENSG00000151725.12	-0.033	5.04196e-13	1.11022e-16	chr4	-	184700819	184700881	136	74	62	Y
FEZ2	ENSG00000171055.15	-0.034	0.0370616	0.000297941	chr2	-	36558437	36558513	150	74	76	Y
WARS	ENSG00000140105.18	-0.034	0.0012291	3.03508e-06	chr14	-	100374135	100374265	204	74	130	Y
WSB1	ENSG00000109046.15	-0.036	0.0187169	0.000119226	chr17	+	27301880	27301956	150	74	76	Y
PYROXD1	ENSG00000121350.16	-0.036	0.0304002	0.000225445	chr12	+	21456864	21457086	296	74	222	N
PARPBP	ENSG00000185480.11	-0.036	0.00923383	4.53853e-05	chr12	+	102164437	102164608	245	74	171	N
TCTN3	ENSG00000119977.21	-0.037	0.0237318	0.000162555	chr10	-	95687591	95687719	202	74	128	Y
FRS2	ENSG00000166225.8	-0.037	0.00358456	1.27498e-05	chr12	+	69486201	69486297	170	74	96	N
LUC7L	ENSG00000007392.16	-0.037	0.00508958	2.1144e-05	chr16	-	208600	208664	138	74	64	Y
WARS	ENSG00000140105.18	-0.038	1.15009e-05	1.04012e-08	chr14	-	100374135	100374220	159	74	85	Y
RAB22A	ENSG00000124209.4	-0.038	0.0478019	0.0004278	chr20	+	58353272	58353344	146	74	72	N
ARID3B	ENSG00000179361.17	-0.039	0.0041825	1.60708e-05	chr15	+	74593134	74593236	176	74	102	N
LSS	ENSG00000160285.15	-0.039	0.000110385	1.51047e-07	chr21	-	46191075	46191235	234	74	160	Y
SNHG14	ENSG00000224078.14	-0.039	1.27372e-08	5.30886e-12	chr15	+	25087466	25087599	207	74	133	Y
TCTN3	ENSG00000119977.21	-0.04	0.0367379	0.00029238	chr10	-	95687246	95687355	183	74	109	Y
ACADVL	ENSG00000072778.20	-0.04	0.0465691	0.000409442	chr17	+	7224661	7224714	127	74	53	Y
WARS	ENSG00000140105.18	-0.04	4.4906e-07	2.64862e-10	chr14	-	100374135	100374265	204	74	130	Y
NUDT2	ENSG00000164978.18	-0.041	0.00153337	3.97938e-06	chr9	+	34336299	34336341	116	74	42	N
PIGT	ENSG00000124155.18	-0.041	0.0237535	0.000162891	chr20	+	45416516	45416694	252	74	178	Y
CD151	ENSG00000177697.19	-0.041	1.95005e-07	1.07349e-10	chr11	+	833987	834067	154	74	80	Y
LSS	ENSG00000160285.15	-0.041	0.000124521	1.72349e-07	chr21	-	46191065	46191235	244	74	170	Y
EMC10	ENSG00000161671.16	-0.041	1.16108e-08	4.74809e-12	chr19	+	50481860	50481947	161	74	87	N
WSB1	ENSG00000109046.15	-0.042	0.0182654	0.000114626	chr17	+	27301817	27301956	213	74	139	Y
ARAF	ENSG00000078061.13	-0.042	0.00299747	9.68835e-06	chrX	+	47567229	47567432	277	74	203	Y
L3MBTL3	ENSG00000198945.7	-0.042	0.0370616	0.000297545	chr6	+	130104425	130104575	224	74	150	N
OARD1	ENSG00000124596.17	-0.043	0.0312691	0.00023607	chr6	-	41070075	41070134	133	74	59	Y
PATJ	ENSG00000132849.20	-0.044	0.0396004	0.000325127	chr1	+	61833653	61833785	206	74	132	N
RTTN	ENSG00000176225.13	-0.044	0.0480572	0.000431974	chr18	-	70128053	70128098	119	74	45	N
ST3GAL4	ENSG00000110080.18	-0.045	0.0183861	0.000116252	chr11	+	126408098	126408194	170	74	96	N
PIGU	ENSG00000101464.10	-0.045	0.0277467	0.000199439	chr20	-	34581547	34581672	199	74	125	Y
SNHG14	ENSG00000224078.14	-0.045	1.83167e-05	1.77176e-08	chr15	+	25081090	25081224	208	74	134	Y
TRIM65	ENSG00000141569.12	-0.046	0.0280302	0.000201857	chr17	-	75892010	75892185	249	74	175	Y
RCOR2	ENSG00000167771.6	-0.047	0.00898705	4.38896e-05	chr11	-	63913953	63914169	290	74	216	N
WARS	ENSG00000140105.18	-0.047	0.000246809	4.13422e-07	chr14	-	100374135	100374244	183	74	109	Y
TRIM2	ENSG00000109654.15	-0.047	0.0254969	0.000179258	chr4	+	153270334	153270519	259	74	185	Y
KLK8	ENSG00000129455.15	-0.047	0.00762454	3.51969e-05	chr19	-	51000423	51000583	234	74	160	Y
WSB1	ENSG00000109046.15	-0.048	0.0169433	0.000102732	chr17	+	27301766	27301956	264	74	190	Y
PARPBP	ENSG00000185480.11	-0.048	0.00430153	1.67754e-05	chr12	+	102148229	102148463	308	74	234	N
POLB	ENSG00000070501.12	-0.048	0.00357519	1.26521e-05	chr8	+	42349015	42349090	149	74	75	N
WARS	ENSG00000140105.18	-0.049	4.75629e-07	2.84272e-10	chr14	-	100374135	100374244	183	74	109	Y
SNHG14	ENSG00000224078.14	-0.049	0.00072128	1.49748e-06	chr15	+	25087466	25089866	2474	74	2400	N
MTR	ENSG00000116984.13	-0.05	0.0285096	0.000207165	chr1	+	236815603	236815663	134	74	60	N
TCF3	ENSG00000071564.15	-0.05	0.0480183	0.000431247	chr19	-	1612206	1612430	298	74	224	Y
EBPL	ENSG00000123179.14	-0.05	0.0258201	0.000182139	chr13	-	49663056	49663195	213	74	139	Y
STK10	ENSG00000072786.13	-0.053	0.0419652	0.000352793	chr5	-	172106619	172106814	269	74	195	N
TRIM2	ENSG00000109654.15	-0.053	0.0239386	0.000164891	chr4	+	153270337	153270519	256	74	182	Y
CPZ	ENSG00000109625.19	-0.054	0.0046838	1.87759e-05	chr4	+	8597414	8597596	256	74	182	Y
GFM1	ENSG00000168827.14	-0.055	0.000640086	1.27857e-06	chr3	+	158650004	158650061	131	74	57	N
CIB1	ENSG00000185043.11	-0.055	0.0148337	8.59743e-05	chr15	-	90232218	90232447	303	74	229	Y
ACTR1A	ENSG00000138107.13	-0.055	4.27648e-05	4.7756e-08	chr10	-	102481836	102481898	136	74	62	Y
ARMH3	ENSG00000120029.13	-0.055	0.0213809	0.00014302	chr10	-	102040012	102040125	187	74	113	Y
PCSK7	ENSG00000160613.12	-0.056	0.0259565	0.00018351	chr11	-	117207653	117207735	156	74	82	Y
SPRY4	ENSG00000187678.9	-0.056	0.0331201	0.000253169	chr5	-	142319743	142319794	125	74	51	N
POLB	ENSG00000070501.12	-0.056	0.00345397	1.19787e-05	chr8	+	42350006	42350065	133	74	59	Y
DNAJC18	ENSG00000170464.10	-0.056	0.0122144	6.6375e-05	chr5	-	139422707	139422817	184	74	110	Y
PIGQ	ENSG00000007541.16	-0.056	0.0170156	0.000104509	chr16	+	580182	580263	155	74	81	N
MEIS3	ENSG00000105419.17	-0.057	0.0103135	5.31405e-05	chr19	-	47406887	47406971	158	74	84	N
B3GNTL1	ENSG00000175711.8	-0.057	0.000902434	2.02971e-06	chr17	-	82960358	82960486	202	74	128	Y
SLC25A29	ENSG00000197119.13	-0.057	0.000214665	3.34354e-07	chr14	-	100295625	100295656	105	74	31	Y
FDPS	ENSG00000160752.14	-0.058	3.79347e-06	2.85989e-09	chr1	+	155319793	155319928	209	74	135	N
SDHAP1	ENSG00000185485.14	-0.059	0.00576047	2.4508e-05	chr3	-	195984491	195984737	320	74	246	N
PIGU	ENSG00000101464.10	-0.059	0.0441672	0.000376515	chr20	-	34585436	34585580	218	74	144	N
MDP1	ENSG00000213920.9	-0.059	0.0213297	0.000141909	chr14	-	24214261	24214395	208	74	134	Y
RBFA	ENSG00000101546.13	-0.059	0.0345591	0.000267702	chr18	+	80036667	80036710	117	74	43	Y
DCXR	ENSG00000169738.7	-0.06	0.0367781	0.000293278	chr17	-	82036413	82036448	109	74	35	Y
PRKX	ENSG00000183943.5	-0.06	0.0220223	0.000149114	chrX	-	3641851	3641971	194	74	120	N
BRD8	ENSG00000112983.17	-0.06	0.0208545	0.000138091	chr5	-	138159554	138159599	119	74	45	N
GCFC2	ENSG00000005436.13	-0.06	0.0451632	0.000387714	chr2	-	75691976	75692100	198	74	124	Y
SNHG14	ENSG00000224078.14	-0.06	0.0463118	0.000404777	chr15	+	25089613	25089866	327	74	253	Y
NUDT2	ENSG00000164978.18	-0.061	1.05975e-08	4.25038e-12	chr9	+	34336228	34336341	187	74	113	Y
ACTR1A	ENSG00000138107.13	-0.061	1.08782e-05	9.75249e-09	chr10	-	102482000	102482175	249	74	175	Y
NECAB1	ENSG00000123119.12	-0.063	0.0336928	0.000259137	chr8	+	90951112	90951204	166	74	92	Y
TMCO3	ENSG00000150403.18	-0.064	0.0273078	0.000195855	chr13	+	113520615	113520733	192	74	118	Y
ENOSF1	ENSG00000132199.20	-0.064	0.0241265	0.000166587	chr18	-	691203	691276	147	74	73	Y
CD151	ENSG00000177697.19	-0.064	0.0155782	9.10275e-05	chr11	+	834529	834803	348	74	274	Y
MRPL9	ENSG00000143436.11	-0.064	0.039612	0.000325845	chr1	-	151761450	151761552	176	74	102	N
FNDC4	ENSG00000115226.10	-0.064	0.0321227	0.000243777	chr2	-	27492665	27492790	199	74	125	Y
TPM1	ENSG00000140416.21	-0.064	0.0132417	7.36236e-05	chr15	+	63043705	63043831	200	74	126	N
COL6A2	ENSG00000142173.15	-0.064	0.00220591	6.33189e-06	chr21	+	46125265	46125311	120	74	46	Y
SNHG14	ENSG00000224078.14	-0.064	0.000554011	1.07949e-06	chr15	+	25089911	25090010	173	74	99	N
RMND5B	ENSG00000145916.19	-0.064	0.0467416	0.000413164	chr5	+	178133451	178133569	192	74	118	Y
AC021087.5	ENSG00000286001.1	-0.065	0.000785618	1.69902e-06	chr5	+	311292	311402	184	74	110	Y
CAST	ENSG00000153113.23	-0.065	8.15732e-06	6.99241e-09	chr5	+	96726753	96726859	180	74	106	Y
DMPK	ENSG00000104936.17	-0.065	0.0439719	0.000374504	chr19	-	45771349	45771396	121	74	47	Y
TSPAN17	ENSG00000048140.18	-0.066	0	0	chr5	+	176654894	176655020	200	74	126	N
ARF1	ENSG00000143761.16	-0.068	0.00601581	2.59728e-05	chr1	+	228096450	228096504	128	74	54	N
HEATR6	ENSG00000068097.14	-0.068	0.0191255	0.00012228	chr17	-	60050842	60050977	209	74	135	N
ANO1	ENSG00000131620.17	-0.069	0.0454441	0.000391688	chr11	+	70155910	70155988	152	74	78	N
TMCO3	ENSG00000150403.18	-0.07	0.0155251	9.05925e-05	chr13	+	113510237	113510424	261	74	187	Y
ZNF185	ENSG00000147394.18	-0.07	0.00787203	3.68346e-05	chrX	+	152920327	152920411	158	74	84	N
TRPT1	ENSG00000149743.14	-0.07	0.00586351	2.50386e-05	chr11	-	64224099	64224210	185	74	111	N
NEK1	ENSG00000137601.16	-0.07	0.0373654	0.000301488	chr4	-	169587558	169587613	129	74	55	Y
PABPC4	ENSG00000090621.14	-0.071	0.0464492	0.000406561	chr1	-	39563835	39563922	161	74	87	N
PAM	ENSG00000145730.20	-0.071	1.22776e-06	7.82079e-10	chr5	+	103017333	103017433	174	74	100	Y
PI4KAP1	ENSG00000274602.5	-0.072	0.0159072	9.40728e-05	chr22	-	18538432	18538558	200	74	126	N
COQ6	ENSG00000119723.16	-0.073	0.0377919	0.000306415	chr14	+	73959414	73959522	182	74	108	N
CD151	ENSG00000177697.19	-0.073	0.0133278	7.42477e-05	chr11	+	834529	834745	290	74	216	N
WDR73	ENSG00000177082.12	-0.073	0.000645316	1.29409e-06	chr15	-	84645470	84645836	440	74	366	N
RNF10	ENSG00000022840.16	-0.074	0.02062	0.000134964	chr12	+	120565427	120565529	176	74	102	N
DYDC2	ENSG00000133665.13	-0.074	0.0041825	1.58922e-05	chr10	+	80362950	80363073	197	74	123	N
CCDC66	ENSG00000180376.16	-0.075	6.42692e-05	7.68245e-08	chr3	+	56565133	56565204	145	74	71	Y
CYP2S1	ENSG00000167600.14	-0.075	0.0167614	0.000101285	chr19	+	41198708	41198888	254	74	180	N
FDPS	ENSG00000160752.14	-0.076	5.71964e-06	4.63296e-09	chr1	+	155319856	155319928	146	74	72	N
PKIB	ENSG00000135549.15	-0.076	3.3994e-08	1.60401e-11	chr6	+	122581764	122581844	154	74	80	Y
FANCI	ENSG00000140525.17	-0.077	0.00073421	1.54164e-06	chr15	+	89294914	89295094	254	74	180	N
ZNF83	ENSG00000167766.18	-0.077	0.0449665	0.00038439	chr19	-	52674181	52674253	146	74	72	N
PIN4	ENSG00000102309.13	-0.077	0.00164113	4.31064e-06	chrX	+	72186460	72186534	148	74	74	Y
FANCI	ENSG00000140525.17	-0.079	0.00960897	4.82531e-05	chr15	+	89245755	89245839	158	74	84	N
MMS19	ENSG00000155229.21	-0.079	0.0323654	0.000246382	chr10	-	97476834	97476919	159	74	85	Y
SIRT5	ENSG00000124523.15	-0.081	0.0108733	5.66926e-05	chr6	+	13591668	13591894	300	74	226	Y
PLEKHH1	ENSG00000054690.13	-0.081	0.00935143	4.61104e-05	chr14	+	67557268	67557418	224	74	150	N
TMEM50B	ENSG00000142188.17	-0.082	0.0124152	6.76615e-05	chr21	-	33456003	33456097	168	74	94	Y
SLC25A29	ENSG00000197119.13	-0.083	0.000413953	7.48741e-07	chr14	-	100295625	100295697	146	74	72	N
TPTEP2	ENSG00000244627.5	-0.084	0.0124647	6.8127e-05	chr22	-	38369985	38370045	134	74	60	N
ITGAV	ENSG00000138448.12	-0.085	0.000258835	4.37637e-07	chr2	+	186633328	186633374	120	74	46	Y
CCSER2	ENSG00000107771.17	-0.086	0.0419045	0.000351953	chr10	+	84499874	84499959	159	74	85	Y
ASB3	ENSG00000115239.21	-0.086	0.0121307	6.57289e-05	chr2	-	53765376	53765585	283	74	209	Y
FAM13A	ENSG00000138640.15	-0.086	0.0308509	0.000231307	chr4	-	89008950	89009078	202	74	128	Y
LYAR	ENSG00000145220.14	-0.087	0.0151279	8.80014e-05	chr4	-	4286518	4286572	128	74	54	N
PDCD6	ENSG00000249915.8	-0.087	0.00127039	3.177e-06	chr5	+	306601	306754	227	74	153	N
SH3YL1	ENSG00000035115.21	-0.088	2.07851e-08	8.82672e-12	chr2	-	224867	224920	127	74	53	Y
TESMIN	ENSG00000132749.11	-0.088	0.00740908	3.40275e-05	chr11	-	68742317	68742394	151	74	77	Y
KAT6B	ENSG00000156650.14	-0.089	0.0201686	0.000129849	chr10	+	74838682	74838752	144	74	70	Y
AC021087.5	ENSG00000286001.1	-0.089	0.00141593	3.61891e-06	chr5	+	306601	306760	233	74	159	N
CAST	ENSG00000153113.23	-0.089	0.000465659	8.56914e-07	chr5	+	96730779	96730860	155	74	81	N
KLF8	ENSG00000102349.18	-0.09	0.0483322	0.000434826	chrX	+	56270181	56270321	214	74	140	Y
HEATR6	ENSG00000068097.14	-0.09	0.016969	0.000103956	chr17	-	60049579	60049702	197	74	123	N
MARK3	ENSG00000075413.18	-0.092	8.15732e-06	6.95493e-09	chr14	+	103405075	103405267	266	74	192	N
SULF2	ENSG00000196562.14	-0.093	0.00100241	2.27821e-06	chr20	-	47663069	47663212	217	74	143	Y
AL159163.1	ENSG00000249141.1	-0.093	0.0162907	9.71098e-05	chr6	-	166946681	166946739	132	74	58	Y
SNHG14	ENSG00000224078.14	-0.093	0	0	chr15	+	25085189	25085322	207	74	133	Y
USP53	ENSG00000145390.11	-0.094	0.00609673	2.6378e-05	chr4	+	119214069	119214222	227	74	153	N
PRDM5	ENSG00000138738.10	-0.095	0.0068009	3.04584e-05	chr4	-	120710308	120710413	179	74	105	N
MGA	ENSG00000174197.16	-0.095	0.0316392	0.000239361	chr15	+	41668827	41669958	1205	74	1131	N
PTPN14	ENSG00000152104.12	-0.095	0.00633238	2.76882e-05	chr1	-	214383310	214384788	1552	74	1478	Y
HEPH	ENSG00000089472.16	-0.095	0.000472803	8.81214e-07	chrX	+	66200539	66200752	287	74	213	N
SIPA1L1	ENSG00000197555.9	-0.099	0.0151279	8.80367e-05	chr14	+	71400793	71400918	199	74	125	Y
PARPBP	ENSG00000185480.11	-0.102	0.00220638	6.3506e-06	chr12	+	102148234	102148463	303	74	229	Y
AC138969.1	ENSG00000183889.12	-0.102	0.00104897	2.45003e-06	chr16	+	16322527	16322551	98	74	24	N
HAUS2	ENSG00000137814.11	-0.103	0.0274455	0.000197058	chr15	+	42558197	42558290	167	74	93	N
SEC24C	ENSG00000176986.16	-0.103	0.000156108	2.24662e-07	chr10	+	73766349	73766541	266	74	192	N
STK33	ENSG00000130413.15	-0.105	0.0206101	0.000134621	chr11	-	8477249	8477283	108	74	34	Y
NSD3	ENSG00000147548.17	-0.105	0.0349683	0.000272728	chr8	-	38299443	38299590	221	74	147	N
GLT8D2	ENSG00000120820.12	-0.106	0.0308509	0.000231699	chr12	-	104021356	104021491	209	74	135	N
HLA-B	ENSG00000234745.11	-0.106	0.00152231	3.9387e-06	chr6	-	31355106	31355223	191	74	117	N
MIOS	ENSG00000164654.16	-0.107	0.0169585	0.000103596	chr7	+	7568025	7568123	172	74	98	Y
EXOSC9	ENSG00000123737.12	-0.107	0.00296988	9.55245e-06	chr4	+	121816143	121816194	125	74	51	N
ZSWIM5	ENSG00000162415.7	-0.107	0.0139924	7.87878e-05	chr1	-	45058608	45058759	225	74	151	Y
ANK3	ENSG00000151150.22	-0.107	0.0375904	0.000303819	chr10	-	60615185	60615224	113	74	39	N
EBPL	ENSG00000123179.14	-0.107	6.51309e-05	7.88789e-08	chr13	-	49663056	49663195	213	74	139	Y
PRKCD	ENSG00000163932.14	-0.107	0.00176587	4.77715e-06	chr3	+	53173492	53173608	190	74	116	Y
FCHSD2	ENSG00000137478.15	-0.108	0.00722546	3.30705e-05	chr11	-	72841453	72841583	204	74	130	Y
TRPT1	ENSG00000149743.14	-0.108	0.00389582	1.44039e-05	chr11	-	64224099	64224162	137	74	63	N
FAM241B	ENSG00000171224.9	-0.11	3.51768e-06	2.54505e-09	chr10	+	69631479	69631547	142	74	68	Y
COA1	ENSG00000106603.18	-0.11	3.18377e-05	3.31668e-08	chr7	-	43656032	43656153	195	74	121	Y
SNHG15	ENSG00000232956.8	-0.11	0.0031642	1.05147e-05	chr7	-	44984356	44984426	144	74	70	Y
SNX15	ENSG00000110025.13	-0.111	0.00939798	4.65616e-05	chr11	+	65038571	65038829	332	74	258	N
PRKCD	ENSG00000163932.14	-0.111	0.00503471	2.08263e-05	chr3	+	53173526	53173608	156	74	82	Y
SNHG14	ENSG00000224078.14	-0.112	8.82343e-13	2.22045e-16	chr15	+	25089613	25089866	327	74	253	Y
NSD3	ENSG00000147548.17	-0.114	0.0218619	0.000147684	chr8	-	38304586	38304757	245	74	171	N
APMAP	ENSG00000101474.12	-0.118	0.00470656	1.89875e-05	chr20	-	24978766	24978882	190	74	116	Y
EBPL	ENSG00000123179.14	-0.118	0.0092711	4.56414e-05	chr13	-	49669776	49669846	144	74	70	Y
AURKA	ENSG00000087586.17	-0.123	0.0346017	0.000268474	chr20	-	56388686	56388784	172	74	98	Y
LTBP4	ENSG00000090006.17	-0.123	0.00203826	5.67434e-06	chr19	+	40612072	40612192	194	74	120	N
ANKRD6	ENSG00000135299.17	-0.124	0.0121116	6.55306e-05	chr6	+	89595915	89596014	173	74	99	N
RBFA	ENSG00000101546.13	-0.124	0.0206219	0.000135746	chr18	+	80037329	80037506	251	74	177	N
IP6K2	ENSG00000068745.15	-0.125	0.0351945	0.000275115	chr3	-	48694458	48694525	141	74	67	Y
MRPL55	ENSG00000162910.19	-0.126	0.0237037	0.00016199	chr1	-	228108436	228109021	659	74	585	N
SDR39U1	ENSG00000100445.17	-0.126	0.0176626	0.000109547	chr14	-	24441673	24441795	196	74	122	Y
ZNF37BP	ENSG00000234420.7	-0.126	0.012205	6.62275e-05	chr10	-	42525539	42525660	195	74	121	Y
ZDHHC4	ENSG00000136247.14	-0.127	2.56665e-05	2.54326e-08	chr7	+	6577589	6577720	205	74	131	Y
FANCI	ENSG00000140525.17	-0.127	0.041301	0.00034526	chr15	+	89245755	89245839	158	74	84	N
YBEY	ENSG00000182362.14	-0.128	0.000656526	1.32174e-06	chr21	+	46291333	46291462	203	74	129	N
CCDC15	ENSG00000149548.15	-0.128	0.00112277	2.66718e-06	chr11	+	124992579	124992687	182	74	108	N
PARPBP	ENSG00000185480.11	-0.128	0.00339708	1.15944e-05	chr12	+	102153868	102153989	195	74	121	Y
STEAP1B	ENSG00000105889.15	-0.129	0.00281908	8.86789e-06	chr7	-	22495361	22495480	193	74	119	Y
ARMCX4	ENSG00000196440.11	-0.13	0.0146326	8.41186e-05	chrX	+	101524203	101524432	303	74	229	Y
ITPA	ENSG00000125877.13	-0.13	0.00653544	2.90386e-05	chr20	+	3213318	3213383	139	74	65	Y
CAST	ENSG00000153113.23	-0.131	0.0041825	1.58681e-05	chr5	+	96726793	96726859	140	74	66	N
SRP9	ENSG00000143742.13	-0.132	0.0294163	0.000215835	chr1	+	225786861	225786985	198	74	124	Y
SNHG15	ENSG00000232956.8	-0.132	2.24692e-07	1.25458e-10	chr7	-	44986020	44986097	151	74	77	Y
ITPA	ENSG00000125877.13	-0.134	0.00418218	1.57869e-05	chr20	+	3213168	3213226	132	74	58	Y
MUC20-OT1	ENSG00000242086.8	-0.135	0.0155782	9.11474e-05	chr3	+	195663623	195663832	283	74	209	Y
PRKCD	ENSG00000163932.14	-0.135	0.00303837	9.91612e-06	chr3	+	53173492	53173608	190	74	116	Y
RTRAF	ENSG00000087302.9	-0.136	0.000296506	5.08327e-07	chr14	+	52004239	52004242	77	74	3	N
CLDND1	ENSG00000080822.17	-0.137	6.55509e-10	1.90736e-13	chr3	-	98521132	98521442	384	74	310	Y
TRIM26	ENSG00000234127.9	-0.137	0.0235078	0.000160467	chr6	-	30201034	30201138	178	74	104	Y
NSUN5P2	ENSG00000106133.18	-0.138	0.00259296	7.8226e-06	chr7	-	72952151	72952295	218	74	144	N
SDR39U1	ENSG00000100445.17	-0.138	0.00212791	6.04106e-06	chr14	-	24442177	24442260	157	74	83	Y
RNH1	ENSG00000023191.17	-0.138	5.60287e-05	6.56523e-08	chr11	-	504823	504996	247	74	173	Y
PDPR	ENSG00000090857.13	-0.14	0.034107	0.000262591	chr16	+	70130422	70130544	196	74	122	Y
PRKCD	ENSG00000163932.14	-0.141	0.00503879	2.08828e-05	chr3	+	53173526	53173608	156	74	82	Y
MRPL55	ENSG00000162910.19	-0.142	0.00594802	2.56184e-05	chr1	-	228108954	228109021	141	74	67	Y
KLC1	ENSG00000126214.21	-0.142	0.00987516	5.0246e-05	chr14	+	103687080	103687211	205	74	131	Y
AC026470.1	ENSG00000102921.8	-0.142	0.0171126	0.000105239	chr16	-	48548006	48548114	182	74	108	N
CD151	ENSG00000177697.19	-0.144	0.00036321	6.51247e-07	chr11	+	834457	834591	208	74	134	Y
MPST	ENSG00000128309.16	-0.144	0.0465563	0.000408963	chr22	+	37023751	37023927	250	74	176	Y
SRP9	ENSG00000143742.13	-0.145	1.65752e-05	1.55117e-08	chr1	+	225786861	225786985	198	74	124	Y
ITPA	ENSG00000125877.13	-0.145	0.0251277	0.000175674	chr20	+	3213168	3213226	132	74	58	Y
TTLL7	ENSG00000137941.17	-0.145	0.00205342	5.7973e-06	chr1	-	83942462	83942679	291	74	217	Y
DRAM2	ENSG00000156171.14	-0.146	0.000106024	1.44246e-07	chr1	-	111139587	111139711	198	74	124	Y
METTL22	ENSG00000067365.14	-0.147	0.00111419	2.63093e-06	chr16	+	8635038	8635079	115	74	41	Y
PAFAH2	ENSG00000158006.14	-0.147	0.0241496	0.000167126	chr1	-	25990726	25990921	269	74	195	N
SNHG15	ENSG00000232956.8	-0.147	0.000352937	6.27276e-07	chr7	-	44986020	44986097	151	74	77	Y
FGD4	ENSG00000139132.14	-0.148	0.0476633	0.000425481	chr12	+	32556873	32556995	196	74	122	Y
HPS4	ENSG00000100099.20	-0.148	0.00335032	1.13031e-05	chr22	-	26466050	26466104	128	74	54	N
ZNF559	ENSG00000188321.13	-0.149	1.89625e-06	1.29738e-09	chr19	+	9339192	9339319	201	74	127	Y
SNHG17	ENSG00000196756.12	-0.149	0.00774052	3.59149e-05	chr20	-	38422086	38422241	229	74	155	Y
CD151	ENSG00000177697.19	-0.151	4.91331e-06	3.85307e-09	chr11	+	834529	834591	136	74	62	Y
CLDND1	ENSG00000080822.17	-0.151	1.63694e-09	5.278e-13	chr3	-	98521132	98521377	319	74	245	Y
SH3YL1	ENSG00000035115.21	-0.152	8.82343e-13	2.22045e-16	chr2	-	224863	224920	131	74	57	N
ITPA	ENSG00000125877.13	-0.152	0.0333369	0.000255875	chr20	+	3213257	3213383	200	74	126	N
AURKA	ENSG00000087586.17	-0.153	0.00394861	1.46879e-05	chr20	-	56388686	56388784	172	74	98	Y
GATD1	ENSG00000177225.17	-0.154	0.0354995	0.000277874	chr11	-	770992	771104	186	74	112	Y
KLKB1	ENSG00000164344.16	-0.155	2.56682e-12	6.66134e-16	chr4	+	186257225	186257365	214	74	140	Y
SNHG17	ENSG00000196756.12	-0.158	0.0115726	6.10669e-05	chr20	-	38422091	38422241	224	74	150	N
CD151	ENSG00000177697.19	-0.158	0.000864718	1.92095e-06	chr11	+	834529	834591	136	74	62	Y
PKIA	ENSG00000171033.13	-0.158	0.00487775	1.97861e-05	chr8	+	78572810	78572939	203	74	129	N
AL117378.1	ENSG00000236673.5	-0.16	0.0145472	8.32843e-05	chr6	+	131903946	131904234	362	74	288	N
RBBP7	ENSG00000102054.17	-0.16	0.0425349	0.000358971	chrX	-	16852550	16852628	152	74	78	N
BOK	ENSG00000176720.6	-0.162	0.0206219	0.000135742	chr2	+	241562347	241562476	203	74	129	N
CLDND1	ENSG00000080822.17	-0.162	3.4379e-09	1.29774e-12	chr3	-	98521132	98521437	379	74	305	Y
PPCDC	ENSG00000138621.12	-0.163	0.037668	0.000305114	chr15	+	75043440	75043536	170	74	96	N
ZNF85	ENSG00000105750.15	-0.163	0.00914408	4.48003e-05	chr19	+	20944251	20944296	119	74	45	N
AL157778.1	ENSG00000281566.3	-0.165	0.00512593	2.1373e-05	chrX	+	98731530	98731584	128	74	54	N
TRIM26	ENSG00000234127.9	-0.165	0.0285096	0.00020678	chr6	-	30201034	30201083	123	74	49	Y
RBM26-AS1	ENSG00000227354.6	-0.166	0.0463118	0.000404994	chr13	+	79420759	79420815	130	74	56	Y
ZC3H13	ENSG00000123200.16	-0.167	0.00935285	4.61909e-05	chr13	-	46051931	46051989	132	74	58	Y
AC091729.3	ENSG00000229043.2	-0.168	0.0329012	0.000251237	chr7	+	1162351	1162543	266	74	192	N
AC003975.1	ENSG00000197462.3	-0.169	0.000130084	1.81071e-07	chr7	+	125923693	125923950	331	74	257	Y
CD151	ENSG00000177697.19	-0.17	3.69531e-07	2.11619e-10	chr11	+	833987	834067	154	74	80	Y
UNC13A	ENSG00000130477.15	-0.17	0.00268817	8.32925e-06	chr19	-	17620692	17620722	104	74	30	N
LETMD1	ENSG00000050426.16	-0.172	0.0345591	0.000267297	chr12	+	51049033	51049185	226	74	152	Y
TANGO2	ENSG00000183597.15	-0.172	0.036731	0.000292037	chr22	+	20063337	20063442	179	74	105	N
ZSWIM7	ENSG00000214941.8	-0.172	0.000343955	6.08607e-07	chr17	-	15977578	15977913	409	74	335	Y
LHFPL1	ENSG00000182508.14	-0.172	0.025098	0.000175172	chrX	-	112648638	112648713	149	74	75	N
AURKA	ENSG00000087586.17	-0.173	0.00290855	9.2637e-06	chr20	-	56388686	56388784	172	74	98	Y
SLC8B1	ENSG00000089060.11	-0.174	0.0363932	0.000287347	chr12	-	113334442	113334838	470	74	396	N
SLC8B1	ENSG00000089060.11	-0.175	0.0346801	0.000269961	chr12	-	113334442	113334835	467	74	393	N
ZC3H13	ENSG00000123200.16	-0.176	0.00501926	2.06835e-05	chr13	-	46051931	46051989	132	74	58	Y
B3GALT5	ENSG00000183778.17	-0.176	0.017248	0.000106478	chr21	+	39646391	39646622	305	74	231	N
AL157778.1	ENSG00000281566.3	-0.177	0.00345032	1.19389e-05	chrX	+	98731530	98731577	121	74	47	Y
ITPA	ENSG00000125877.13	-0.177	0.0156032	9.1784e-05	chr20	+	3213168	3213226	132	74	58	Y
COA1	ENSG00000106603.18	-0.177	0.00381986	1.38284e-05	chr7	-	43656032	43656153	195	74	121	Y
SDR39U1	ENSG00000100445.17	-0.178	0.00204686	5.71439e-06	chr14	-	24442097	24442260	237	74	163	Y
SIRT3	ENSG00000142082.15	-0.183	0.0490729	0.000443805	chr11	-	232982	233215	307	74	233	Y
MTCL1	ENSG00000168502.17	-0.184	0.00683287	3.07901e-05	chr18	+	8783529	8784843	1388	74	1314	N
AC005520.1	ENSG00000258653.3	-0.185	0.00103524	2.36975e-06	chr14	+	73922065	73922206	215	74	141	N
AURKA	ENSG00000087586.17	-0.185	0.000195568	2.95591e-07	chr20	-	56388686	56388784	172	74	98	Y
SDR39U1	ENSG00000100445.17	-0.185	0.00103524	2.37255e-06	chr14	-	24442108	24442260	226	74	152	Y
ACSS2	ENSG00000131069.20	-0.187	0.00155759	4.05446e-06	chr20	+	34921329	34921462	207	74	133	Y
DIP2A	ENSG00000160305.18	-0.187	0.00594802	2.56334e-05	chr21	+	46504360	46504489	203	74	129	N
PXK	ENSG00000168297.15	-0.188	0.029025	0.000211977	chr3	+	58412900	58412963	137	74	63	N
SRP9	ENSG00000143742.13	-0.193	7.14985e-05	8.82774e-08	chr1	+	225786861	225786985	198	74	124	Y
FMO4	ENSG00000076258.10	-0.194	0.00594802	2.55648e-05	chr1	+	171319817	171319957	214	74	140	Y
RNH1	ENSG00000023191.17	-0.197	0.0140383	7.91567e-05	chr11	-	504823	504996	247	74	173	Y
SS18	ENSG00000141380.14	-0.197	7.88918e-12	2.10942e-15	chr18	-	26035830	26035923	167	74	93	N
ADGRE2	ENSG00000127507.18	-0.199	0.0381539	0.00030995	chr19	-	14773937	14774054	191	74	117	N
CGNL1	ENSG00000128849.10	-0.201	0	0	chr15	+	57402660	57402714	128	74	54	N
CD151	ENSG00000177697.19	-0.202	2.35941e-06	1.66993e-09	chr11	+	834457	834591	208	74	134	Y
SNHG14	ENSG00000224078.14	-0.202	8.82343e-13	2.22045e-16	chr15	+	25087466	25087599	207	74	133	Y
ZNF232	ENSG00000167840.13	-0.204	5.69999e-05	6.76801e-08	chr17	-	5111075	5111219	218	74	144	N
VWA2	ENSG00000165816.13	-0.204	0.0367781	0.000293025	chr10	+	114254914	114255048	208	74	134	Y
IP6K2	ENSG00000068745.15	-0.204	0.0197908	0.000126845	chr3	-	48694458	48694525	141	74	67	Y
SLC25A18	ENSG00000182902.14	-0.205	0.0113067	5.93973e-05	chr22	+	17569923	17569986	137	74	63	N
AC026412.1	ENSG00000188002.10	-0.205	0.000214665	3.33389e-07	chr5	-	1626785	1626926	215	74	141	N
CLDND1	ENSG00000080822.17	-0.205	5.21808e-07	3.1637e-10	chr3	-	98521329	98521442	187	74	113	Y
ACSF3	ENSG00000176715.16	-0.205	0.0301805	0.000223104	chr16	+	89100661	89101347	760	74	686	Y
ZSWIM7	ENSG00000214941.8	-0.207	3.76604e-05	4.11673e-08	chr17	-	15977799	15977913	188	74	114	N
MELTF-AS1	ENSG00000228109.1	-0.209	0.0383284	0.00031167	chr3	+	197004096	197004359	337	74	263	Y
WNK2	ENSG00000165238.16	-0.209	0.0234881	0.000159963	chr9	+	93306776	93306821	119	74	45	N
USP36	ENSG00000055483.19	-0.211	0.00981316	4.97762e-05	chr17	-	78797785	78797879	168	74	94	Y
ZNF528	ENSG00000167555.14	-0.212	0.002416	7.20093e-06	chr19	+	52414203	52414368	239	74	165	N
EPS15L1	ENSG00000127527.14	-0.214	0.0292304	0.000213782	chr19	-	16377121	16377254	207	74	133	Y
IRF7	ENSG00000185507.20	-0.215	0.02062	0.00013516	chr11	-	614173	614399	300	74	226	Y
NCOR2	ENSG00000196498.13	-0.216	0.00407458	1.52205e-05	chr12	-	124535564	124535611	121	74	47	Y
ANKMY1	ENSG00000144504.15	-0.217	0.0147892	8.56003e-05	chr2	-	240557189	240557352	237	74	163	Y
REV3L	ENSG00000009413.15	-0.218	0.0026208	7.99684e-06	chr6	-	111358821	111359014	267	74	193	Y
GUSBP11	ENSG00000228315.12	-0.218	0.0187012	0.000118979	chr22	-	23686837	23686995	232	74	158	Y
GLB1	ENSG00000170266.16	-0.223	0.046744	0.000414124	chr3	-	33053490	33053549	133	74	59	Y
UPRT	ENSG00000094841.14	-0.227	0	0	chrX	+	75294562	75294620	132	74	58	Y
SNX19	ENSG00000120451.10	-0.228	0.0170156	0.000104449	chr11	-	130880621	130880806	259	74	185	Y
APMAP	ENSG00000101474.12	-0.228	0.00219361	6.26285e-06	chr20	-	24973644	24973737	167	74	93	N
NDUFA3	ENSG00000170906.15	-0.228	0.00809931	3.81685e-05	chr19	+	54106352	54106446	168	74	94	Y
BNC2	ENSG00000173068.18	-0.23	0.0486009	0.000437765	chr9	-	16431402	16431487	159	74	85	Y
ZNF528	ENSG00000167555.14	-0.231	0.0115122	6.06577e-05	chr19	+	52414938	52415039	175	74	101	Y
USP36	ENSG00000055483.19	-0.234	0.0459801	0.000398839	chr17	-	78796316	78796494	252	74	178	Y
NUDT2	ENSG00000164978.18	-0.235	4.56275e-05	5.16704e-08	chr9	+	34336228	34336341	187	74	113	Y
ZNF559	ENSG00000188321.13	-0.237	0.00508958	2.11734e-05	chr19	+	9339192	9339319	201	74	127	Y
PIGQ	ENSG00000007541.16	-0.239	3.20829e-06	2.29598e-09	chr16	+	582247	582309	136	74	62	Y
SNHG14	ENSG00000224078.14	-0.239	6.78424e-11	1.92069e-14	chr15	+	25087466	25089866	2474	74	2400	N
ZNF613	ENSG00000176024.18	-0.243	8.76939e-08	4.27577e-11	chr19	+	51936027	51936235	282	74	208	Y
SORCS1	ENSG00000108018.15	-0.246	0.0238024	0.000163601	chr10	-	106579090	106579251	235	74	161	Y
ADAM15	ENSG00000143537.13	-0.247	2.34115e-06	1.6386e-09	chr1	+	155060762	155060832	144	74	70	Y
TMEM94	ENSG00000177728.17	-0.248	0.0465563	0.000408409	chr17	+	75489265	75489368	177	74	103	Y
KNTC1	ENSG00000184445.12	-0.253	0.0133278	7.43119e-05	chr12	+	122601535	122601625	164	74	90	N
AC009022.1	ENSG00000196696.12	-0.253	1.84449e-07	9.86365e-11	chr16	-	69976810	69978003	1267	74	1193	Y
SNHG14	ENSG00000224078.14	-0.254	1.28023e-09	3.82583e-13	chr15	+	25089911	25090010	173	74	99	N
ADAM15	ENSG00000143537.13	-0.257	0.00447429	1.77341e-05	chr1	+	155061903	155061975	146	74	72	N
SNHG15	ENSG00000232956.8	-0.265	0.00395521	1.47435e-05	chr7	-	44985881	44986097	290	74	216	N
TBC1D22A	ENSG00000054611.14	-0.266	0.0271402	0.000194226	chr22	+	46768047	46768177	204	74	130	Y
NDUFA3	ENSG00000170906.15	-0.268	8.51452e-06	7.43252e-09	chr19	+	54106352	54106446	168	74	94	Y
PKIB	ENSG00000135549.15	-0.268	0.0287773	0.000209789	chr6	+	122581764	122581844	154	74	80	Y
ETV3L	ENSG00000253831.2	-0.273	0.0366131	0.000290523	chr1	-	157097867	157097988	195	74	121	Y
ZFX	ENSG00000005889.15	-0.275	0.011125	5.8355e-05	chrX	+	24152719	24152830	185	74	111	N
XDH	ENSG00000158125.10	-0.278	0.0267355	0.000190699	chr2	-	31366869	31366994	199	74	125	Y
MBOAT2	ENSG00000143797.12	-0.285	0.0204341	0.000132896	chr2	-	8862270	8862322	126	74	52	Y
IL11RA	ENSG00000137070.17	-0.286	0.00609673	2.64181e-05	chr9	+	34656738	34656908	244	74	170	Y
SH3D21	ENSG00000214193.10	-0.29	0.039254	0.000321357	chr1	+	36307769	36307825	130	74	56	Y
STAC	ENSG00000144681.10	-0.291	0.0241752	0.000167494	chr3	+	36486133	36486249	190	74	116	Y
ST7L	ENSG00000007341.19	-0.292	1.52173e-07	7.89833e-11	chr1	-	112540778	112540872	168	74	94	Y
HPN	ENSG00000105707.13	-0.295	6.75262e-05	8.23108e-08	chr19	+	35059873	35059996	197	74	123	N
SLC22A18	ENSG00000110628.14	-0.297	0.0206333	0.000136139	chr11	+	2908232	2908330	172	74	98	Y
ZNF232	ENSG00000167840.13	-0.297	0	0	chr17	-	5111075	5111219	218	74	144	N
TXNL4A	ENSG00000141759.15	-0.307	7.57276e-05	9.64766e-08	chr18	-	79986601	79986750	223	74	149	Y
LINC00862	ENSG00000203721.6	-0.309	0.0216183	0.000145504	chr1	-	200368664	200368871	281	74	207	N
IL20RA	ENSG00000016402.13	-0.313	0.0255026	0.000179498	chr6	-	137016967	137017103	210	74	136	Y
RNH1	ENSG00000023191.17	-0.313	3.79415e-09	1.46205e-12	chr11	-	504823	504996	247	74	173	Y
WDPCP	ENSG00000143951.16	-0.313	0.0254377	0.000178441	chr2	-	63437420	63437554	208	74	134	Y
NPIPA9	ENSG00000233024.7	-0.342	5.04196e-13	1.11022e-16	chr16	-	18376735	18376862	201	74	127	Y
SNRPN	ENSG00000128739.22	-0.348	0.00426224	1.65035e-05	chr15	+	24974386	24974456	144	74	70	Y
GPR161	ENSG00000143147.14	-0.348	0.0429447	0.000364067	chr1	-	168133875	168133921	120	74	46	Y
SDHAP2	ENSG00000215837.7	-0.35	0.000191858	2.88181e-07	chr3	+	195663623	195663767	218	74	144	N
CCDC15	ENSG00000149548.15	-0.352	3.18377e-05	3.26364e-08	chr11	+	124991460	124991583	197	74	123	N
SDHAP1	ENSG00000185485.14	-0.355	2.68003e-05	2.69775e-08	chr3	-	195986518	195986604	160	74	86	Y
TPGS2	ENSG00000134779.15	-0.356	0	0	chr18	-	36781798	36781922	198	74	124	Y
ZNF83	ENSG00000167766.18	-0.362	0.0412111	0.000343537	chr19	-	52617245	52617335	164	74	90	N
LMNA	ENSG00000160789.20	-0.367	0.00072128	1.49389e-06	chr1	+	156090998	156091097	173	74	99	N
LINC00174	ENSG00000179406.7	-0.383	0.0169585	0.000103624	chr7	-	66476258	66476327	143	74	69	N
CYP4F26P	ENSG00000226562.3	-0.388	0.0349683	0.000272797	chr9	+	33604296	33604403	181	74	107	Y
CDH26	ENSG00000124215.16	-0.388	0.0120744	6.5234e-05	chr20	+	60031230	60031426	270	74	196	Y
IL20RB	ENSG00000174564.13	-0.393	0.0295485	0.000217038	chr3	+	136980330	136980592	336	74	262	Y
MCM3AP-AS1	ENSG00000215424.9	-0.396	0.0205932	0.000134255	chr21	+	46236223	46236326	177	74	103	Y
ZNF880	ENSG00000221923.9	-0.398	0	0	chr19	+	52379420	52379540	194	74	120	N
LPAR4	ENSG00000147145.12	-0.398	1.31763e-09	4.04121e-13	chrX	+	78750729	78750792	137	74	63	N
CTSB	ENSG00000164733.21	-0.402	0.0102651	5.26337e-05	chr8	-	11864375	11864463	162	74	88	Y
SLC47A1	ENSG00000142494.13	-0.403	0.0420206	0.00035359	chr17	+	19560187	19560296	183	74	109	Y
CRYZL1	ENSG00000205758.12	-0.413	0.0200144	0.00012857	chr21	-	33641178	33641305	201	74	127	Y
AC092070.2	ENSG00000269001.2	-0.422	0.0307039	0.00022934	chr19	+	53200623	53200703	154	74	80	Y
SLIT1	ENSG00000187122.17	-0.425	0.0358456	0.000282177	chr10	-	97034470	97034542	146	74	72	N
NCALD	ENSG00000104490.18	-0.43	0.000472803	8.79693e-07	chr8	-	101887140	101887227	161	74	87	N
AC026412.1	ENSG00000188002.10	-0.432	0	0	chr5	-	1632643	1632751	182	74	108	N
CARS2	ENSG00000134905.17	-0.44	0.00386426	1.41918e-05	chr13	-	110646504	110646631	201	74	127	Y
PLXNA4	ENSG00000221866.9	-0.443	0.0271086	0.000193787	chr7	-	132210942	132211143	275	74	201	N
FAM241B	ENSG00000171224.9	-0.443	0	0	chr10	+	69631479	69631547	142	74	68	Y
COL11A2	ENSG00000204248.10	-0.449	0.0459556	0.000397904	chr6	-	33185700	33185778	152	74	78	N
TTLL11	ENSG00000175764.14	-0.45	0.000864718	1.93128e-06	chr9	-	122031722	122031856	208	74	134	Y
PELP1	ENSG00000141456.14	-0.451	0.0455998	0.000393748	chr17	-	4676500	4676507	81	74	7	Y
LINC00960	ENSG00000242516.1	-0.452	0.00121634	2.97488e-06	chr3	+	75673193	75673238	119	74	45	N
PDE9A	ENSG00000160191.18	-0.457	0.00741556	3.41156e-05	chr21	+	42687916	42687994	152	74	78	N
TMEM56-RWDD3	ENSG00000271092.5	-0.458	0.0296709	0.00021817	chr1	+	95230901	95230994	167	74	93	N
XPNPEP3	ENSG00000196236.13	-0.464	0	0	chr22	+	40860677	40860793	190	74	116	Y
DRAM2	ENSG00000156171.14	-0.465	0	0	chr1	-	111139500	111139666	240	74	166	Y
SORBS2	ENSG00000154556.18	-0.466	0.00957156	4.77227e-05	chr4	-	185734098	185734154	130	74	56	Y
STARD5	ENSG00000172345.14	-0.468	0.0094915	4.72489e-05	chr15	-	81322898	81322948	124	74	50	Y
ACAN	ENSG00000157766.16	-0.468	0.0439541	0.000373661	chr15	+	88873841	88874024	257	74	183	N
WDR49	ENSG00000174776.11	-0.469	0.0370616	0.00029738	chr3	-	167566829	167566894	139	74	65	Y
LRRC8B	ENSG00000197147.13	-0.47	0.0358133	0.000281642	chr1	+	89549914	89549971	131	74	57	N
ADAM33	ENSG00000149451.17	-0.471	0.0212109	0.000140784	chr20	-	3674503	3674693	264	74	190	Y
CACNA1D	ENSG00000157388.17	-0.474	0.0254297	0.000178185	chr3	+	53673022	53673126	178	74	104	Y
ANKMY1	ENSG00000144504.15	-0.477	0.00686364	3.10367e-05	chr2	-	240507559	240507691	206	74	132	N
DGKI	ENSG00000157680.15	-0.482	0.0364268	0.000287899	chr7	-	137689893	137690002	183	74	109	Y
ACSS2	ENSG00000131069.20	-0.486	0.000820967	1.78837e-06	chr20	+	34921543	34921600	131	74	57	N
TMEM220-AS1	ENSG00000263400.7	-0.488	0.023379	0.000159036	chr17	+	10736601	10736638	111	74	37	Y
MIB1	ENSG00000101752.11	-0.489	0	0	chr18	+	21843130	21843217	161	74	87	N
ERBB2	ENSG00000141736.13	-0.489	0.00360956	1.29725e-05	chr17	+	39725326	39725402	150	74	76	Y
AC026412.1	ENSG00000188002.10	-0.501	2.15738e-08	9.50096e-12	chr5	-	1632643	1632751	182	74	108	N
FER1L5	ENSG00000249715.12	-0.506	0.0235078	0.000160289	chr2	+	96647063	96647155	166	74	92	Y
NFASC	ENSG00000163531.15	-0.506	0.0201686	0.000130549	chr1	+	205002595	205002748	227	74	153	N
WDR78	ENSG00000152763.17	-0.508	0.0104795	5.42274e-05	chr1	-	66874780	66874937	231	74	157	Y
ZNF195	ENSG00000005801.18	-0.516	0.00870033	4.19903e-05	chr11	-	3368791	3368855	138	74	64	Y
PIPOX	ENSG00000179761.12	-0.516	0.0164486	9.83093e-05	chr17	+	29010959	29011146	261	74	187	Y
RAD9A	ENSG00000172613.8	-0.517	0.0203998	0.000132513	chr11	+	67387534	67387671	211	74	137	Y
DUOX1	ENSG00000137857.17	-0.518	0.0201686	0.000130694	chr15	+	45141974	45142112	212	74	138	N
MUC3A	ENSG00000169894.18	-0.519	0.0169585	0.000103204	chr7	+	100951840	100960645	8879	74	8805	N
LINC01569	ENSG00000262468.6	-0.527	0.0345591	0.000267599	chr16	-	4251321	4252034	787	74	713	Y
STAB1	ENSG00000010327.10	-0.528	0.0142023	8.03047e-05	chr3	+	52523870	52524017	221	74	147	N
PTK2	ENSG00000169398.19	-0.531	0.0460162	0.000399877	chr8	-	140751902	140751987	159	74	85	Y
ARSJ	ENSG00000180801.14	-0.534	0.000864718	1.92645e-06	chr4	-	113906664	113906745	155	74	81	N
MADCAM1	ENSG00000099866.15	-0.536	0.02026	0.000131446	chr19	+	497832	498117	359	74	285	N
CHI3L1	ENSG00000133048.13	-0.537	0.000531435	1.01975e-06	chr1	-	203180469	203180652	257	74	183	N
DNHD1	ENSG00000179532.12	-0.539	0.000336463	5.87413e-07	chr11	+	6548644	6548933	363	74	289	Y
ARIH2	ENSG00000177479.19	-0.54	0.0466175	0.000410852	chr3	+	48945135	48945181	120	74	46	Y
VPS25	ENSG00000131475.7	-0.551	0.0207231	0.000137058	chr17	+	42774247	42774327	154	74	80	Y
NUP58	ENSG00000139496.16	-0.558	0.014494	8.27516e-05	chr13	+	25302926	25303008	156	74	82	Y
PUM3	ENSG00000080608.10	-0.561	0.0176289	0.000109107	chr9	-	2782755	2782807	126	74	52	Y
TMEM218	ENSG00000150433.9	-0.566	0.0176626	0.000109871	chr11	-	125110490	125110549	133	74	59	Y
NDC1	ENSG00000058804.12	-0.569	0.0310452	0.000233559	chr1	-	53793228	53793279	125	74	51	N
LAMTOR5-AS1	ENSG00000224699.8	-0.571	0.025098	0.000174917	chr1	+	110414151	110414231	154	74	80	Y
HSD11B1L	ENSG00000167733.13	-0.574	0.0142872	8.14591e-05	chr19	+	5686899	5686991	166	74	92	Y
ERN2	ENSG00000134398.15	-0.577	0.0161947	9.64097e-05	chr16	-	23695018	23695118	174	74	100	Y
GOSR2	ENSG00000108433.16	-0.581	0.00430153	1.67529e-05	chr17	+	46948942	46949347	479	74	405	N
CHRFAM7A	ENSG00000166664.13	-0.585	0.0461989	0.000403281	chr15	-	30383318	30383382	138	74	64	Y
TLE4	ENSG00000106829.18	-0.585	0.0476633	0.000426075	chr9	+	79649819	79649858	113	74	39	N
STK38L	ENSG00000211455.8	-0.591	4.4906e-07	2.6471e-10	chr12	+	27297029	27297158	203	74	129	N
RAB14	ENSG00000119396.11	-0.593	0.0380675	0.000308949	chr9	-	121192170	121192224	128	74	54	N
AC004830.1	ENSG00000228204.2	-0.597	0.0147076	8.47813e-05	chr7	+	51018356	51018411	129	74	55	Y
ZNF44	ENSG00000197857.13	-0.602	0.0461989	0.000402922	chr19	-	12234666	12234908	316	74	242	Y
U2AF1L5	ENSG00000275895.7	-0.603	0.0354995	0.000278057	chr21	-	6492130	6492197	141	74	67	Y
MEIS1	ENSG00000143995.20	-0.604	0.0229634	0.000155847	chr2	+	66569049	66569145	170	74	96	N
TTC22	ENSG00000006555.11	-0.605	0.00827018	3.9348e-05	chr1	-	54782324	54782477	227	74	153	N
ASL	ENSG00000126522.16	-0.606	0.0115889	6.18819e-05	chr7	+	66086584	66086662	152	74	78	N
COL4A4	ENSG00000081052.12	-0.608	0.00809931	3.82924e-05	chr2	-	227012180	227012297	191	74	117	N
PLK5	ENSG00000185988.13	-0.615	0.00470656	1.89878e-05	chr19	+	1533930	1534041	185	74	111	N
METTL2B	ENSG00000165055.15	-0.62	0	0	chr7	+	128477081	128477173	166	74	92	Y
MMP24OS	ENSG00000126005.17	-0.621	0.0145327	8.30868e-05	chr20	-	35276155	35276314	233	74	159	N
GSAP	ENSG00000186088.16	-0.621	0.0165069	9.91773e-05	chr7	-	77328605	77328637	106	74	32	Y
SRD5A3-AS1	ENSG00000249700.8	-0.622	0.0486083	0.000438839	chr4	-	55377606	55377836	304	74	230	Y
PWRN1	ENSG00000259905.6	-0.625	6.71916e-06	5.49542e-09	chr15	+	24507953	24508140	261	74	187	Y
LINC01145	ENSG00000272419.6	-0.632	0.0407856	0.000339348	chr1	-	145170941	145171185	318	74	244	Y
AL049828.1	ENSG00000258526.6	-0.632	0.0107929	5.61036e-05	chr14	+	39642712	39642765	127	74	53	Y
MTHFD2L	ENSG00000163738.18	-0.633	0.041301	0.000344974	chr4	+	74143392	74143467	149	74	75	N
AL117336.2	ENSG00000271335.5	-0.634	0.00594802	2.5594e-05	chr10	-	35335927	35336050	197	74	123	N
IL15	ENSG00000164136.17	-0.638	0.0460162	0.000399607	chr4	+	141656185	141656307	196	74	122	Y
PIPOX	ENSG00000179761.12	-0.638	0.0407856	0.000338926	chr17	+	29010959	29011146	261	74	187	Y
AC013565.1	ENSG00000260123.1	-0.64	0.00104506	2.41818e-06	chr15	+	89075295	89075384	163	74	89	Y
APBB2	ENSG00000163697.17	-0.641	0.0260339	0.000184261	chr4	-	41138041	41138156	189	74	115	Y
AC005520.1	ENSG00000258653.3	-0.642	0.0160042	9.47722e-05	chr14	+	73884100	73884127	101	74	27	N
AC022031.2	ENSG00000267284.1	-0.644	0.0391735	0.000320082	chr18	+	55761302	55761563	335	74	261	N
SERPINA11	ENSG00000186910.4	-0.646	0.0046838	1.88223e-05	chr14	-	94448131	94448777	720	74	646	Y
HMSD	ENSG00000221887.6	-0.647	0	0	chr18	+	63953353	63953527	248	74	174	N
ZNF438	ENSG00000183621.15	-0.647	0.0212306	0.000141082	chr10	-	30910359	30910440	155	74	81	N
TTLL7	ENSG00000137941.17	-0.648	0.00683287	3.07719e-05	chr1	-	83912932	83913040	182	74	108	N
PWRN4	ENSG00000260232.2	-0.65	0.0178837	0.000111809	chr15	+	23935210	23935309	173	74	99	N
ADGRD1	ENSG00000111452.13	-0.653	0.0451632	0.000388202	chr12	+	130991013	130991078	139	74	65	Y
KIAA1211L	ENSG00000196872.12	-0.654	0.0403613	0.000334865	chr2	-	98832861	98832997	210	74	136	Y
ELOVL5	ENSG00000012660.14	-0.657	0.0184702	0.000117059	chr6	-	53290094	53290189	169	74	95	Y
AC007493.1	ENSG00000260573.3	-0.659	0.0183618	0.00011577	chr16	+	50519069	50519178	183	74	109	Y
ARHGAP5	ENSG00000100852.13	-0.661	0.0213809	0.000143258	chr14	+	32076457	32076657	274	74	200	Y
MTREX	ENSG00000039123.16	-0.672	0.0495801	0.000449172	chr5	+	55324131	55324198	141	74	67	Y
KCNK1	ENSG00000135750.14	-0.674	0.0167225	0.000100736	chr1	+	233660473	233660666	267	74	193	Y
XRRA1	ENSG00000166435.15	-0.676	0.00434718	1.70498e-05	chr11	-	74859157	74859283	200	74	126	N
TMEM44-AS1	ENSG00000231770.5	-0.677	0.000235347	3.89547e-07	chr3	+	194589473	194589626	227	74	153	N
FHAD1	ENSG00000142621.19	-0.678	0.0334054	0.000256664	chr1	+	15367462	15367622	234	74	160	Y
AC245748.2	ENSG00000267188.1	-0.678	0.00566945	2.4001e-05	chr19	-	44442562	44442621	133	74	59	Y
CTNNA1	ENSG00000044115.21	-0.682	0.0218192	0.000147224	chr5	+	138881044	138881137	167	74	93	N
AC073316.1	ENSG00000217455.8	-0.686	0.0346017	0.000268576	chr7	-	3148980	3149068	162	74	88	Y
NEDD4L	ENSG00000049759.18	-0.689	0.0371889	0.000299772	chr18	+	58227829	58227907	152	74	78	N
SNHG1	ENSG00000255717.6	-0.69	0.0305837	0.000227287	chr11	-	62854017	62854064	121	74	47	Y
RUNX1T1	ENSG00000079102.16	-0.692	0.0109053	5.69453e-05	chr8	-	92062545	92062709	238	74	164	Y
LINC02014	ENSG00000248243.1	-0.696	0.0285096	0.000206974	chr3	-	130091776	130091867	165	74	91	Y
SREBF2	ENSG00000198911.12	-0.697	0.0375904	0.000303895	chr22	+	41886268	41886308	114	74	40	Y
WDR78	ENSG00000152763.17	-0.7	0.0304499	0.000226053	chr1	-	66827811	66827910	173	74	99	N
DNAH2	ENSG00000183914.14	-0.7	0.0169585	0.000103146	chr17	+	7804957	7805074	191	74	117	N
BANK1	ENSG00000153064.12	-0.706	2.19042e-05	2.13601e-08	chr4	+	101829807	101830206	473	74	399	N
PLA2G4D	ENSG00000159337.6	-0.707	0.00371341	1.33749e-05	chr15	-	42081478	42081614	210	74	136	Y
PPP1R3E	ENSG00000235194.8	-0.71	0.000670747	1.36092e-06	chr14	-	23300757	23300864	181	74	107	Y
TSC1	ENSG00000165699.14	-0.72	0.0214075	0.000143604	chr9	-	132942214	132942426	286	74	212	Y
TPK1	ENSG00000196511.14	-0.725	0.00387652	1.42977e-05	chr7	-	144667725	144667846	195	74	121	Y
HCRTR1	ENSG00000121764.11	-0.726	0.00454912	1.8138e-05	chr1	+	31618020	31618126	180	74	106	Y
IL15	ENSG00000164136.17	-0.726	0.00336863	1.14178e-05	chr4	+	141656185	141656307	196	74	122	Y
ADAMTSL5	ENSG00000185761.11	-0.728	0.00683287	3.07223e-05	chr19	-	1511624	1511727	177	74	103	Y
LGSN	ENSG00000146166.16	-0.729	0.00876098	4.25788e-05	chr6	-	63293667	63293856	263	74	189	N
AP002495.1	ENSG00000248671.7	-0.73	0.0117641	6.29099e-05	chr11	-	71816909	71817096	261	74	187	Y
AC006460.2	ENSG00000284052.1	-0.732	0.0129562	7.14247e-05	chr2	-	190640950	190641462	586	74	512	Y
LINC02614	ENSG00000241288.7	-0.733	0.0376054	0.000304311	chr3	-	125872072	125872253	255	74	181	Y
MYEOV	ENSG00000172927.8	-0.734	0.0056394	2.38155e-05	chr11	+	69295400	69295495	169	74	95	Y
AC004076.1	ENSG00000268163.1	-0.736	0.00314565	1.03652e-05	chr19	-	57455652	57455743	165	74	91	Y
RNASEH2B	ENSG00000136104.20	-0.74	0.0188315	0.000120252	chr13	+	50912994	50913131	211	74	137	Y
NPIPB9	ENSG00000196993.8	-0.74	0.0119134	6.38021e-05	chr16	+	28757997	28758083	160	74	86	Y
LINC00894	ENSG00000235703.5	-0.743	0.00204898	5.76864e-06	chrX	+	149943650	149943762	186	74	112	Y
AC105036.3	ENSG00000260269.5	-0.744	4.27648e-05	4.76109e-08	chr15	-	75597339	75597480	215	74	141	N
IL15	ENSG00000164136.17	-0.745	0.00259296	7.80791e-06	chr4	+	141688821	141689035	288	74	214	Y
DCTN1	ENSG00000204843.12	-0.746	0.00960897	4.83328e-05	chr2	-	74383742	74383806	138	74	64	Y
PTPN20	ENSG00000204179.10	-0.746	0.025098	0.000175269	chr10	+	46967956	46968047	165	74	91	Y
LINC01532	ENSG00000267014.5	-0.746	0.00270644	8.40714e-06	chr19	+	29004173	29004252	153	74	79	Y
CCDC171	ENSG00000164989.17	-0.749	0.000492729	9.22226e-07	chr9	+	15922110	15922202	166	74	92	Y
NEBL	ENSG00000078114.18	-0.752	0.0155957	9.14841e-05	chr10	-	20808509	20808659	224	74	150	N
FMN1	ENSG00000248905.8	-0.753	0.016969	0.00010388	chr15	-	33193908	33194060	226	74	152	Y
PDE2A	ENSG00000186642.16	-0.754	7.74378e-05	1.00482e-07	chr11	-	72631077	72631139	136	74	62	Y
MSH5	ENSG00000204410.15	-0.757	0.0213809	0.000143254	chr6	+	31761749	31761780	105	74	31	Y
PCAT1	ENSG00000253438.3	-0.761	0.0138532	7.76768e-05	chr8	+	127408752	127409031	353	74	279	N
GOLGA8UP	ENSG00000103832.10	-0.762	0.0023374	6.91153e-06	chr15	+	30794306	30794366	134	74	60	N
LINC01529	ENSG00000225872.3	-0.762	0.00173009	4.63296e-06	chr19	-	35792145	35792206	135	74	61	Y
AL591485.1	ENSG00000285219.1	-0.765	0.00960316	4.79558e-05	chr6	+	8788821	8790434	1687	74	1613	Y
SRP14-AS1	ENSG00000248508.7	-0.765	0.0146326	8.40477e-05	chr15	+	40060096	40060263	241	74	167	Y
ZNF185	ENSG00000147394.18	-0.766	0	0	chrX	+	152936417	152936513	170	74	96	N
SLC30A6	ENSG00000152683.14	-0.769	0.0213809	0.000142791	chr2	+	32197343	32197392	123	74	49	Y
RALGAPA2	ENSG00000188559.15	-0.774	0.02062	0.000135346	chr20	-	20676235	20676288	127	74	53	Y
KCNAB2	ENSG00000069424.14	-0.776	0.00010478	1.4173e-07	chr1	+	6085739	6085793	128	74	54	N
CRLS1	ENSG00000088766.11	-0.776	0.000472803	8.76932e-07	chr20	+	6028671	6028725	128	74	54	N
DUOX1	ENSG00000137857.17	-0.778	0.00199814	5.53122e-06	chr15	+	45141927	45142112	259	74	185	Y
FAM86B2	ENSG00000145002.12	-0.779	0.0031642	1.05259e-05	chr8	-	12430349	12430451	176	74	102	N
FAM72C	ENSG00000263513.5	-0.784	1.82092e-07	9.59443e-11	chr1	-	143964854	143964979	199	74	125	Y
AP003063.2	ENSG00000255484.2	-0.786	0.0129042	7.09348e-05	chr11	-	112553164	112553361	271	74	197	Y
RPS16	ENSG00000105193.9	-0.786	4.50628e-05	5.06765e-08	chr19	-	39433493	39433569	150	74	76	Y
ACADVL	ENSG00000072778.20	-0.787	0.0169038	0.00010236	chr17	+	7223812	7223875	137	74	63	N
CATSPERB	ENSG00000133962.7	-0.787	0.00389734	1.44665e-05	chr14	-	91659836	91659981	219	74	145	Y
IL15RA	ENSG00000134470.21	-0.789	0.0027503	8.6299e-06	chr10	-	5966144	5966339	269	74	195	N
PPP6R3	ENSG00000110075.14	-0.791	0.0165546	9.95938e-05	chr11	+	68551120	68551186	140	74	66	N
AL132780.2	ENSG00000258457.5	-0.792	0.00946432	4.70392e-05	chr14	+	22989748	22989956	282	74	208	Y
ATP8A2	ENSG00000132932.17	-0.796	0.0148617	8.62538e-05	chr13	+	25540318	25540388	144	74	70	Y
NDUFAF4	ENSG00000123545.6	-0.796	0.00424267	1.63676e-05	chr6	-	96896083	96896153	144	74	70	Y
MEF2B	ENSG00000213999.16	-0.796	0.00164048	4.29605e-06	chr19	-	19157024	19157142	192	74	118	Y
TTLL3	ENSG00000214021.16	-0.797	0.00190977	5.23236e-06	chr3	+	9834426	9834503	151	74	77	Y
EFHC1	ENSG00000096093.16	-0.802	0.000455205	8.34095e-07	chr6	+	52488556	52488675	193	74	119	Y
MYEOV	ENSG00000172927.8	-0.802	0.00175944	4.73209e-06	chr11	+	69295326	69295495	243	74	169	Y
AC012123.1	ENSG00000228835.1	-0.806	0.00960897	4.82998e-05	chr18	+	32772053	32772287	308	74	234	N
MOGAT3	ENSG00000106384.12	-0.807	0.00589607	2.5224e-05	chr7	-	101198625	101198830	279	74	205	Y
PCBP1-AS1	ENSG00000179818.13	-0.807	0.013085	7.24432e-05	chr2	-	70077300	70077381	155	74	81	N
PIAS1	ENSG00000033800.13	-0.819	0.00221458	6.39162e-06	chr15	+	68061397	68061449	126	74	52	Y
APBB3	ENSG00000113108.19	-0.825	0.00664246	2.95664e-05	chr5	-	140561843	140561849	80	74	6	N
TVP23A	ENSG00000166676.16	-0.829	0.000761933	1.61783e-06	chr16	-	10800296	10800338	116	74	42	N
LINC01489	ENSG00000255727.1	-0.83	0.00809931	3.82885e-05	chr12	+	15005099	15005206	181	74	107	Y
AL157944.1	ENSG00000233290.2	-0.834	0.00233524	6.88678e-06	chr1	-	82656015	82656088	147	74	73	Y
ZNF75D	ENSG00000186376.15	-0.835	0.00168697	4.47084e-06	chrX	-	135251865	135252011	220	74	146	Y
HLA-J	ENSG00000204622.11	-0.838	0.00870033	4.21473e-05	chr6	+	30008584	30008701	191	74	117	N
MEI1	ENSG00000167077.13	-0.848	0.00665238	2.96629e-05	chr22	+	41795410	41795542	206	74	132	N
EPB41	ENSG00000159023.21	-0.854	0.00626244	2.72346e-05	chr1	+	29065683	29065825	216	74	142	Y
SNX31	ENSG00000174226.9	-0.863	0.00125958	3.12024e-06	chr8	-	100630326	100630391	139	74	65	Y
CNOT2	ENSG00000111596.12	-0.864	0.00410856	1.54444e-05	chr12	+	70301704	70301865	235	74	161	Y
AC105036.3	ENSG00000260269.5	-0.866	3.29226e-05	3.49527e-08	chr15	-	75570229	75570346	191	74	117	N
CNTNAP3P2	ENSG00000276386.1	-0.869	0.00466434	1.8634e-05	chr9	+	67217192	67217364	246	74	172	Y
AC025048.2	ENSG00000267248.2	-0.869	0.0016769	4.43085e-06	chr17	-	60128955	60129090	209	74	135	N
ADCY5	ENSG00000173175.14	-0.87	0.000527318	1.00423e-06	chr3	-	123297352	123297382	104	74	30	N
SCGB2B2	ENSG00000205209.7	-0.875	0.00424267	1.63822e-05	chr19	-	34594174	34594359	259	74	185	Y
LINC01237	ENSG00000233806.7	-0.876	9.16905e-06	8.14809e-09	chr2	+	241965926	241966047	195	74	121	Y
POLR2E	ENSG00000099817.12	-0.886	0.000527318	1.0077e-06	chr19	-	1088065	1088166	175	74	101	Y
TMC4	ENSG00000167608.11	-0.9	0.000330771	5.74874e-07	chr19	-	54165418	54165566	222	74	148	Y
LMLN2	ENSG00000283654.3	-0.904	0.00239583	7.10314e-06	chr14	-	23101291	23101564	347	74	273	N
AC016590.1	ENSG00000267605.6	-0.927	0.00112277	2.67538e-06	chr19	-	37267217	37267611	468	74	394	Y
KIF1BP	ENSG00000198954.8	-0.933	0.000828169	1.81709e-06	chr10	+	69041563	69042006	517	74	443	Y
LINC01535	ENSG00000226686.7	-0.934	0.0019755	5.45301e-06	chr19	+	37264695	37264755	134	74	60	N
CGNL1	ENSG00000128849.10	-0.938	0.026582	0.000188799	chr15	+	57402660	57402714	128	74	54	N
COL6A4P1	ENSG00000230524.8	-0.948	0.000424057	7.70352e-07	chr3	-	15173455	15174061	680	74	606	N
ZNF185	ENSG00000147394.18	-0.988	0	0	chrX	+	152938073	152938163	164	74	90	N
CDKL2	ENSG00000138769.11	-1	0.00358456	1.27456e-05	chr4	-	75605521	75605634	187	74	113	Y
AL513320.1	ENSG00000238260.1	-1	0.00325702	1.08859e-05	chr1	-	3624307	3624450	217	74	143	Y
USP6	ENSG00000129204.16	-1	0.00142579	3.66655e-06	chr17	+	5147082	5147194	186	74	112	Y
PLPP4	ENSG00000203805.10	-1	0.00435664	1.7165e-05	chr10	+	120518832	120518896	138	74	64	Y
BAALC-AS1	ENSG00000247081.7	-1	0.00315029	1.043e-05	chr8	-	103268691	103268843	226	74	152	Y
EPS15	ENSG00000085832.17	-1	0.00426224	1.65249e-05	chr1	-	51421785	51421858	147	74	73	Y
ADAM17	ENSG00000151694.13	-1	0.000943978	2.13057e-06	chr2	-	9551474	9551757	357	74	283	Y
ASTN2	ENSG00000148219.16	-1	0.00386975	1.42424e-05	chr9	-	116437499	116437591	166	74	92	Y
HCRTR1	ENSG00000121764.11	-1	0.000778149	1.67674e-06	chr1	+	31619050	31619391	415	74	341	Y
C15orf40	ENSG00000169609.14	-1	0.00142797	3.68337e-06	chr15	-	82991955	82992046	165	74	91	Y
SLC26A4	ENSG00000091137.12	-1	0.00414975	1.56318e-05	chr7	+	107694402	107694480	152	74	78	N
UTS2B	ENSG00000188958.9	-1	0.00410593	1.54022e-05	chr3	-	191328630	191328709	153	74	79	Y
TRAF7	ENSG00000131653.13	-1	0.000361027	6.44494e-07	chr16	+	2171571	2171605	108	74	34	Y
DIO1	ENSG00000211452.10	-1	9.58689e-05	1.27414e-07	chr1	+	53903056	53903266	284	74	210	N
SLC23A3	ENSG00000213901.10	-1	0.00140509	3.58015e-06	chr2	-	219169308	219169406	172	74	98	Y
PPP6R3	ENSG00000110075.14	-1	0.00430153	1.67787e-05	chr11	+	68551120	68551186	140	74	66	N
PPP6R3	ENSG00000110075.14	-1	0.00434718	1.70593e-05	chr11	+	68551120	68551186	140	74	66	N
LRBA	ENSG00000198589.12	-1	0.00435664	1.71614e-05	chr4	-	150896393	150896456	137	74	63	N
LINC01876	ENSG00000226383.6	-1	0.002653	8.1709e-06	chr2	-	156205381	156205438	131	74	57	N
SNHG1	ENSG00000255717.6	-1	0.000341249	6.01114e-07	chr11	-	62853551	62853590	113	74	39	N
LYST	ENSG00000143669.13	-1	0.00336226	1.13698e-05	chr1	-	235693349	235693486	211	74	137	Y
FAM71F1	ENSG00000135248.15	-1	0.00489547	2.00579e-05	chr7	+	128726827	128726871	118	74	44	Y
HYDIN2	ENSG00000276975.3	-1	0.002943	9.4197e-06	chr1	+	146761881	146762055	248	74	174	N
CCDC18-AS1	ENSG00000223745.7	-1	0.0041825	1.59993e-05	chr1	-	93309714	93309790	150	74	76	Y
CLEC7A	ENSG00000172243.17	-1	0.0034635	1.20935e-05	chr12	-	10123244	10123363	193	74	119	Y
TMEM196	ENSG00000173452.13	-1	0.000225275	3.61407e-07	chr7	-	19724279	19724351	146	74	72	N
TMEM196	ENSG00000173452.13	-1	0.000223879	3.53885e-07	chr7	-	19724279	19724353	148	74	74	Y
DSE	ENSG00000111817.17	-1	0.000180385	2.66692e-07	chr6	+	116369824	116369927	177	74	103	Y
ZNF185	ENSG00000147394.18	-1	8.51452e-06	7.39191e-09	chrX	+	152938073	152938163	164	74	90	N
ZNF185	ENSG00000147394.18	-1	0	0	chrX	+	152938073	152938163	164	74	90	N
GNG12-AS1	ENSG00000232284.7	-1	0.000209113	3.20677e-07	chr1	+	68071799	68071873	148	74	74	Y
LINC01748	ENSG00000226476.3	-1	0.00347156	1.21489e-05	chr1	-	60588036	60588162	200	74	126	N
SH2D6	ENSG00000152292.17	-1	0.00127039	3.17062e-06	chr2	+	85430522	85430652	204	74	130	Y
SH2D6	ENSG00000152292.17	-1	0.00353587	1.24296e-05	chr2	+	85430537	85430652	189	74	115	Y
AC242426.2	ENSG00000237188.5	-1	0.00539661	2.27053e-05	chr1	+	147256530	147256562	106	74	32	Y
MYO15A	ENSG00000091536.18	-1	0.000195568	2.96831e-07	chr17	+	18143714	18143796	156	74	82	Y
PPFIA2	ENSG00000139220.16	-1	0.00539661	2.26891e-05	chr12	-	81283009	81283039	104	74	30	N
DLST	ENSG00000119689.15	-1	0.0041825	1.58351e-05	chr14	+	74889274	74889349	149	74	75	N
DLST	ENSG00000119689.15	-1	0.0041825	1.60612e-05	chr14	+	74889276	74889349	147	74	73	Y
EFCAB8	ENSG00000215529.12	-1	0.000214321	3.30349e-07	chr20	+	32912793	32912864	145	74	71	Y
AP002026.1	ENSG00000246090.6	-1	0.002653	8.17855e-06	chr4	+	99278452	99278509	131	74	57	N
AC087235.2	ENSG00000256321.6	-1	0.00379887	1.37126e-05	chr12	+	23190272	23190369	171	74	97	Y
CMTM1	ENSG00000089505.17	-1	0.00013624	1.90712e-07	chr16	+	66571136	66571270	208	74	134	Y
NCOA6	ENSG00000198646.14	-1	0.00516661	2.16157e-05	chr20	-	34732558	34732595	111	74	37	Y
CAPN14	ENSG00000214711.10	-1	0.0020234	5.61706e-06	chr2	-	31202133	31202252	193	74	119	Y
PSMG4	ENSG00000180822.11	-1	0.00290806	9.22729e-06	chr6	+	3255050	3255229	253	74	179	Y
LINC02232	ENSG00000250125.3	-1	0.00120651	2.94134e-06	chr4	-	65008781	65008912	205	74	131	Y
MUC16	ENSG00000181143.15	-1	0.00512593	2.14052e-05	chr19	-	8932749	8932785	110	74	36	N
SSUH2	ENSG00000125046.14	-1	0.000115458	1.58896e-07	chr3	-	8663743	8663911	242	74	168	N
GIGYF2	ENSG00000204120.14	-1	1.1606e-05	1.05875e-08	chr2	+	232722553	232722658	179	74	105	N
SATB1-AS1	ENSG00000228956.8	-1	7.65521e-05	9.81291e-08	chr3	+	18527950	18528139	263	74	189	N
SATB1-AS1	ENSG00000228956.8	-1	0.0012291	3.02899e-06	chr3	+	18585619	18585762	217	74	143	Y
CCDC30	ENSG00000186409.16	-1	0.00344757	1.18662e-05	chr1	+	42536475	42536601	200	74	126	N
CASC15	ENSG00000272168.7	-1	0.00127039	3.15889e-06	chr6	+	21977777	21977927	224	74	150	N
EXD1	ENSG00000178997.11	-1	0.00287114	9.05423e-06	chr15	-	41226442	41226628	260	74	186	N
AC002310.2	ENSG00000239791.1	-1	0.000750966	1.58864e-06	chr16	+	30581723	30582148	499	74	425	Y
[truncated: 47 more rows]

## Sheet: iNCC rMATS data
Differential splicing events between patient and pooled control iNCCs, generated from rMATs analysis of RNA-Seq data provided in GEO under accession number GSE149369
[truncated: 3,001 more rows]

[truncated: 1 more sheets: DESeq2 vs. rMATS]
